# Supplementary material for: A large volume wind data for renewable energy applications
Source: Data Brief. 2019 Jul 19;25:104291. doi: 10.1016/j.dib.2019.104291 (PMC6685692; doi:10.1016/j.dib.2019.104291)
Supplement: Dataset1 — Three year Data set of Location S1 [file mmc1.xlsx]

## Sheet: Sheet1
S1
	Wind Speed South(m/s)	Wind Speed North(m/s)		Wind Speed (m/s)			Wind direction (°)		WPD (W/m^2)
2014-01-01	7.162	7.0139		7.08795			33.144		218.106
	7.1468	7.0201		7.08345			32.4938		217.691
	7.4835	7.3335		7.4085			30.1717		249.056
	7.3543	7.2205		7.2874			28.8182		237.041
	7.5774	7.439		7.5082			30.4266		259.247
	7.6105	7.4611		7.5358			30.3232		262.116
	7.8008	7.6485		7.72465			26.2575		282.321
	8.3875	8.2261		8.3068			27.1441		351.081
	8.8045	8.6302		8.71735			26.4596		405.751
	8.6518	8.4875		8.56965			25.9857		385.474
	8.1949	8.0497		8.1223			27.0784		328.203
	7.5092	7.3679		7.43855			27.0673		252.099
	7.658	7.5078		7.5829			23.8834		267.062
	8.1215	7.9766		8.04905			26.3856		319.404
	8.0522	7.895		7.9736			27.0052		310.506
	7.536	7.3767		7.45635			25.3735		253.913
	7.4753	7.3406		7.40795			20.3336		249.001
	7.4534	7.3243		7.38885			19.1084		247.079
	7.172	7.044		7.108			15.6142		219.962
	6.7033	6.9576		6.83045			8.0759		195.188
	4.4724	5.5456		5.009			344.962		76.9767
	4.7811	5.4927		5.1369			342.626		83.0251
	4.727	6.7024		5.7147			357.208		114.311
	5.0917	6.5301		5.8109			352.786		120.181
	5.2618	6.8706		6.0662			352.752		136.728
	4.9379	7.1139		6.0259			357.031		134.021
	5.8371	7.062		6.44955			351.941		164.321
	6.0345	6.9386		6.48655			349.486		167.166
	6.3109	7.3376		6.82425			347.228		194.657
	6.5782	7.1471		6.86265			342.245		197.962
	6.2658	6.4513		6.35855			338.766		157.464
	5.8486	5.9126		5.8806			337.887		124.558
	5.3688	5.5196		5.4442			339.228		98.8344
	5.6499	5.8945		5.7722			340.079		117.796
	6.053	6.8404		6.4467			346.519		164.104
	6.3957	7.5297		6.9627			349.761		206.747
	6.1007	7.7017		6.9012			352.51		201.317
	5.8331	7.3453		6.5892			352.637		175.228
	5.9684	7.3651		6.66675			351.521		181.488
	5.9062	7.1419		6.52405			349.99		170.082
	6.2323	7.3442		6.78825			349.702		191.593
	5.8761	6.8596		6.36785			350.428		158.156
	5.6109	6.579		6.09495			351.67		138.681
	4.7383	5.8273		5.2828			354.835		90.3023
	4.229	5.1999		4.71445			358.039		64.1799
	4.7645	5.8073		5.2859			355.431		90.4613
	4.9947	5.9883		5.4915			352.66		101.433
	5.0192	6.2199		5.61955			355.804		108.695
	5.272	6.4237		5.84785			0.3168		122.488
	6.5384	7.4449		6.99165			5.0508		209.337
	6.4323	7.1601		6.7962			6.2935		192.267
	7.0843	7.5935		7.3389			10.6285		242.102
	8.1301	8.0666		8.09835			18.831		325.309
	8.3892	8.3164		8.3528			22.3816		356.946
	8.4024	8.2666		8.3345			26.0509		354.605
	8.3051	8.1974		8.25125			24.058		344.085
	8.8907	8.6904		8.79055			24.8695		416.058
	8.8309	8.7418		8.78635			19.5893		415.462
	9.3295	9.1677		9.2486			24.2774		484.545
	9.4403	9.2868		9.36355			29.3779		502.838
	8.8375	8.6888		8.76315			32.381		412.18
	8.5669	8.4158		8.49135			27.5724		375.004
	9.2952	9.1151		9.20515			31.7022		477.748
	8.9246	8.823		8.8738			32.307		427.991
	9.3501	9.1428		9.24645			28.2424		484.207
	8.6187	8.438		8.52835			32.9416		379.928
	8.8091	8.7167		8.7629			23.4684		412.145
	8.4716	8.3308		8.4012			34.3643		363.187
	8.0252	7.8678		7.9465			27.517		307.35
	8.5218	8.3585		8.44015			26.2309		368.262
	7.9915	7.8188		7.90515			28.2899		302.577
	7.4149	7.2849		7.3499			35.9528		243.193
	6.6226	6.6306		6.6266			30.8941		178.229
	7.5338	7.3974		7.4656			28.806		254.859
	7.4187	7.339		7.37885			40.3876		246.078
	8.0636	7.9525		8.00805			33.2212		314.548
	7.8749	7.765		7.81995			33.7227		292.899
	7.0893	6.9987		7.044			38.526		214.074
	7.1546	7.0498		7.1022			41.4986		219.424
	6.7651	6.6438		6.70445			37.5796		184.585
	7.1951	7.0575		7.1263			35.5108		221.666
	6.2151	6.1615		6.1883			41.8171		145.151
	8.0076	7.8691		7.93835			38.3949		306.406
	7.0156	6.9658		6.9907			53.8681		209.251
	6.9591	6.8676		6.91335			53.1792		202.382
	6.5957	6.6065		6.6011			89.2742		176.179
	6.8919	6.8934		6.89265			85.3309		200.569
	6.5493	6.5621		6.5557			88.1757		172.569
	6.6424	6.7032		6.6728			91.4848		181.983
	7.5074	7.4551		7.48125			92.0322		256.465
	6.9188	6.9718		6.9453			86.9062		205.201
	6.5271	6.5188		6.52295			91.879		169.996
	8.4744	8.5327		8.50355			91.9273		376.623
	8.5932	8.6909		8.64205			100.827		395.327
	8.998	8.994		8.996			84.5475		445.917
	9.6255	9.6587		9.6421			85.455		549.061
	9.7084	9.6598		9.6841			88.2992		556.268
	10.0912	10.0414		10.0663			89.2996		624.764
	10.5143	10.5179		10.5161			88.277		712.312
	10.1906	10.1266		10.1586			81.2739		642.107
	10.2753	10.2728		10.274			81.748		664.249
	10.1324	10.1186		10.1255			80.2428		635.851
	9.465	9.4309		9.44795			78.5605		516.558
	10.1443	10.0963		10.1203			78.6582		634.872
	9.5286	9.5191		9.52385			79.6844		529.107
	9.1742	9.0951		9.13465			78.9435		466.855
	8.5267	8.4753		8.501			77.0797		376.284
	9.3144	9.2359		9.27515			76.187		488.73
	8.8753	8.7912		8.83325			72.6778		422.151
	9.1881	9.0806		9.13435			65.7189		466.809
	10.2798	10.1861		10.2329			61.5184		656.309
	11.3015	11.2145		11.258			63.616		873.957
	9.2907	9.2139		9.2523			66.3012		485.127
	8.8521	8.787		8.81955			64.9636		420.19
	9.4603	9.3124		9.38635			61.9825		506.52
	9.0433	9.0036		9.02345			59.9212		450.012
	9.9699	9.8488		9.90935			60.4188		595.994
	9.1801	9.0781		9.1291			59.3717		466.004
	9.2558	9.1557		9.20575			59.7242		477.841
	9.4288	9.3407		9.38475			60.7196		506.261
	9.8577	9.6832		9.77045			61.1035		571.281
	9.5757	9.4633		9.5195			60.296		528.383
	9.1169	9.007		9.06195			59.3563		455.797
	9.0581	8.9647		9.0114			59.4435		448.211
	8.7196	8.6012		8.6604			58.406		397.851
	8.7472	8.6459		8.69655			55.607		402.853
	8.8485	8.7268		8.78765			53.8441		415.647
	8.9619	8.8075		8.8847			52.9992		429.57
	8.9884	8.9007		8.94455			54.0484		438.31
	8.5116	8.4289		8.47025			55.5161		372.216
	8.1047	7.9982		8.05145			55.1935		319.69
	7.7623	7.6453		7.7038			55.4453		280.041
	7.846	7.7686		7.8073			56.3288		291.48
	7.6751	7.5681		7.6216			56.302		271.172
	7.8988	7.7739		7.83635			51.9768		294.746
	8.1454	8.029		8.0872			51.2698		323.967
	8.0567	7.9245		7.9906			49.8067		312.496
	8.0156	7.8898		7.9527			47.7719		308.07
	8.4822	8.3738		8.428			47.7254		366.674
	9.0349	8.8957		8.9653			46.3209		441.368
	9.1134	8.9732		9.0433			43.6916		452.988
	9.6413	9.4726		9.55695			41.9585		534.643
	9.8046	9.6393		9.72195			39.9848		562.816
	9.9108	9.7228		9.8168			36.8542		579.45
	9.5541	9.3845		9.4693			34.5397		520.068
	9.4119	9.2615		9.3367			33.677		498.524
	9.6993	9.5246		9.61195			32.8266		543.927
	9.2272	9.0545		9.14085			30.7872		467.806
	8.9576	8.7813		8.86945			25.9605		427.362
	8.6861	8.531		8.60855			23.1979		390.747
	8.5071	8.3644		8.43575			20.5595		367.686
	8.6856	8.527		8.6063			19.1396		390.441
	8.4858	8.3319		8.40885			15.7596		364.18
	8.0209	7.8892		7.95505			9.2888		308.344
	8.2736	8.1554		8.2145			8.5685		339.508
	8.2118	8.0738		8.1428			8.5505		330.695
	8.5573	8.473		8.51515			5.7033		378.166
	8.7227	8.5956		8.65915			7.5516		397.678
	9.1366	9.0272		9.0819			7.0916		458.814
	8.9223	8.8273		8.8748			7.0262		428.136
	9.2064	9.1035		9.15495			6.4647		469.974
	9.1489	9.0304		9.08965			8.1761		459.989
	8.244	8.7571		8.50055			3.1931		376.225
	5.4151	7.969		6.69205			354.609		183.562
	5.2769	7.3444		6.31065			351.332		153.932
	5.4633	6.9062		6.18475			349.995		144.901
	5.1763	7.317		6.24665			353.436		149.296
	5.8688	7.5447		6.70675			350.798		184.775
	6.461	7.5332		6.9971			348.29		209.826
	5.9352	7.5559		6.74555			351.148		188
	4.9523	7.4614		6.20685			354.498		146.46
	5.0349	7.4491		6.242			353.825		148.963
	5.8317	7.1757		6.5037			350.255		168.495
	5.5318	6.4729		6.00235			345.415		132.456
	4.8064	5.8028		5.3046			347.663		91.4248
	4.6889	6.1773		5.4331			351.598		98.2311
	5.0555	6.3546		5.70505			351.291		113.732
	4.9343	6.6471		5.7907			352.898		118.932
	6.7887	7.7969		7.2928			1.4114		237.569
	9.0442	8.876		8.9601			15.0492		440.6
	9.1005	8.9281		9.0143			23.073		448.644
	8.8985	8.7486		8.82355			18.4631		420.762
	5.5522	6.4745		6.01335			352.791		133.185
	4.7732	5.5368		5.155			339.791		83.9058
	6.2394	6.8259		6.53265			1.5407		170.755
	5.6797	7.0037		6.3417			0.449		156.215
	5.0783	7.6927		6.3855			358.68		159.474
	5.439	7.8895		6.66425			0.913		181.284
	7.0739	7.8292		7.45155			4.6635		253.423
	6.8838	7.7103		7.29705			3.1612		237.984
	5.0554	6.9754		6.0154			353.3		133.321
	4.9372	5.9707		5.45395			352.816		99.3664
	5.1792	6.0495		5.61435			1.1641		108.394
	5.6493	6.3614		6.00535			6.4081		132.654
	5.9233	6.6831		6.3032			9.298		153.387
	6.2136	6.6193		6.41645			12.0454		161.804
	6.3876	6.7015		6.54455			13.5061		171.69
	7.2865	7.7338		7.51015			10.432		259.449
	7.1305	7.5044		7.31745			11.1758		239.986
	6.5988	7.0776		6.8382			9.9729		195.854
	7.0709	6.9717		7.0213			28.2541		212.011
	6.2702	6.5902		6.4302			18.8558		162.847
	7.0741	7.159		7.11655			19.8678		220.757
	6.9847	7.1426		7.06365			19.7945		215.871
	7.4035	7.4725		7.438			22.4465		252.043
	7.4144	7.3017		7.35805			20.5044		244.003
	7.9048	7.9459		7.92535			20.9834		304.903
	7.3222	7.1644		7.2433			26.9192		232.764
	7.1777	7.1308		7.15425			20.5909		224.284
	7.1678	7.1069		7.13735			31.4984		222.698
	7.0196	7.1831		7.10135			20.7298		219.346
	6.9603	7.0311		6.9957			31.0296		209.701
	6.2551	6.3587		6.3069			21.393		153.658
	7.3844	7.3644		7.3744			30.0301		245.633
	6.574	6.7738		6.6739			30.7409		182.073
	6.0694	6.7511		6.41025			16.7713		161.336
	6.918	6.8217		6.86985			36.3537		198.586
	6.1181	6.17		6.14405			27.0051		142.06
	7.3743	7.3229		7.3486			30.8799		243.064
	6.3707	6.2791		6.3249			24.1434		154.977
	6.158	6.1508		6.1544			21.2043		142.779
	4.7546	5.0046		4.8796			15.9949		71.1637
	5.9118	6.3533		6.13255			14.3977		141.263
	6.8292	6.7943		6.81175			30.016		193.59
	6.966	6.9068		6.9364			33.9492		204.413
	7.5312	7.3686		7.4499			25.2758		253.255
	5.9163	5.9844		5.95035			38.4319		129.043
	6.7379	6.7765		6.7572			19.298		188.976
	6.4947	6.6712		6.58295			34.2755		174.73
	6.3877	6.4562		6.42195			36.5153		162.221
	6.6199	6.5229		6.5714			39.0506		173.812
	6.2183	6.2671		6.2427			19.7756		149.013
	6.9194	6.9424		6.9309			32.7544		203.927
	5.9793	6.4332		6.20625			19.0977		146.418
	5.2113	5.6215		5.4164			1.4198		97.3281
	5.5364	5.5515		5.54395			23.9618		104.367
	7.0423	6.9122		6.97725			23.974		208.046
	6.0571	5.9241		5.9906			24.4342		131.679
	6.3553	6.2394		6.29735			41.447		152.961
	5.9358	5.8278		5.8818			34.4586		124.634
	5.5536	5.558		5.5558			26.0987		105.038
	5.5467	5.485		5.51585			59.0263		102.788
	6.0144	5.9735		5.99395			85.2787		131.9
	6.676	6.6988		6.6874			99.8648		183.18
	6.8146	6.8658		6.8402			104.556		196.025
	6.6048	6.6214		6.6131			97.3564		177.142
	6.4379	6.4379		6.4379			95.8302		163.433
	6.6866	6.6903		6.68845			99.8523		183.266
	7.4122	7.4141		7.41315			92.8797		249.525
	7.2215	7.2265		7.224			91.2015		230.908
	7.3862	7.4169		7.40155			94.8628		248.356
	7.9708	7.9103		7.94055			89.1146		306.661
	8.0846	8.0738		8.0792			85.6979		323.006
	7.8715	7.8389		7.8552			83.1911		296.878
	7.3375	7.3305		7.334			84.5947		241.618
	7.9573	7.9528		7.95505			81.4877		308.344
	7.699	7.6165		7.65775			80.9921		275.049
	8.6669	8.6287		8.6478			77.2652		396.117
	8.1411	8.1017		8.1214			77.6383		328.094
	7.3952	7.3404		7.3678			78.325		244.974
	7.541	7.5086		7.5248			76.6873		260.97
	7.5499	7.4831		7.5165			75.3559		260.108
	7.1287	7.0767		7.1027			71.7241		219.471
	6.8503	6.7584		6.80435			69.0666		192.959
	7.1284	7.071		7.0997			65.4987		219.193
	6.9436	6.8873		6.91545			67.6658		202.566
	8.5172	8.4711		8.49415			67.5684		375.375
	7.7113	7.6564		7.68385			64.7032		277.871
	6.6801	6.6205		6.6503			63.9132		180.148
	6.714	6.6667		6.69035			61.5742		183.422
	6.859	6.7906		6.8248			62.5132		194.704
	7.3368	7.2594		7.2981			62.2669		238.087
	7.2485	7.134		7.19125			60.9435		227.782
	7.2839	7.2039		7.2439			60.8808		232.822
	7.306	7.2201		7.26305			58.81		234.673
	7.611	7.5487		7.57985			57.314		266.74
	7.4258	7.3182		7.372			57.3779		245.393
	7.4952	7.4084		7.4518			55.9393		253.448
	7.7358	7.6545		7.69515			54.7921		279.098
	7.985	7.8681		7.92655			53.6741		305.041
	8.5149	8.3967		8.4558			52.815		370.314
	8.7988	8.6549		8.72685			49.7765		407.079
	8.4054	8.2956		8.3505			47.033		356.651
	8.4836	8.3651		8.42435			47.6895		366.197
	8.316	8.1894		8.2527			45.6767		344.266
	8.455	8.3263		8.39065			44.8629		361.82
	8.6779	8.5448		8.61135			43.9331		391.129
	8.5921	8.4792		8.53565			42.4828		380.904
	9.0333	8.8867		8.96			39.5703		440.585
	8.9524	8.768		8.8602			36.8256		426.027
	8.8523	8.6628		8.75755			35.8476		411.39
	8.867	8.7364		8.8017			32.3923		417.644
	8.9596	8.7903		8.87495			30.464		428.158
	9.4946	9.3236		9.4091			29.4297		510.212
	9.281	9.0978		9.1894			29.8268		475.3
	8.7919	8.6385		8.7152			27.9594		405.451
	8.3669	8.2181		8.2925			23.5648		349.271
	8.1383	7.981		8.05965			18.8361		320.667
	8.5611	8.4254		8.49325			12.7594		375.256
	8.9066	8.7689		8.83775			8.96		422.796
	8.8238	8.6905		8.75715			8.3135		411.334
	9.2095	9.0673		9.1384			9.7185		467.43
	8.5399	8.458		8.49895			7.8753		376.012
	5.3852	7.6679		6.52655			359.323		170.277
	4.8313	7.1076		5.96945			356.686		130.289
	5.1109	6.5215		5.8162			349.755		120.51
	4.873	6.7404		5.8067			354.223		119.921
	4.3521	6.6453		5.4987			357.468		101.832
	4.2954	6.3315		5.31345			356.234		91.8832
	4.1456	6.4282		5.2869			355.72		90.5127
	5.0573	6.1706		5.61395			349.909		108.371
	5.839	5.9698		5.9044			338.434		126.076
	5.5819	5.9971		5.7895			339.056		118.858
	5.2987	5.9888		5.64375			345.332		110.106
	5.0089	5.5112		5.26005			343.217		89.1406
	5.6477	5.5167		5.5822			333.256		106.542
	4.9692	4.8507		4.90995			324.931		72.4999
	5.1535	5.2333		5.1934			336.063		85.7949
	5.0226	5.377		5.1998			341.453		86.1125
	4.9761	5.3421		5.1591			340.849		84.1062
	4.6975	4.8396		4.76855			336.988		66.4148
	4.2932	4.2791		4.28615			329.808		48.229
	3.7519	3.6719		3.7119			296.164		31.3253
	3.8754	3.7997		3.83755			296.229		34.6153
	4.2918	4.21		4.2509			304.48		47.0488
	4.3433	4.2482		4.29575			320.567		48.5538
	4.3996	4.3307		4.36515			324.801		50.9452
	4.4746	4.4426		4.4586			334.134		54.2877
	4.4167	5.2439		4.8303			346.156		69.0285
	3.8779	5.4521		4.665			352.74		62.1815
	4.0738	5.5145		4.79415			351.995		67.4902
	4.4982	5.6081		5.05315			351.117		79.0301
	5.2734	5.6104		5.4419			341.866		98.7092
	5.1831	5.1475		5.1653			330.25		84.4098
	4.9166	4.8259		4.87125			324.543		70.799
	4.814	4.8023		4.80815			325.048		68.0832
	4.794	4.6913		4.74265			324.378		65.3385
	4.1125	4.0372		4.07485			328.453		41.442
	4.1258	4.1389		4.13235			329.698		43.2213
	3.827	4.1066		3.9668			340.843		38.232
	3.9589	4.1381		4.0485			346.156		40.6433
	4.9552	5.3287		5.14195			353.749		83.2702
	4.7059	5.4843		5.0951			1.6988		81.0148
	4.3515	5.3231		4.8373			0.1917		69.329
	5.4025	6.5196		5.96105			1.6391		129.74
	6.9075	7.4539		7.1807			8.5276		226.781
	6.4797	6.7647		6.6222			15.7245		177.874
	6.3901	7.488		6.93905			10.487		204.647
	7.3752	7.4884		7.4318			15.4091		251.413
	7.1715	7.2328		7.20215			28.4132		228.819
	7.9241	7.7917		7.8579			16.9345		297.184
	7.08	7.1574		7.1187			16.7008		220.957
	8.6265	8.5073		8.5669			23.4813		385.103
	7.859	7.9394		7.8992			32.3764		301.895
	6.6684	7.8681		7.26825			359.895		235.177
	8.1474	8.2457		8.19655			14.5807		337.287
	6.7685	6.767		6.76775			18.1267		189.862
	7.0836	7.9009		7.49225			8.4701		257.598
	7.0898	7.3632		7.2265			13.6991		231.148
	6.5947	6.9225		6.7586			16.576		189.093
	6.3201	7.0507		6.6854			6.3853		183.016
	6.1546	6.577		6.3658			15.0773		158.003
	6.326	6.6775		6.50175			9.7869		168.344
	6.1404	6.8863		6.51335			4.4697		169.246
	5.6371	5.931		5.78405			13.711		118.523
	5.8629	5.847		5.85495			32.9376		122.935
	6.3205	6.8799		6.6002			8.1434		176.107
	5.7125	6.3301		6.0213			359.603		133.714
	6.6618	6.961		6.8114			11.5311		193.56
	5.2341	5.5185		5.3763			17.1235		95.1824
	5.763	6.1286		5.9458			13.7325		128.747
	6.6184	6.4961		6.55725			26.1963		172.692
	6.5258	6.463		6.4944			22.9248		167.773
	6.9857	7.0116		6.99865			16.5978		209.966
	4.909	5.196		5.0525			8.8573		78.9996
	6.3992	6.3823		6.39075			22.9601		159.868
	7.6699	7.5344		7.60215			35.8164		269.101
	5.7785	5.7278		5.75315			29.4931		116.633
	5.312	5.5854		5.4487			26.27		99.0797
	5.8185	5.8038		5.81115			17.9612		120.197
	4.6268	4.5629		4.59485			18.457		59.4183
	4.8276	4.992		4.9098			17.7293		72.4932
	5.1459	5.2461		5.196			10.7136		85.9238
	5.3062	5.831		5.5686			6.5809		105.766
	3.989	4.8849		4.43695			0.1212		53.5007
	3.6547	3.7527		3.7037			38.6753		31.1181
	4.1127	4.1456		4.12915			37.8423		43.1209
	3.8978	3.9091		3.90345			101.636		36.4294
	4.4199	4.4706		4.44525			114.564		53.8015
	4.842	4.8862		4.8641			113.778		70.4877
	6.144	6.1669		6.15545			105.552		142.852
	6.4412	6.4656		6.4534			103.692		164.616
	5.9021	5.8792		5.89065			100.879		125.198
	6.813	6.8657		6.83935			100.882		195.952
	5.4166	5.4424		5.4295			104.213		98.036
	5.2566	5.2572		5.2569			98.6134		88.9806
	5.5409	5.5492		5.54505			97.5982		104.429
	5.9278	5.9397		5.93375			97.5184		127.966
	5.4046	5.4139		5.40925			96.268		96.9432
	5.3827	5.3854		5.38405			98.3551		95.5946
	5.6538	5.6796		5.6667			100.437		111.454
	6.0109	6.0207		6.0158			101.975		133.348
	6.1572	6.1251		6.14115			91.4825		141.858
	6.3474	6.3341		6.34075			88.9529		156.145
	6.1659	6.1571		6.1615			88.3372		143.273
	6.2433	6.2457		6.2445			86.8108		149.142
	6.3871	6.3672		6.37715			85.8021		158.85
	6.8232	6.7911		6.80715			84.6897		193.198
	7.1272	7.1177		7.12245			84.5223		221.307
	7.1366	7.0998		7.1182			86.11		220.911
	6.8883	6.8877		6.888			85.6334		200.164
	7.0179	6.9714		6.99465			82.2097		209.606
	6.8325	6.7855		6.809			79.333		193.355
	7.4953	7.4169		7.4561			71.4214		253.887
	6.0909	6.0426		6.06675			79.0699		136.765
	6.4761	6.4104		6.44325			74.8477		163.84
	5.9252	5.878		5.9016			74.6565		125.897
	5.2553	5.2387		5.247			78.7216		88.4788
	5.6049	5.5208		5.56285			75.7643		105.438
	5.602	5.574		5.588			72.5569		106.875
	5.7411	5.6783		5.7097			70.0973		114.011
	5.8497	5.7954		5.82255			68.9209		120.905
	6.0428	5.9947		6.01875			62.733		133.544
	5.5685	5.4769		5.5227			60.2598		103.172
	6.0613	6.0068		6.03405			60.8864		134.565
	5.6268	5.5384		5.5826			59.2024		106.565
	5.401	5.3335		5.36725			57.2469		94.7025
	5.2308	5.1483		5.18955			56.2233		85.6042
	5.4275	5.3657		5.3966			55.485		96.2646
	6.4711	6.4032		6.43715			53.6903		163.376
	7.2994	7.1785		7.23895			52.1426		232.345
	6.5649	6.4766		6.52075			54.1241		169.824
	6.4379	6.3266		6.38225			51.1868		159.231
	6.0829	5.9588		6.02085			50.0779		133.684
	5.9689	5.8933		5.9311			50.0179		127.794
	5.8728	5.8057		5.83925			49.2856		121.949
	6.218	6.1057		6.16185			49.2184		143.298
	6.1196	6.0363		6.07795			48.2746		137.524
	6.0578	5.9609		6.00935			47.4051		132.919
	6.0192	5.941		5.9801			45.4036		130.988
	6.3269	6.2121		6.2695			45.5497		150.94
	6.2456	6.1434		6.1945			44.8139		145.588
	6.1342	6.0504		6.0923			45.0134		138.5
	6.1306	6.0525		6.09155			46.3101		138.449
	6.6287	6.541		6.58485			45.9467		174.881
	7.0539	6.948		7.00095			45.4923		210.173
	6.7159	6.5928		6.65435			45.2286		180.477
	6.3052	6.2005		6.25285			42.7715		149.741
	6.0899	5.9805		6.0352			36.8878		134.642
	5.5557	5.4424		5.49905			32.0951		101.852
	5.2009	5.0948		5.14785			27.2736		83.5572
	4.5586	4.4682		4.5134			16.9397		56.3142
	4.1528	4.1255		4.13915			10.4459		43.435
	3.769	4.1182		3.9436			6.2126		37.5651
	5.0079	5.0236		5.01575			16.11		77.2883
	4.8112	4.7118		4.7615			23.9182		66.1207
	4.1522	4.0681		4.11015			24.6051		42.5284
	3.2305	3.2406		3.23555			11.7118		20.7468
	3.0914	3.0811		3.08625			15.677		18.0053
	3.5121	3.4393		3.4757			25.2718		25.7177
	3.0629	2.9929		3.0279			27.3887		17.0032
	2.952	2.8964		2.9242			19.3328		15.3154
	3.0144	3.0219		3.01815			11.29		16.8395
	3.513	3.4383		3.47565			20.0043		25.7166
	3.8028	3.7432		3.773			19.1623		32.8978
	3.9615	3.8984		3.92995			17.1166		37.1764
	4.54	4.4529		4.49645			23.7592		55.6821
	5.3027	5.1864		5.24455			26.3397		88.3549
	5.7558	5.641		5.6984			24.1373		113.335
	6.1619	6.0286		6.09525			23.9563		138.701
	6.7146	6.5806		6.6476			23.6552		179.929
	6.8004	6.6712		6.7358			19.0105		187.186
	6.4677	6.3419		6.4048			16.1312		160.925
	6.1534	6.1255		6.13945			10.4378		141.741
	6.8853	6.8008		6.84305			13.6367		196.271
	7.4272	7.2896		7.3584			17.3188		244.037
	7.2252	7.1293		7.17725			17.6761		226.454
	7.3623	7.2765		7.3194			16.325		240.178
	6.171	6.3952		6.2831			11.6651		151.925
	5.5203	5.7424		5.63135			10.5387		109.381
	5.2955	5.7893		5.5424			8.377		104.28
	5.6466	5.9241		5.78535			10.6084		118.603
	4.981	5.5372		5.2591			8.7383		89.0923
	5.1179	5.3244		5.22115			13.9938		87.1775
	6.3929	6.324		6.35845			19.8348		157.456
	7.1096	6.997		7.0533			19.6287		214.923
	6.6768	6.5938		6.6353			21.5071		178.932
	7.3184	7.3311		7.32475			16.1821		240.705
	7.7339	7.9058		7.81985			15.8948		292.888
	8.0285	7.9045		7.9665			18.4582		309.677
	7.6615	8.3504		8.00595			9.8979		314.3
	8.5833	8.7173		8.6503			14.5972		396.46
	8.1031	7.9935		8.0483			20.7362		319.314
	6.882	7.4572		7.1696			12.2696		225.731
	7.8048	7.9774		7.8911			16.9772		300.967
	7.3527	7.4183		7.3855			25.0974		246.744
	6.7435	7.2055		6.9745			14.6759		207.8
	8.5245	8.4232		8.47385			23.4381		372.691
	8.7628	8.6148		8.6888			21.3315		401.777
	7.2911	7.358		7.32455			25.2675		240.685
	7.9411	8.0699		8.0055			22.4118		314.247
	8.4788	8.4705		8.47465			28.1291		372.796
	8.4599	8.3114		8.38565			22.9053		361.174
	7.337	7.2448		7.2909			20.7489		237.383
	6.8088	6.9344		6.8716			22.1765		198.737
	6.2828	7.21		6.7464			354.617		188.071
	6.8616	7.6127		7.23715			5.8566		232.171
	6.8899	7.8276		7.35875			359.342		244.072
	7.6286	7.8282		7.7284			19.3966		282.732
	7.7513	7.7525		7.7519			18.019		285.319
	7.5751	7.8659		7.7205			19.799		281.866
	7.484	7.495		7.4895			26.8384		257.315
	6.8933	7.0915		6.9924			14.3027		209.404
	6.8273	6.9061		6.8667			19.0072		198.313
	6.7257	6.8637		6.7947			28.0929		192.14
	8.3464	8.2637		8.30505			34.6113		350.859
	6.3161	6.3654		6.34075			22.6808		156.145
	6.5198	6.7615		6.64065			17.6816		179.365
	5.4319	5.7575		5.5947			19.2754		107.26
	5.6755	5.6053		5.6404			34.4114		109.91
	5.4136	5.424		5.4188			28.93		97.4575
	5.6352	6.094		5.8646			16.2166		123.544
	6.2287	6.7283		6.4785			12.6139		166.544
	6.8011	6.7496		6.77535			33.8862		190.503
	6.9848	6.8022		6.8935			36.1275		200.644
	6.8555	6.6985		6.777			36.4494		190.642
	6.4585	6.3496		6.40405			26.9869		160.868
	5.131	5.2376		5.1843			18.4704		85.3447
	5.8731	5.8231		5.8481			28.9363		122.504
	6.5255	6.4186		6.47205			30.7345		166.047
	7.4923	7.4134		7.45285			29.1919		253.556
	7.9364	7.7575		7.84695			28.5564		295.943
	7.025	6.878		6.9515			27.0849		205.751
	6.9996	6.9516		6.9756			40.4567		207.898
	7.5036	7.3875		7.44555			36.9608		252.811
	6.7421	6.6306		6.68635			39.5973		183.094
	6.7197	6.6212		6.67045			44.0239		181.791
	6.8358	6.7469		6.79135			43.3724		191.856
	6.7139	6.5848		6.64935			36.2511		180.071
	6.6748	6.578		6.6264			40.0277		178.213
	7.6216	7.4868		7.5542			47.2579		264.041
	8.0446	7.9361		7.99035			44.862		312.467
	7.3601	7.2512		7.30565			48.1748		238.827
	7.6903	7.5717		7.631			48.9124		272.176
	7.5837	7.4737		7.5287			49.4816		261.376
	7.7291	7.6171		7.6731			50.1083		276.706
	7.8233	7.7122		7.76775			44.7639		287.073
	7.17	7.067		7.1185			43.5311		220.939
	7.7548	7.6338		7.6943			41.6223		279.006
	7.687	7.5866		7.6368			42.4449		272.797
	6.8071	6.7067		6.7569			43.586		188.951
	6.2733	6.171		6.22215			43.5898		147.546
	6.041	5.9448		5.9929			43.1765		131.831
	6.217	6.1108		6.1639			44.1821		143.441
	6.0786	5.9753		6.02695			41.1868		134.091
	6.208	6.0964		6.1522			39.9666		142.626
	6.6405	6.5021		6.5713			38.711		173.804
	6.5847	6.4554		6.52005			35.5716		169.769
	6.4092	6.2833		6.34625			32.4867		156.552
	5.9938	5.8767		5.93525			32.9882		128.063
	5.6393	5.5242		5.58175			32.0776		106.517
	5.7049	5.6039		5.6544			34.1777		110.73
	5.7966	5.6827		5.73965			34.1989		115.814
	5.7605	5.6484		5.70445			32.4457		113.697
	5.3251	5.2278		5.27645			30.2362		89.977
	4.894	4.7959		4.84495			26.8647		69.6585
	4.4063	4.3177		4.362			24.7452		50.835
	3.7986	3.7175		3.75805			23.9297		32.5083
	3.465	3.38		3.4225			17.3589		24.5548
	3.3993	3.3221		3.3607			7.3644		23.2485
	3.4037	3.3336		3.36865			3.5912		23.4139
	3.5184	3.4463		3.48235			4.6561		25.8656
	3.2762	3.2004		3.2383			1.7763		20.7997
	3.1527	3.0691		3.1109			9.5865		18.4401
	3.1344	3.055		3.0947			10.514		18.1536
	3.0332	2.9601		2.99665			17.8381		16.4822
	3.087	3.0117		3.04935			20.5394		17.3671
	2.9583	2.8824		2.92035			14.5076		15.255
	2.9607	2.9024		2.93155			13.9528		15.4311
	3.1569	3.0794		3.11815			14.041		18.5694
	2.9769	2.9116		2.94425			8.2022		15.6326
	3.2361	3.1553		3.1957			12.6917		19.9896
	3.1096	3.0393		3.07445			11.0915		17.7995
	3.1736	3.1007		3.13715			8.4354		18.9109
	3.1996	3.1242		3.1619			7.5361		19.362
	2.6133	2.864		2.73865			356.582		12.581
	2.8617	3.1902		3.02595			353.614		16.9704
	3.4534	3.394		3.4237			2.1985		24.5806
	3.5192	3.4342		3.4767			10.1433		25.74
	2.775	3.2326		3.0038			4.3224		16.6004
	2.9155	3.8487		3.3821			0.1954		23.6955
	4.2154	4.5293		4.37235			5.026		51.1977
	3.7262	4.0666		3.8964			3.2657		36.2324
	3.7194	3.9723		3.84585			4.5001		34.8404
	4.2498	4.3359		4.29285			5.1922		48.4555
	3.282	4.3689		3.82545			359.617		34.2889
	3.4536	4.5854		4.0195			354.16		39.7761
	3.4084	4.9185		4.16345			357.17		44.2045
	3.6796	4.9283		4.30395			355.291		48.8324
	4.0326	5.3027		4.66765			355.936		62.2875
	4.881	5.9127		5.39685			2.677		96.278
	5.476	5.9374		5.7067			6.0863		113.831
	5.8263	6.0671		5.9467			6.5515		128.805
	5.6695	5.7516		5.71055			7.627		114.062
	4.2551	5.3024		4.77875			2.8941		66.8419
	3.6609	4.9392		4.30005			1.8118		48.6997
	3.9705	5.1387		4.5546			359.493		57.8704
	4.0653	4.8444		4.45485			1.7603		54.1509
	4.2521	5.1441		4.6981			2.1121		63.5145
	3.803	5.2225		4.51275			358.658		56.2898
	3.4589	4.9759		4.2174			358.183		45.9452
	3.3751	4.789		4.08205			354.913		41.6621
	3.8841	4.6614		4.27275			347.457		47.7781
	4.2096	4.9373		4.57345			343.483		58.5919
	4.7809	5.1729		4.9769			342.846		75.5062
	5.1759	5.8281		5.502			349.584		102.016
	5.3506	6.0551		5.70285			349.493		113.601
	5.285	6.0488		5.6669			352.36		111.466
	6	6.2844		6.1422			342.754		141.931
	6.3948	6.361		6.3779			337.919		158.906
	6.229	6.3627		6.29585			338.395		152.851
	5.7046	6.4739		6.08925			346.406		138.292
	5.4688	6.2356		5.8522			342.581		122.762
	5.7673	6.1656		5.96645			336.646		130.093
	5.4467	6.0012		5.72395			338.692		114.867
	4.8297	5.3323		5.081			340.495		80.344
	4.1799	4.2861		4.233			337.235		46.457
	3.8983	3.8888		3.89355			335.626		36.1529
	3.0403	2.971		3.00565			328.424		16.6311
	2.5563	2.5873		2.5718			331.245		10.4188
	3.1954	3.2396		3.2175			327.705		20.4015
	2.6711	2.7794		2.72525			336.82		12.3972
	4.3531	4.4562		4.40465			19.0114		52.3408
	4.2373	4.768		4.50265			3.519		55.9127
	5.2412	5.7282		5.4847			357.74		101.057
	4.2701	4.9428		4.60645			359.526		59.8694
	5.7568	6.3441		6.05045			355.718		135.665
	6.0912	6.7671		6.42915			9.1803		162.767
	7.1051	7.5354		7.32025			10.019		240.261
	6.7525	7.3048		7.02865			9.1282		212.678
	6.4731	7.566		7.01955			3.8759		211.853
	6.322	6.488		6.405			12.1792		160.94
	5.837	6.1714		6.0042			354.474		132.578
	6.1837	6.6529		6.4183			347.848		161.944
	6.6222	6.8309		6.72655			12.2676		186.416
	5.8496	6.2067		6.02815			5.5274		134.171
	6.7992	7.059		6.9291			342.375		203.768
	5.9397	6.5123		6.226			4.8919		147.82
	5.3441	5.7158		5.52995			2.0726		103.579
	5.3554	5.5443		5.44985			351.191		99.1425
	5.7995	6.542		6.17075			3.5161		143.92
	5.126	5.5232		5.3246			4.7583		92.4628
	5.976	6.5436		6.2598			3.4923		150.241
	5.7284	6.2781		6.00325			0.7061		132.515
	5.8868	6.4182		6.1525			1.5083		142.646
	4.9293	5.3043		5.1168			12.8711		82.0543
	5.3537	5.7515		5.5526			10.709		104.856
	5.759	6.0613		5.91015			9.916		126.445
	4.5421	4.97		4.75605			0.3388		65.8939
	5.2961	6.0003		5.6482			9.0158		110.366
	5.7855	6.3241		6.0548			12.8023		135.958
	6.5674	6.5137		6.54055			30.2811		171.376
	5.0369	5.2257		5.1313			8.0279		82.7539
	5.5935	5.6698		5.63165			6.3341		109.399
	4.8285	5.0593		4.9439			5.6305		74.0142
	4.728	4.6354		4.6817			32.574		62.8517
	5.4166	5.5707		5.49365			19.3964		101.552
	6.6187	6.8115		6.7151			24.0486		185.466
	5.4066	5.436		5.4213			29.9247		97.5925
	6.4888	6.3969		6.44285			26.5768		163.81
	5.3592	5.4548		5.407			21.0001		96.8223
	6.5853	6.5358		6.56055			31.268		172.952
	6.0941	5.9653		6.0297			27.6334		134.274
	5.4001	5.5522		5.47615			20.8293		100.585
	6.7315	6.6415		6.6865			20.0043		183.106
	6.0567	6.0901		6.0734			24.1128		137.215
	6.2928	6.1557		6.22425			37.4357		147.695
	5.0089	4.9935		5.0012			26.5728		76.6176
	4.9275	4.8358		4.88165			23.9778		71.2535
	5.4827	5.3824		5.43255			34.2825		98.2013
	4.9562	4.8655		4.91085			40.2462		72.5398
	5.6179	5.5187		5.5683			39.2196		105.748
	5.329	5.2718		5.3004			40.3825		91.2078
	5.5676	5.4744		5.521			38.7613		103.076
	5.9323	5.8099		5.8711			35.7645		123.955
	5.6461	5.5426		5.59435			33.9429		107.24
	5.6336	5.5379		5.58575			34.8023		106.746
	5.5081	5.4052		5.45665			39.2285		99.514
	5.1476	5.0677		5.10765			46.2086		81.6149
	4.9023	4.8281		4.8652			53.9207		70.5356
	4.8478	4.7769		4.81235			59.9332		68.2618
	5.0671	5.0046		5.03585			68.5422		78.2212
	6.313	6.357		6.335			108.337		155.721
	6.5301	6.579		6.55455			111.48		172.478
	6.434	6.4757		6.45485			111.854		164.727
	5.9646	6.0094		5.987			116.786		131.442
	6.0217	6.0835		6.0526			120.015		135.81
	5.9301	5.9847		5.9574			124.243		129.502
	5.5679	5.6449		5.6064			136.072		107.934
	4.8772	4.6933		4.78525			157.235		67.1151
	5.0025	4.7504		4.87645			167.773		71.026
	5.0626	5.1629		5.11275			160.462		81.8596
	5.0736	5.1655		5.11955			155.388		82.1867
	5.183	5.2736		5.2283			154.905		87.5362
	5.0925	5.1859		5.1392			157.551		83.1367
	4.9965	5.094		5.04525			159.166		78.66
	4.6463	4.7563		4.7013			162.146		63.6444
	4.3648	4.4409		4.40285			162.094		52.2767
	3.6952	3.6466		3.6709			164.028		30.2987
	3.0086	2.4889		2.74875			172.439		12.7207
	2.9503	2.3523		2.6513			180.184		11.4152
	2.9015	2.4345		2.668			187.466		11.6322
	2.2871	2.2303		2.2587			202.021		7.058
	1.5873	1.4716		1.52945			190.552		2.19135
	0.5401	0.5324		0.53625			206.306		0.0944513
	0.628	0.6261		0.62705			235.016		0.151012
	1.3831	1.3417		1.3624			324.721		1.54889
	1.0597	1.0634		1.06155			308.038		0.732702
	0.7405	0.7313		0.7359			299.013		0.244097
	1.1067	1.0842		1.09545			317.55		0.805163
	1.854	2.1008		1.9774			343.823		4.73576
	2.219	2.5302		2.3746			353.708		8.2012
	1.7516	2.1153		1.93345			343.718		4.42695
	1.4029	1.437		1.41995			291.164		1.75358
	1.4589	1.4063		1.4326			277.704		1.80086
	1.2534	1.2285		1.24095			257.331		1.17049
	0.9232	0.8818		0.9025			247.696		0.450244
	1.2341	1.191		1.21255			242.674		1.09196
	2.194	2.1961		2.19505			242.916		6.47798
	2.6789	2.6793		2.6791			241.203		11.778
	2.6347	2.5863		2.6105			253.632		10.8963
	2.331	2.2669		2.29895			265.73		7.44209
	2.4013	2.3569		2.3791			316.13		8.24792
	2.6529	2.8535		2.7532			343.705		12.7826
	2.4633	2.4538		2.45855			329.907		9.10213
	2.7964	2.7279		2.76215			310.642		12.9077
	2.2505	2.1942		2.22235			319.132		6.7227
	2.1109	2.0714		2.09115			333.972		5.60095
	1.8019	1.8581		1.83			331.805		3.7537
	1.8418	1.8042		1.823			285.619		3.71079
	1.4356	1.397		1.4163			275.185		1.74009
	1.4429	1.3914		1.41715			275.401		1.74323
	1.245	1.1932		1.2191			279.502		1.10975
	1.1764	1.149		1.1627			269.636		0.96274
	1.5237	1.4743		1.499			281.902		2.06306
	1.4475	1.4071		1.4273			269.445		1.78095
	1.9987	1.9549		1.9768			288.801		4.73145
	2.4465	2.3943		2.4204			311.082		8.68495
	2.752	2.7029		2.72745			325.821		12.4273
	2.8302	3.184		3.0071			332.181		16.6552
	3.6467	3.9637		3.8052			0.343		33.7473
	4.1916	4.1025		4.14705			23.0799		43.6842
	4.8396	4.7432		4.7914			33.796		67.3742
	4.5986	4.5135		4.55605			43.2325		57.9257
	4.5409	4.4745		4.5077			48.1987		56.1011
	4.1033	4.0467		4.075			53.3843		41.4466
	3.8742	3.8199		3.84705			51.69		34.873
	3.4555	3.3798		3.41765			43.3789		24.4506
	3.3444	3.2666		3.3055			39.9679		22.1217
	3.4997	3.4241		3.4619			29.6887		25.4126
	3.6321	3.5491		3.5906			28.7712		28.3535
	3.0992	3.0833		3.09125			23.9345		18.0929
	2.8508	3.3749		3.11285			12.9791		18.4748
	3.0478	3.914		3.4809			2.7045		25.8334
	4.4054	4.9518		4.6786			6.4661		62.7269
	4.1623	4.9448		4.55355			5.7813		57.8304
	5.3357	5.2462		5.29095			15.4756		90.7208
	4.839	4.8172		4.8281			9.2754		68.9342
	4.2524	4.4489		4.35065			9.38		50.4392
	4.8719	4.8435		4.8577			20.7888		70.2099
	4.4417	4.3627		4.4022			19.1359		52.2535
	4.1388	4.436		4.2874			12.4416		48.2712
	4.268	4.7351		4.50155			1.7847		55.8718
	3.8001	4.1465		3.9733			353.815		38.4202
	3.933	4.1789		4.05595			342.88		40.868
	3.6083	3.5755		3.5919			333.908		28.3843
	3.4397	3.4056		3.42265			329.029		24.558
	3.3133	3.2198		3.26655			317.335		21.3488
	3.2904	3.2381		3.26425			313.756		21.3038
	2.7715	2.7793		2.7754			327.208		13.0943
	2.2647	2.3507		2.3077			329.99		7.52739
	3.0881	3.1433		3.1157			337.762		18.5256
	3.4733	3.5144		3.49385			318.416		26.1227
	2.245	2.2068		2.2259			6.9451		6.75496
	2.3956	2.3299		2.36275			330.43		8.07903
	3.2554	3.3732		3.3143			358.458		22.2988
	3.8013	3.7996		3.80045			14.129		33.621
	4.0577	4.213		4.13535			17.2754		43.3155
	4.6327	4.6472		4.63995			23.1102		61.1851
	3.9762	4.0836		4.0299			24.818		40.0856
	3.3215	3.645		3.48325			350.727		25.8857
	4.2032	4.2071		4.20515			29.608		45.546
	3.4202	3.5552		3.4877			21.9264		25.985
	2.6224	2.6846		2.6535			355.798		11.4436
	3.2978	3.7237		3.51075			13.2761		26.5037
	4.2348	4.4162		4.3255			6.8408		49.5696
	3.4608	3.5092		3.485			8.3397		25.9247
	3.0938	3.2353		3.16455			33.174		19.4107
	4.6554	4.7763		4.71585			35.2221		64.2371
	4.692	4.9625		4.82725			25.6987		68.8978
	4.9847	5.2048		5.09475			9.8477		80.9981
	4.2742	4.5533		4.41375			16.1401		52.6659
	4.7001	4.7192		4.70965			23.0528		63.9841
	5.0038	5.0295		5.01665			31.491		77.3299
	4.6843	4.6496		4.66695			22.1063		62.2595
	4.1247	4.4001		4.2624			13.6877		47.4317
	5.2652	5.8405		5.55285			11.2933		104.871
	5.6097	5.7942		5.70195			14.2234		113.547
	4.3162	4.7776		4.5469			1.7279		57.5774
	5.3878	5.9504		5.6691			359.595		111.596
	5.4257	5.6358		5.53075			10.9076		103.623
	5.262	5.7449		5.50345			5.9044		102.097
	5.5163	5.5987		5.5575			26.4363		105.134
	7.2924	7.1622		7.2273			34.6321		231.225
	6.6956	6.6091		6.65235			26.3668		180.315
	5.9073	5.8414		5.87435			22.9956		124.161
	6.6469	6.5022		6.57455			30.0454		174.062
	5.5534	5.4616		5.5075			19.5925		102.322
	5.7328	5.9637		5.84825			20.9131		122.513
	5.372	5.2725		5.32225			26.4567		92.3404
	5.7751	5.717		5.74605			52.8011		116.202
	6.3119	6.2957		6.3038			94.8582		153.431
	6.8814	6.8544		6.8679			84.8299		198.417
	6.5756	6.5802		6.5779			91.1684		174.328
	7.03	7.052		7.041			93.8429		213.801
	6.3176	6.3466		6.3321			104.052		155.507
	6.9255	6.946		6.93575			96.5662		204.356
	7.0572	7.0962		7.0767			102.598		217.069
	7.1107	7.1545		7.1326			98.5314		222.254
	7.9479	8.0027		7.9753			98.9029		310.704
	7.3537	7.4035		7.3786			102.948		246.053
	7.0992	7.1429		7.12105			102.208		221.176
	6.9536	6.9872		6.9704			101.646		207.434
	7.1611	7.2088		7.18495			100.52		227.184
	6.2725	6.2971		6.2848			98.4424		152.048
	6.8409	6.8499		6.8454			95.2171		196.473
	6.8436	6.8772		6.8604			90.8014		197.767
	6.785	6.7674		6.7762			89.2072		190.574
	6.5474	6.5137		6.53055			84.6539		170.591
	6.6055	6.5614		6.58345			82.0481		174.77
	6.4331	6.3742		6.40365			78.7669		160.838
	6.0948	6.035		6.0649			75.6142		136.64
	5.6854	5.654		5.6697			78.1001		111.631
	5.3816	5.3362		5.3589			75.7682		94.2612
	4.1287	4.1027		4.1157			74.9832		42.7009
	3.2373	3.2279		3.2326			68.7536		20.6901
	4.9354	4.8828		4.9091			62.2156		72.4622
	6.3017	6.22		6.26085			57.2879		150.316
	6.693	6.5611		6.62705			53.1545		178.265
	7.6168	7.5199		7.56835			50.5161		265.528
	7.2063	7.0927		7.1495			50.4987		223.838
	5.7938	5.7007		5.74725			46.9251		116.275
	5.2514	5.161		5.2062			41.0818		86.4308
	5.4793	5.4044		5.44185			39.825		98.7065
	5.6202	5.5053		5.56275			39.4683		105.433
	5.1192	5.0514		5.0853			38.9067		80.5482
	4.2492	4.1827		4.21595			36.2192		45.8979
	3.5744	3.5259		3.55015			22.1887		27.406
	2.5946	2.6556		2.6251			9.6345		11.0801
	2.4772	2.5535		2.51535			6.7948		9.74768
	2.3183	2.5579		2.4381			4.0018		8.87689
	2.5129	2.8449		2.6789			354.687		11.7754
	2.9323	3.4388		3.18555			350.978		19.7997
	3.5699	3.901		3.73545			346.841		31.9253
	3.8072	4.3384		4.0728			357.773		41.3795
	4.0069	4.3375		4.1722			7.0564		44.4838
	4.3933	4.3349		4.3641			15.6806		50.9085
	4.7802	4.6904		4.7353			19.2258		65.0352
	5.4235	5.3126		5.36805			24.8435		94.7449
	4.1295	4.0566		4.09305			17.4839		41.9998
	4.4001	4.3761		4.3881			12.8401		51.753
	4.984	4.9145		4.94925			14.2121		74.2548
	3.5013	4.1912		3.84625			2.6635		34.8513
	4.1953	4.9051		4.5502			2.2968		57.7029
	5.3528	6.3451		5.84895			359.363		122.557
	6.0332	6.8199		6.42655			6.0309		162.57
	6.1077	6.4353		6.2715			9.5365		151.085
	4.5999	5.6033		5.1016			3.8116		81.3252
	5.9752	6.3354		6.1553			9.6294		142.841
	6.6548	6.7635		6.70915			10.172		184.973
	5.4872	5.9598		5.7235			7.4234		114.839
	4.0252	5.2095		4.61735			356.178		60.2954
	4.7347	5.1824		4.95855			346.362		74.6741
	5.644	5.5079		5.57595			334.036		106.185
	5.998	5.9372		5.9676			338.637		130.168
	5.0662	5.233		5.1496			342.145		83.6424
	4.6573	5.1319		4.8946			346.849		71.822
	4.7012	5.3639		5.03255			348.207		78.0675
	5.1816	6.2838		5.7327			351.21		115.394
	5.5297	6.8809		6.2053			1.4814		146.351
	5.5393	7.4479		6.4936			0.7635		167.711
	5.8494	7.0583		6.45385			5.477		164.65
	6.2716	6.3135		6.29255			13.4312		152.611
	6.9813	6.9138		6.94755			16.7918		205.4
	6.7583	6.6811		6.7197			17.3445		185.847
	5.9935	6.0493		6.0214			12.9111		133.721
	5.4978	5.4558		5.4768			17.4032		100.621
	5.5423	5.4481		5.4952			20.2488		101.638
	5.7228	5.6254		5.6741			16.5205		111.891
	5.2667	5.1837		5.2252			15.8074		87.3806
	4.8447	4.8901		4.8674			13.5		70.6313
	4.9349	4.8305		4.8827			19.8583		71.2995
	4.9639	4.8686		4.91625			17.7648		72.7793
	4.9323	4.9039		4.9181			11.5264		72.8615
	4.5474	4.5412		4.5443			10.2354		57.4787
	3.8417	4.5947		4.2182			3.3986		45.9714
	4.1303	5.0722		4.60125			3.4277		59.6669
	3.4976	4.7294		4.1135			358.825		42.6325
	3.395	4.2342		3.8146			0.6571		33.998
	3.1489	3.8233		3.4861			351.894		25.9493
	3.2676	3.6642		3.4659			346.067		25.5008
	3.6383	4.0971		3.8677			351.294		35.4376
	3.4817	4.2301		3.8559			355.763		35.1142
	4.1877	4.7752		4.48145			3.6634		55.1267
	4.284	4.8502		4.5671			7.2734		58.3482
	5.3146	5.3576		5.3361			16.3655		93.0632
	5.8672	5.8738		5.8705			17.1547		123.917
	5.9167	6.1459		6.0313			12.1114		134.381
	6.6107	6.8649		6.7378			14.9614		187.353
	6.3898	6.4398		6.4148			16.6133		161.68
	6.5275	6.6039		6.5657			15.0222		173.36
	6.4091	6.4588		6.43395			14.195		163.132
	6.0871	6.2522		6.16965			13.6611		143.843
	6.0719	6.4989		6.2854			13.5308		152.091
	6.7115	6.7246		6.71805			17.0506		185.71
	6.3695	6.9436		6.65655			9.8497		180.657
	7.606	7.6051		7.60555			14.6789		269.462
	8.7947	8.6365		8.7156			19.3201		405.507
	9.2526	9.1151		9.18385			17.9626		474.439
	8.3476	8.3183		8.33295			17.1041		354.407
	7.5299	8.7403		8.1351			6.7586		329.758
	7.3764	7.8247		7.60055			12.6449		268.931
	5.7227	7.0272		6.37495			7.4162		158.685
	6.1935	7.3711		6.7823			6.1113		191.09
	6.9715	7.6347		7.3031			6.7184		238.577
	5.4387	6.3279		5.8833			353.571		124.729
	6.0774	6.7706		6.424			3.6982		162.376
	6.8213	7.2174		7.01935			11.2061		211.835
	7.3801	7.6958		7.53795			11.0459		262.341
	8.2451	8.4708		8.35795			13.9741		357.606
	8.3102	9.6341		8.97215			6.295		442.38
	7.9735	8.2995		8.1365			12.7732		329.928
	7.6133	8.1214		7.86735			11.9063		298.258
	7.5808	8.428		8.0044			8.5689		314.118
	6.5341	7.3094		6.92175			7.7242		203.121
	5.7718	6.4831		6.12745			9.5467		140.911
	6.5541	6.5309		6.5425			15.6354		171.529
	4.9049	5.0316		4.96825			19.4606		75.1132
	6.5018	6.5155		6.50865			22.447		168.88
	7.0157	7.051		7.03335			23.9944		213.105
	7.6949	8.2699		7.9824			12.3274		311.535
	8.1496	8.175		8.1623			19.9736		333.076
	8.4717	8.4105		8.4411			20.0452		368.386
	9.8709	9.6847		9.7778			32.5609		572.571
	8.4906	8.4279		8.45925			27.8145		370.768
	7.9705	7.8938		7.93215			18.7207		305.688
	8.2238	8.0563		8.14005			29.02		330.36
	7.6477	7.597		7.62235			25.0854		271.252
	7.6345	7.497		7.56575			33.2432		265.254
	8.5852	8.4808		8.533			36.8623		380.55
	9.3928	9.2422		9.3175			43.6085		495.455
	8.0738	7.9723		8.02305			36.1438		316.318
	8.0324	7.9222		7.9773			32.5871		310.938
	8.5465	8.3813		8.4639			36.126		371.379
	7.9976	7.8815		7.93955			33.0193		306.545
	9.0511	8.869		8.96005			36.1673		440.593
	7.8754	7.7663		7.82085			36.6656		293
	7.5505	7.4496		7.50005			44.445		258.404
	7.9628	7.8992		7.931			53.3267		305.555
	11.6027	11.5065		11.5546			66.9745		944.867
	9.766	9.6689		9.71745			62.1258		562.035
	7.1826	7.0786		7.1306			47.1638		222.067
	6.0484	6.0107		6.02955			73.6519		134.264
	5.5418	5.5005		5.52115			76.526		103.085
	5.3481	5.3031		5.3256			74.5528		92.5149
	7.0433	7.0294		7.03635			73.9546		213.377
	6.9391	6.8877		6.9134			75.8233		202.386
	6.814	6.7729		6.79345			77.3521		192.034
	7.5795	7.5608		7.57015			85.8389		265.717
	8.0202	7.941		7.9806			66.0724		311.324
	5.7197	5.6549		5.6873			67.6194		112.674
	6.2032	6.1719		6.18755			80.1139		145.098
	6.3588	6.3398		6.3493			72.3312		156.777
	7.4961	7.4196		7.45785			61.8289		254.066
	7.8892	7.7939		7.84155			54.4055		295.333
	7.4093	7.2538		7.33155			36.0854		241.376
	6.8638	6.7264		6.7951			31.6473		192.174
	6.0212	5.907		5.9641			30.1847		129.939
	5.279	5.1821		5.23055			18.7601		87.6492
	5.5835	5.4777		5.5306			23.9511		103.615
	6.1634	6.0486		6.106			37.389		139.437
	6.2796	6.2001		6.23985			40.0057		148.809
	5.9587	5.886		5.92235			48.0681		127.23
	5.8057	5.736		5.77085			53.8		117.713
	6.6612	6.5835		6.62235			47.5732		177.886
	7.4936	7.3949		7.44425			44.4052		252.679
	7.9148	7.8237		7.86925			47.1257		298.474
	7.5081	7.4041		7.4561			41.266		253.887
	7.1222	7.0031		7.06265			33.5053		215.779
	5.8928	5.7751		5.83395			28.1475		121.617
	5.341	5.2499		5.29545			22.3802		90.9525
	5.6182	5.5264		5.5723			11.8669		105.976
	8.189	8.0714		8.1302			16.3964		329.162
	7.2673	7.2248		7.24605			15.989		233.029
	7.4106	7.273		7.3418			21.9748		242.389
	8.6003	8.4458		8.52305			20.742		379.22
	8.956	8.8127		8.88435			17.6481		429.52
	8.5158	8.3542		8.435			17.2919		367.588
	7.199	7.1987		7.19885			11.2531		228.505
	6.5327	6.4265		6.4796			19.0873		166.629
	7.6715	7.5185		7.595			34.2264		268.342
	7.6459	7.516		7.58095			30.385		266.856
	7.9506	7.817		7.8838			29.3138		300.132
	7.3077	7.2489		7.2783			19.5845		236.154
	7.4472	7.5597		7.50345			10.7788		258.755
	7.3812	7.2753		7.32825			15.5699		241.05
	6.3733	6.2844		6.32885			19.772		155.267
	6.3207	6.2054		6.26305			18.6854		150.475
	6.5935	6.5259		6.5597			15.6962		172.885
	7.1338	7.2522		7.193			11.4877		227.948
	5.7498	5.9977		5.87375			11.9187		124.123
	5.2165	5.1405		5.1785			18.8304		85.0586
	4.7814	4.8616		4.8215			12.4794		68.6519
	4.9271	4.8616		4.89435			22.5888		71.811
	5.3754	5.28		5.3277			26.1305		92.6244
	5.4327	5.34		5.38635			28.0692		95.7172
	5.8055	5.6887		5.7471			28.748		116.266
	7.8471	8.0394		7.94325			13.6317		306.973
	8.9172	8.9124		8.9148			14.6026		433.951
	8.9085	9.1906		9.04955			12.0852		453.928
	9.4221	9.3072		9.36465			19.3974		503.015
	9.1526	9.1668		9.1597			14.7615		470.706
	8.8498	8.8502		8.85			13.3222		424.557
	8.3528	8.483		8.4179			14.1872		365.357
	8.6367	8.8272		8.73195			12.87		407.793
	8.1529	8.3854		8.26915			13.3046		346.329
	7.0356	8.5577		7.79665			4.0462		290.289
	6.8517	8.3845		7.6181			5.1162		270.798
	6.1637	7.6119		6.8878			4.7737		200.146
	5.3453	7.8387		6.592			0.1775		175.452
	5.2886	7.3721		6.33035			357.284		155.378
	5.0549	6.7583		5.9066			357.134		126.217
	4.8404	6.5478		5.6941			356.127		113.079
	5.0465	6.4701		5.7583			359.034		116.947
	5.0784	6.4029		5.74065			1.5383		115.875
	5.1588	6.3758		5.7673			356.956		117.496
	5.0308	6.2198		5.6253			2.2385		109.029
	5.8276	6.0948		5.9612			11.4301		129.75
	6.1235	6.3023		6.2129			13.1923		146.889
	7.0809	7.2266		7.15375			12.9022		224.237
	6.816	7.7873		7.30165			7.0655		238.435
	7.0121	8.9829		7.9975			3.0231		313.306
	6.727	9.3108		8.0189			358.953		315.828
	6.4853	8.2027		7.344			1.7352		242.607
	6.5336	8.3198		7.4267			356.693		250.896
	7.1267	9.4542		8.29045			1.2103		349.012
	7.5574	9.734		8.6457			0.3558		395.828
	7.9098	9.9572		8.9335			356.814		436.688
	7.6535	9.6163		8.6349			3.1354		394.347
	7.256	9.2887		8.27235			2.6865		346.731
	6.9719	8.5539		7.7629			3.1902		286.535
	8.5503	9.5005		9.0254			8.7528		450.304
	9.6269	10.0072		9.81705			10.4859		579.494
	8.7091	9.649		9.17905			7.5228		473.696
	8.6142	9.4639		9.03905			8.9169		452.35
	8.9887	9.6498		9.31925			9.8059		495.734
	8.9455	9.6899		9.3177			9.3469		495.487
	9.7582	10.2007		9.97945			10.8799		608.732
	9.7212	10.5117		10.1165			10.2141		634.148
	9.189	10.1826		9.6858			7.3361		556.561
	9.0706	9.6598		9.3652			10.3751		503.103
	10.2307	10.4456		10.3382			14.5182		676.76
	11.0179	11.055		11.0364			16.376		823.369
	11.8525	11.6903		11.7714			17.5427		999.057
	11.7713	11.6885		11.7299			16.3463		988.528
	10.9035	10.8969		10.9002			16.1339		793.249
	10.325	10.357		10.341			16.9065		677.32
	10.0228	9.8923		9.95755			21.8046		604.733
	11.3134	11.1778		11.2456			18.3299		871.072
	10.2042	10.1741		10.1891			18.3109		647.918
	11.2918	11.0845		11.1882			19.5876		857.79
	9.9351	9.9241		9.9296			17.069		599.655
	9.1665	9.6808		9.42365			10.9345		512.582
	9.8141	10.0655		9.9398			12.222		601.505
	10.183	10.2821		10.2325			13.7282		656.232
	10.3753	10.2945		10.3349			17.4282		676.122
	10.3155	10.1783		10.2469			19.3558		658.997
	10.1716	10.1157		10.1437			18.6499		639.277
	11.2506	11.3318		11.2912			13.4402		881.711
	9.562	9.6244		9.5932			19.1808		540.75
	10.8464	10.6574		10.7519			26.7826		761.31
	11.794	11.5713		11.6827			24.2616		976.63
	11.6477	11.4659		11.5568			19.1567		945.407
	9.8367	9.6584		9.74755			21.7791		567.274
	10.0616	9.9636		10.0126			25.163		614.818
	10.5444	10.4138		10.4791			22.9167		704.82
	11.2589	11.0546		11.1568			19.4913		850.588
	10.4505	10.3801		10.4153			19.4699		692.024
	10.5736	10.418		10.4958			21.9188		708.195
	11.6351	11.4143		11.5247			25.6756		937.551
	10.1401	9.9818		10.061			18.7026		623.768
	9.7096	9.5574		9.6335			19.2638		547.594
	9.6645	9.5159		9.5902			21.1819		540.243
	10.4405	10.2468		10.3437			19.2998		677.841
	8.4498	8.3722		8.411			18.9045		364.459
	9.4454	9.2736		9.3595			25.0289		502.185
	9.0275	8.889		8.95825			23.1078		440.327
	8.8354	8.7191		8.77725			20.7197		414.173
	9.6949	9.5139		9.6044			22.6009		542.646
	9.4787	9.3829		9.4308			19.8575		513.75
	8.6188	8.6768		8.6478			15.6528		396.117
	8.3093	8.2271		8.2682			15.7737		346.21
	7.8668	8.2682		8.0675			11.6144		321.605
	6.7395	7.6983		7.2189			6.1143		230.419
	6.5158	7.8357		7.17575			3.4341		226.312
	5.9108	7.1312		6.521			4.8917		169.843
	5.102	6.9548		6.0284			357.688		134.188
	5.6159	7.6173		6.6166			0.6664		177.423
	6.2204	7.8271		7.02375			3.8962		212.233
	6.9034	8.0641		7.48375			6.0436		256.722
	7.0514	7.9339		7.49265			7.7438		257.639
	7.1961	7.8088		7.50245			8.55		258.652
	7.4722	7.586		7.5291			12.221		261.418
	7.7633	7.7351		7.7492			14.6597		285.021
	8.5653	8.4921		8.5287			16.0838		379.975
	8.3795	8.4203		8.3999			13.3178		363.018
	8.4236	8.617		8.5203			11.3171		378.853
	8.1573	8.4057		8.2815			11.3428		347.883
	8.529	8.479		8.504			15.3856		376.683
	7.9101	7.9726		7.94135			13.6927		306.753
	8.1591	8.2557		8.2074			14.0941		338.628
	8.8989	8.8187		8.8588			16.1423		425.825
	8.596	8.546		8.571			15.0008		385.656
	8.5306	8.4757		8.50315			16.4562		376.57
	8.8691	8.7561		8.8126			16.5908		419.197
	9.2618	9.1213		9.19155			16.8278		475.633
	9.144	9.0257		9.08485			15.7782		459.261
	9.3365	9.255		9.29575			17.4998		491.994
	9.1253	9.0072		9.06625			15.4083		456.446
	9.4458	9.3214		9.3836			15.623		506.075
	8.9783	8.992		8.98515			13.8781		444.306
	9.1116	9.1371		9.12435			13.9581		465.277
	8.7349	8.7159		8.7254			17.0635		406.876
	9.4242	9.2725		9.34835			18.3522		500.393
	9.3432	9.2043		9.27375			18.9958		488.509
	9.0464	8.9643		9.00535			16.6333		447.309
	8.7736	8.713		8.7433			14.822		409.385
	9.037	8.9313		8.98415			16.9774		444.158
	8.327	8.2307		8.27885			18.5519		347.549
	8.3138	8.2038		8.2588			17.7465		345.03
	8.0258	7.9381		7.98195			18.2549		311.482
	8.315	8.1729		8.24395			19.8358		343.172
	8.3011	8.1706		8.23585			21.4349		342.162
	8.2785	8.0967		8.1876			21.6733		336.183
	8.0813	7.9395		8.0104			17.7972		314.825
	8.5605	8.5037		8.5321			14.8781		380.429
	8.8741	8.7851		8.8296			17.5745		421.628
	9.6208	9.4989		9.55985			18.4029		535.13
	9.856	9.7666		9.8113			16.5605		578.477
	9.9466	9.8008		9.8737			17.3015		589.584
	9.8445	9.7498		9.79715			16.9308		575.977
	10.0137	9.8519		9.9328			19.055		600.235
	8.8532	8.7418		8.7975			22.5277		417.046
	9.6213	9.4435		9.5324			21.2068		530.534
	9.1292	8.9987		9.06395			19.2214		456.098
	8.684	8.5571		8.62055			21.1798		392.384
	9.0649	8.9141		8.9895			22.9699		444.952
	9.9046	9.7487		9.82665			21.0582		581.196
	9.4745	9.2994		9.38695			22.8421		506.617
	9.7428	9.5469		9.64485			21.9281		549.531
	9.7284	9.533		9.6307			21.1826		547.116
	8.8435	8.6859		8.7647			19.6814		412.399
	8.204	8.0529		8.12845			17.8078		328.95
	7.4643	7.4426		7.45345			14.4748		253.617
	7.4472	7.6221		7.53465			11.3204		261.996
	7.1376	7.2027		7.17015			12.5024		225.783
	7.1322	7.0262		7.0792			15.8725		217.299
	7.2678	7.18		7.2239			18.6229		230.899
	7.95	7.8102		7.8801			22.3989		299.71
	7.4197	7.2954		7.35755			27.1834		243.953
	6.9454	6.8161		6.88075			25.8163		199.532
	7.5097	7.3763		7.443			25.4588		252.552
	8.155	8.0222		8.0886			28.4419		324.135
	7.3144	7.1764		7.2454			31.6931		232.966
	7.5024	7.3714		7.4369			29.1535		251.931
	6.896	6.8363		6.86615			27.0984		198.265
	6.1559	6.0756		6.11575			31.5867		140.106
	6.1137	6.0104		6.06205			28.4561		136.447
	6.738	6.6096		6.6738			23.3172		182.065
	7.3408	7.2084		7.2746			25.9648		235.794
	8.9767	8.8112		8.89395			19.9797		430.914
	9.6798	9.5248		9.6023			22.5813		542.29
	10.1803	10.0283		10.1043			17.7201		631.866
	10.4112	10.2763		10.3438			15.314		677.86
	8.5531	8.5868		8.56995			13.4611		385.515
	7.0767	7.9875		7.5321			5.7448		261.73
	5.8371	6.998		6.41755			2.8163		161.888
	5.9494	6.8056		6.3775			4.9816		158.876
	6.3257	7.4476		6.88665			5.2248		200.046
	6.1329	7.248		6.69045			4.5132		183.431
	5.7816	7.3314		6.5565			1.3787		172.632
	5.7546	7.2811		6.51785			2.5652		169.597
	5.7163	6.6544		6.18535			5.6692		144.944
	5.6994	6.8671		6.28325			6.2854		151.935
	6.0733	6.9231		6.4982			7.5532		168.068
	6.5258	7.4542		6.99			6.5986		209.188
	6.89	7.2415		7.06575			11.6929		216.063
	7.5301	7.6768		7.60345			15.6806		269.239
	7.5428	7.7208		7.6318			15.2522		272.262
	7.8816	7.7752		7.8284			18.0318		293.85
	7.7545	7.6496		7.70205			20.27		279.85
	7.933	7.968		7.9505			14.8418		307.815
	7.3484	7.4539		7.40115			16.2437		248.315
	6.9761	6.9242		6.95015			17.9224		205.631
	6.9479	6.9109		6.9294			18.983		203.795
	7.5043	7.3843		7.4443			21.6565		252.684
	8.8944	8.7426		8.8185			26.6158		420.04
	8.6347	8.4886		8.56165			25.3395		384.396
	8.8413	8.6835		8.7624			20.3213		412.074
	8.5891	8.5006		8.54485			21.9636		382.137
	7.2268	7.2897		7.25825			21.8156		234.208
	7.7805	7.6799		7.7302			26.1002		282.93
	8.2841	8.1501		8.2171			31.1701		339.83
	8.2289	8.2355		8.2322			18.8816		341.707
	7.9047	7.8951		7.8999			23.4246		301.975
	8.7603	8.6086		8.68445			38.4796		401.174
	7.9271	7.7952		7.86115			32.2618		297.553
	7.5617	7.4477		7.5047			39.3598		258.885
	7.7564	7.6291		7.69275			32.7874		278.837
	6.1395	6.0909		6.1152			36.1144		140.068
	7.2598	7.2076		7.2337			22.9774		231.84
	6.4678	6.4021		6.43495			22.1243		163.208
	7.1158	7.0544		7.0851			27.5799		217.843
	7.4621	7.3395		7.4008			38.7372		248.28
	7.2928	7.1732		7.233			43.1222		231.772
	7.2305	7.164		7.19725			29.3501		228.353
	6.4474	6.3719		6.40965			20.3758		161.291
	5.5325	5.4727		5.5026			48.516		102.049
	5.8661	5.8275		5.8468			57.5056		122.422
	5.42	5.345		5.3825			47.1587		95.5121
	6.6031	6.5725		6.5878			52.2546		175.117
	5.4059	5.3987		5.4023			38.237		96.57
	4.5922	4.498		4.5451			22.0984		57.5091
	6.1623	6.0528		6.10755			26.7908		139.543
	5.7704	5.6472		5.7088			31.7916		113.957
	5.328	5.2763		5.30215			64.8202		91.2982
	5.5303	5.5198		5.52505			70.6118		103.303
	5.8397	5.773		5.80635			59.4426		119.899
	5.5673	5.5453		5.5563			65.0105		105.066
	5.6182	5.5321		5.57515			58.4706		106.139
	5.7644	5.6814		5.7229			49.2306		114.803
	5.8137	5.7165		5.7651			63.1334		117.362
	6.1597	6.083		6.12135			66.5954		140.491
	5.7066	5.6821		5.69435			72.7637		113.094
	4.4984	4.4721		4.48525			87.103		55.267
	4.4965	4.4967		4.4966			90.6525		55.6876
	4.2165	4.2		4.20825			87.3712		45.6468
	5.8145	5.7696		5.79205			83.208		119.015
	7.5767	7.4941		7.5354			67.6445		262.075
	6.0667	5.998		6.03235			62.4414		134.452
	5.2614	5.2144		5.2379			69.1175		88.0193
	5.5093	5.4378		5.47355			58.0035		100.442
	6.094	6.0166		6.0553			52.7938		135.992
	6.3685	6.2806		6.32455			50.9582		154.951
	6.4684	6.3774		6.4229			49.1248		162.293
	7.1421	7.0471		7.0946			51.6066		218.721
	6.8934	6.7868		6.8401			51.9346		196.017
	6.5984	6.5261		6.56225			51.843		173.087
	6.7774	6.6958		6.7366			54.846		187.253
	7.2709	7.2072		7.23905			55.2301		232.354
	7.0449	6.9581		7.0015			54.8569		210.223
	7.3759	7.284		7.32995			53.618		241.218
	6.9732	6.8588		6.916			53.0667		202.615
	7.7853	7.6648		7.72505			52.2865		282.364
	7.8757	7.8518		7.86375			49.5772		297.848
	8.159	8.0239		8.09145			48.2613		324.478
	8.4905	8.4044		8.44745			44.2033		369.218
	7.9137	7.7744		7.84405			44.321		295.615
	7.6594	7.5698		7.6146			45.919		270.425
	8.1625	8.05		8.10625			43.9492		326.262
	8.5379	8.4113		8.4746			43.9028		372.79
	8.5287	8.4233		8.476			44.5055		372.974
	8.6363	8.5025		8.5694			46.1269		385.44
	7.7784	7.682		7.7302			48.1466		282.93
	7.667	7.5533		7.61015			49.4414		269.951
	7.3302	7.2225		7.27635			48.6339		235.965
	7.5134	7.4459		7.47965			47.8358		256.301
	7.6403	7.5672		7.60375			48.3408		269.271
	7.42	7.3265		7.37325			49.2823		245.518
	7.1666	7.0524		7.1095			49.1523		220.102
	6.8395	6.7021		6.7708			49.9145		190.119
	6.564	6.4719		6.51795			51.6096		169.605
	6.4595	6.3486		6.40405			49.9882		160.868
	6.5491	6.452		6.50055			48.7804		168.251
	6.2907	6.2149		6.2528			44.272		149.737
	6.2299	6.1268		6.17835			42.1508		144.452
	6.5848	6.4721		6.52845			42.7586		170.426
	6.5972	6.4816		6.5394			42.4162		171.285
	6.2839	6.1802		6.23205			39.4166		148.251
	5.8258	5.7261		5.77595			41.0497		118.026
	5.448	5.3597		5.40385			42.9644		96.6531
	5.4099	5.313		5.36145			39.4078		94.3958
	5.1953	5.1008		5.14805			37.493		83.5669
	5.1402	5.0462		5.0932			33.3664		80.9242
	5.3493	5.2472		5.29825			28.2062		91.0969
	5.546	5.4389		5.49245			25.0173		101.486
	5.7598	5.6492		5.7045			26.9478		113.7
	6.2199	6.1009		6.1604			24.8008		143.197
	6.1559	6.0296		6.09275			20.0906		138.531
	6.3385	6.2129		6.2757			20.6925		151.388
	6.4466	6.3165		6.38155			18.3639		159.179
	6.5053	6.3865		6.4459			14.9309		164.043
	6.6268	6.5196		6.5732			12.0674		173.955
	6.7969	6.6788		6.73785			12.7474		187.357
	6.5432	6.4375		6.49035			11.3566		167.46
	6.6512	6.5874		6.6193			7.2451		177.641
	6.8431	6.8507		6.8469			7.433		196.602
	7.2213	7.1034		7.16235			12.2607		225.047
	7.1148	7.0154		7.0651			8.373		216.004
	7.3465	7.2201		7.2833			10.2386		236.641
	7.5306	7.4081		7.46935			12.7863		255.243
	7.5017	7.3757		7.4387			9.8109		252.114
	7.2544	7.1691		7.21175			6.5795		229.735
	6.6322	6.9736		6.8029			4.9401		192.836
	7.1426	7.0944		7.1185			6.1092		220.939
	7.4647	7.3344		7.39955			10.7966		248.154
	7.7004	7.5657		7.63305			12.1365		272.396
	7.6183	7.4766		7.54745			15.618		263.334
	7.3978	7.2692		7.3335			11.8094		241.568
	7.0051	7.0872		7.04615			5.0823		214.27
	6.0185	6.9745		6.4965			3.3208		167.936
	5.5148	7.2002		6.3575			0.5174		157.386
	4.8799	7.4802		6.18005			358.969		144.571
	5.076	7.934		6.505			356.276		168.596
	5.1316	7.9756		6.5536			357.091		172.403
	5.4929	7.8062		6.64955			358.384		180.087
	6.8571	7.341		7.09905			1.9884		219.133
	6.6434	7.1105		6.87695			2.9761		199.202
	5.9323	7.3755		6.6539			1.2672		180.441
	7.3337	7.2869		7.3103			3.9771		239.283
	7.1559	7.2393		7.1976			4.0127		228.386
	7.1932	7.1927		7.19295			5.4952		227.944
	5.8997	7.0839		6.4918			1.3946		167.572
	5.0845	6.8154		5.94995			358.331		129.017
	5.4325	6.8762		6.15435			0.5299		142.775
	5.4114	6.9773		6.19435			0.5216		145.577
	5.709	7.4284		6.5687			0.0216		173.598
	5.9994	7.7063		6.85285			0.8733		197.115
	4.979	6.2952		5.6371			358.975		109.717
	4.8561	5.6193		5.2377			4.3138		88.0092
	5.1331	5.652		5.39255			8.9896		96.0481
	5.3974	5.6548		5.5261			11.1247		103.362
	5.6869	5.6682		5.67755			17.8594		112.096
	5.799	5.7972		5.7981			22.9135		119.389
	5.269	5.2401		5.25455			26.1213		88.8613
	5.7137	5.6722		5.69295			22.3725		113.01
	5.5935	5.5048		5.54915			27.0369		104.661
	4.7818	5.0866		4.9342			11.4414		73.5794
	5.3101	5.5343		5.4222			14.6351		97.6411
	5.8501	5.9618		5.90595			14.5984		126.176
	5.1897	5.2632		5.22645			30.1242		87.4433
	5.4436	5.4626		5.4531			19.5993		99.3199
	5.0318	5.2547		5.14325			13.2522		83.3334
	5.2357	5.428		5.33185			14.7521		92.841
	5.7227	5.9786		5.85065			25.8379		122.664
	5.3805	5.4563		5.4184			16.1118		97.436
	5.4965	5.6184		5.55745			15.3313		105.131
	5.315	5.3458		5.3304			17.8049		92.7653
	5.5836	5.7021		5.64285			23.2246		110.053
	5.9374	5.7936		5.8655			32.4579		123.601
	5.6368	5.7906		5.7137			17.2109		114.251
	5.1458	5.1272		5.1365			19.8976		83.0057
	4.7162	5.1732		4.9447			12.1534		74.0501
	5.2463	5.5091		5.3777			20.3836		95.2568
	5.1101	5.1152		5.11265			24.7818		81.8548
	4.5991	4.859		4.72905			26.951		64.778
	4.8572	5.3196		5.0884			15.0284		80.6956
	4.6747	4.6503		4.6625			18.836		62.0816
	4.8053	4.9174		4.86135			28.5518		70.3683
	4.594	4.831		4.7125			22.1084		64.1003
	4.8571	4.9804		4.91875			18.2211		72.8904
	5.3367	5.2866		5.31165			24.7339		91.7898
	5.7678	5.6731		5.72045			41.556		114.656
	4.9414	4.8785		4.90995			44.6743		72.4999
	5.0954	5.017		5.0562			45.6289		79.1733
	5.2044	5.1239		5.16415			23.5691		84.3534
	5.3183	5.322		5.32015			20.0872		92.2312
	4.802	4.8442		4.8231			54.9882		68.7203
	4.3176	4.2815		4.29955			79.2745		48.6828
	4.9326	4.9685		4.95055			89.9482		74.3133
	4.9869	5.0122		4.99955			95.2165		76.5418
	6.5888	6.6273		6.60805			96.6641		176.736
	6.4272	6.4213		6.42425			108.079		162.395
	6.9785	7.0502		7.01435			109.835		211.382
	6.6567	6.6655		6.6611			97.2904		181.027
	6.7163	6.7553		6.7358			102.597		187.186
	6.2408	6.2678		6.2543			101.971		149.845
	6.7586	6.7966		6.7776			99.591		190.693
	6.2993	6.2932		6.29625			91.9745		152.88
	5.9892	6.028		6.0086			95.8723		132.87
	5.9942	5.9843		5.98925			96.9001		131.59
	6.6896	6.7032		6.6964			98.1099		183.921
	6.1544	6.148		6.1512			100.162		142.556
	6.9123	6.9185		6.9154			92.8593		202.562
	6.5903	6.5896		6.58995			97.0731		175.288
	6.9467	6.9571		6.9519			94.634		205.786
	6.9569	6.9407		6.9488			93.285		205.511
	6.4557	6.4464		6.45105			92.785		164.436
	6.4569	6.4443		6.4506			90.1796		164.402
	6.6343	6.6224		6.62835			93.2914		178.37
	6.2344	6.2572		6.2458			92.9479		149.235
	6.1129	6.0819		6.0974			88.6797		138.848
	5.9321	5.8875		5.9098			83.5615		126.423
	6.6435	6.6097		6.6266			80.2165		178.229
	6.9478	6.9136		6.9307			79.792		203.909
	6.9358	6.8809		6.90835			78.2116		201.943
	7.1741	7.0911		7.1326			75.9383		222.254
	7.2839	7.2289		7.2564			75.7589		234.029
	7.1012	7.0588		7.08			76.5399		217.373
	6.9442	6.8846		6.9144			74.7053		202.474
	6.7365	6.6624		6.69945			72.4018		184.172
	6.4648	6.3729		6.41885			67.6124		161.986
	6.5772	6.5081		6.54265			60.0784		171.541
	7.1371	7.0462		7.09165			55.8554		218.448
	7.4923	7.4183		7.4553			57.0586		253.806
	7.1831	7.0748		7.12895			57.7953		221.913
	5.9832	5.9208		5.952			53.9342		129.15
	6.1537	6.0639		6.1088			57.4539		139.628
	6.2517	6.178		6.21485			56.2563		147.027
	6.8992	6.809		6.8541			55.0352		197.223
	7.3608	7.2863		7.32355			55.9881		240.586
	7.219	7.1388		7.1789			55.8152		226.61
	7.1615	7.0634		7.11245			54.924		220.376
	7.3526	7.2608		7.3067			54.5765		238.93
	7.3389	7.2479		7.2934			56.8625		237.627
	7.3469	7.2672		7.30705			55.8498		238.964
	7.3395	7.2418		7.29065			53.5834		237.359
	7.1095	7.003		7.05625			51.9093		215.193
	6.9257	6.831		6.87835			48.4782		199.324
	6.9141	6.8208		6.86745			48.211		198.378
	6.63	6.5219		6.57595			47.0426		174.173
	6.7911	6.6955		6.7433			46.4432		187.812
	6.9793	6.8808		6.93005			45.3814		203.852
	7.008	6.8923		6.95015			43.3617		205.631
	7.0009	6.8971		6.949			41.952		205.529
	6.502	6.398		6.45			36.5391		164.356
	6.1336	6.0158		6.0747			26.7073		137.303
	6.0046	5.8956		5.9501			16.8967		129.026
	6.3305	6.2061		6.2683			13.052		150.854
	6.3173	6.2015		6.2594			10.5873		150.212
	6.059	5.9509		6.00495			9.8385		132.628
	6.0153	5.9071		5.9612			9.6006		129.75
	6.2068	6.0957		6.15125			12.4922		142.56
	6.7623	6.6368		6.69955			14.1298		184.18
	6.5401	6.4194		6.47975			13.316		166.641
	6.363	6.2384		6.3007			13.2691		153.205
	6.3648	6.2529		6.30885			12.6878		153.8
	6.4438	6.3427		6.39325			6.9453		160.056
	6.3124	6.3982		6.3553			5.6483		157.222
	6.3167	6.2958		6.30625			6.3882		153.61
	6.4505	6.3388		6.39465			12.1968		160.161
	5.913	6.1761		6.04455			4.7533		135.269
	4.6956	6.4522		5.5739			357.801		106.068
	4.3429	6.2311		5.287			355.165		90.5178
	4.768	6.0159		5.39195			352.47		96.016
	4.7542	5.9751		5.36465			351.631		94.565
	5.0672	6.104		5.5856			351.379		106.737
	5.7717	6.7093		6.2405			350.952		148.855
	6.1987	7.1023		6.6505			350.241		180.164
	6.2409	7.0693		6.6551			349.187		180.539
	5.5513	6.5526		6.05195			350.764		135.766
	5.3526	6.3438		5.8482			350.784		122.51
	5.4773	6.2094		5.84335			348.897		122.206
	5.7889	6.5815		6.1852			349.186		144.933
	5.6239	6.9561		6.29			351.437		152.426
	5.5554	7.0702		6.3128			351.329		154.089
	5.0932	7.5617		6.32745			354.206		155.164
	5.0568	7.9031		6.47995			356.684		166.656
	5.0769	7.9851		6.531			356.886		170.626
	5.0612	7.8604		6.4608			356.872		165.183
	4.9847	7.8422		6.41345			356.759		161.578
	4.9362	7.7657		6.35095			356.649		156.9
	4.9286	7.4765		6.20255			358.347		146.156
	5.6162	7.5316		6.5739			0.6768		174.01
	5.9261	7.7163		6.8212			1.3408		194.397
	5.75	7.713		6.7315			1.1066		186.828
	5.3094	7.2433		6.27635			1.755		151.435
	5.0807	6.997		6.03885			0.412		134.887
	4.8649	6.3717		5.6183			0.8042		108.623
	5.1448	6.5453		5.84505			0.6929		122.312
	4.9843	6.2154		5.59985			2.8059		107.556
	4.5435	5.6234		5.08345			1.5989		80.4603
	3.9504	4.9584		4.4544			1.3327		54.1345
	4.4115	5.2043		4.8079			1.6405		68.0726
	4.1465	5.0224		4.58445			357.06		59.0157
	4.6062	5.3505		4.97835			2.3328		75.5723
	4.7683	5.2696		5.01895			4.1246		77.4363
	4.8988	5.3751		5.13695			7.2883		83.0275
	4.7154	4.7142		4.7148			17.7141		64.1942
	4.42	5.0052		4.7126			0.329		64.1044
	4.8319	5.0279		4.9299			15.2104		73.3872
	4.1427	4.1383		4.1405			23.7886		43.4775
	5.0297	4.9761		5.0029			37.7377		76.6958
	4.7961	4.8597		4.8279			13.7456		68.9257
	4.2654	4.3626		4.314			23.6799		49.1752
	4.6593	4.672		4.66565			35.4593		62.2075
	5.2093	5.0935		5.1514			37.7297		83.7302
	5.0556	5.0797		5.06765			24.0816		79.7124
	4.8947	4.7795		4.8371			40.0155		69.3204
	5.4019	5.4176		5.40975			17.4247		96.9701
	4.8268	4.8821		4.85445			23.3402		70.069
	5.3997	5.7238		5.56175			7.7129		105.376
	4.7923	5.3627		5.0775			16.8801		80.1781
	4.9754	4.8992		4.9373			29.573		73.7182
	4.9565	4.9788		4.96765			36.4474		75.086
	5.522	5.7438		5.6329			31.905		109.472
	4.9742	5.1012		5.0377			30.5822		78.3074
	5.5815	5.5934		5.58745			28.9695		106.843
	4.2631	4.2653		4.2642			38.9664		47.4918
	5.1173	5.0825		5.0999			43.6882		81.244
	5.2518	5.1583		5.20505			46.6016		86.3736
	4.5201	4.6998		4.60995			22.2491		60.006
	4.7529	4.7643		4.7586			25.5412		66
	4.3976	4.5156		4.4566			24.3421		54.2147
	4.7824	4.8607		4.82155			31.0017		68.654
	4.1798	4.1416		4.1607			36.9795		44.1169
	4.9841	4.9095		4.9468			36.2976		74.1445
	5.6332	5.5749		5.60405			44.8833		107.798
	4.0881	4.2924		4.19025			18.9396		45.0636
	4.3658	4.3921		4.37895			38.0389		51.4299
	4.9115	4.8139		4.8627			27.858		70.4269
	5.029	4.9427		4.98585			42.4429		75.9143
	5.2771	5.1826		5.22985			51.2146		87.6141
	4.5132	4.4546		4.4839			47.3491		55.2171
	4.2826	4.539		4.4108			5.2928		52.5603
	5.092	5.198		5.145			14.2713		83.4185
	5.0026	4.9512		4.9769			31.8895		75.5062
	4.9475	5.0111		4.9793			27.3759		75.6155
	5.9018	5.8932		5.8975			76.2665		125.635
	5.8123	5.7764		5.79435			86.0079		119.157
	6.4716	6.4764		6.474			92.2413		166.197
	6.4392	6.5012		6.4702			93.9272		165.905
	6.1692	6.1944		6.1818			101.814		144.694
	6.0717	6.0876		6.07965			92.936		137.639
	6.4103	6.4222		6.41625			97.7868		161.789
	6.3277	6.3636		6.34565			101.503		156.507
	7.3072	7.3158		7.3115			95.3666		239.401
	7.0908	7.0869		7.08885			91.317		218.189
	6.5761	6.5423		6.5592			93.28		172.846
	6.5671	6.5718		6.56945			96.2119		173.657
	6.2115	6.2182		6.21485			93.693		147.027
	6.3003	6.2841		6.2922			92.4133		152.586
	6.5262	6.5246		6.5254			92.4609		170.187
	6.5736	6.587		6.5803			92.0415		174.519
	6.4929	6.4855		6.4892			92.833		167.371
	6.5546	6.5547		6.55465			89.5462		172.486
	6.3602	6.3416		6.3509			86.6397		156.896
	6.6599	6.6184		6.63915			84.4951		179.244
	6.7911	6.7264		6.75875			82.006		189.106
	7.172	7.1353		7.15365			78.0996		224.228
	7.1587	7.079		7.11885			76.4091		220.971
	7.166	7.0982		7.1321			73.0072		222.207
	7.0437	6.9634		7.00355			71.9566		210.407
	7.2753	7.2057		7.2405			69.9258		232.494
	7.6814	7.6144		7.6479			68.2993		273.989
	7.8259	7.7457		7.7858			68.3924		289.079
	7.268	7.1906		7.2293			66.4629		231.417
	6.7585	6.6886		6.72355			64.8129		186.167
	6.826	6.7563		6.79115			63.235		191.839
	7.2045	7.1216		7.16305			61.1373		225.113
	6.8407	6.7658		6.80325			62.5814		192.866
	6.7437	6.6738		6.70875			68.3942		184.94
	7.0144	6.9308		6.9726			68.5612		207.63
	6.8181	6.7351		6.7766			59.4802		190.608
	6.6905	6.5985		6.6445			52.9652		179.677
	7.1958	7.1036		7.1497			54.4044		223.856
	7.9714	7.8737		7.92255			56.2647		304.58
	8.7726	8.6666		8.7196			57.3276		406.065
	9.0714	8.9728		9.0221			55.7227		449.81
	8.9016	8.7972		8.8494			57.9429		424.471
	8.6071	8.5142		8.56065			57.2896		384.261
	8.9371	8.8261		8.8816			54.9059		429.121
	8.6271	8.5263		8.5767			51.9071		386.426
	8.3721	8.2591		8.3156			51.5883		352.198
	8.5874	8.4647		8.52605			51.9615		379.621
	8.5269	8.4281		8.4775			49.5082		373.172
	8.1182	8.0106		8.0644			44.7352		321.235
	6.9613	6.8647		6.913			31.4221		202.351
	4.6051	5.0766		4.84085			352.623		69.4818
	4.4512	5.2074		4.8293			348.839		68.9856
	4.721	5.1759		4.94845			355.695		74.2188
	3.8332	4.9129		4.37305			352.011		51.2223
	4.0076	4.861		4.4343			342.99		53.4049
	4.4796	4.9037		4.69165			337.572		63.2533
	4.5383	5.3266		4.93245			344.397		73.5012
	3.813	5.2209		4.51695			350.967		56.4471
	4.1412	4.5455		4.34335			340.498		50.1858
	4.2785	4.4382		4.35835			336.791		50.7075
	4.0237	4.2993		4.1615			339.337		44.1424
	3.2924	3.7429		3.51765			347.094		26.6602
	3.3264	4.0453		3.68585			356.457		30.6704
	3.9834	4.6297		4.30655			347.618		48.9209
	3.8514	4.3504		4.1009			348.12		42.2419
	3.6821	4.1946		3.93835			359.759		37.4153
	3.3531	4.0941		3.7236			0.2838		31.6224
	3.918	4.009		3.9635			10.7191		38.1367
	3.8111	4.1319		3.9715			8.9469		38.3681
	3.5414	4.0306		3.786			5.8419		33.239
	2.8149	3.737		3.27595			356.832		21.5337
	3.1287	3.7649		3.4468			350.329		25.0815
	3.5264	4.0659		3.79615			348.56		33.507
	3.7919	3.9494		3.87065			341.392		35.5188
	3.3753	3.772		3.57365			345.31		27.9539
	3.5709	3.9091		3.74			344.324		32.0421
	3.2125	4.0157		3.6141			354.086		28.9139
	3.0192	3.6		3.3096			359.476		22.2041
	3.3953	3.913		3.65415			359.377		29.8858
	2.707	3.1281		2.91755			357.777		15.2111
	3.0498	3.1083		3.07905			10.5585		17.8795
	2.7619	2.9937		2.8778			7.9434		14.5978
	2.5239	2.9788		2.75135			352.009		12.7569
	3.033	3.3635		3.19825			346.616		20.0375
	2.708	3.1245		2.91625			347.824		15.1908
	2.9024	3.2005		3.05145			346.953		17.403
	3.5757	3.4989		3.5373			335.443		27.1095
	3.4725	3.4003		3.4364			329.671		24.8552
	3.4456	3.366		3.4058			323.154		24.1971
	3.379	3.3141		3.34655			320.546		22.9561
	3.2791	3.2043		3.2417			326.278		20.8653
	3.0038	2.9349		2.96935			326.359		16.0358
	3.3872	3.3311		3.35915			340.79		23.2164
	3.1178	3.1096		3.1137			345.408		18.49
	2.886	3.1307		3.00835			345.132		16.676
	3.0889	3.2223		3.1556			348.486		19.2465
	2.8402	3.0785		2.95935			345.941		15.8743
	2.962	3.1352		3.0486			343.728		17.3543
	3.1974	3.5899		3.39365			350.993		23.9391
	3.4877	3.9603		3.724			357.578		31.6326
	3.7171	3.8079		3.7625			342.805		32.6239
	3.5843	3.7008		3.64255			341.602		29.6021
	3.1456	3.528		3.3368			352.723		22.756
	2.9446	3.2901		3.11735			4.6644		18.5551
	3.3251	3.6021		3.4636			17.0587		25.4501
	3.0783	3.05		3.06415			23.0919		17.6212
	3.7368	3.9551		3.84595			349.373		34.8431
	3.8477	3.9532		3.90045			4.8011		36.3455
	3.7846	3.8372		3.8109			27.9347		33.8991
	3.7423	3.8381		3.7902			36.5395		33.3497
	3.7523	3.8436		3.79795			344.829		33.5547
	3.5521	3.7262		3.63915			4.1973		29.5193
	3.9394	4.2071		4.07325			352.188		41.3932
	2.8809	3.1482		3.01455			2.7925		16.7793
	3.2545	3.5466		3.40055			3.9223		24.0854
	4.0319	4.4327		4.2323			353.329		46.4339
	3.0613	3.2091		3.1352			20.822		18.8756
	4.011	3.9282		3.9696			24.6312		38.313
	3.7122	3.7177		3.71495			42.1222		31.4026
	4.4436	4.3433		4.39345			41.4177		51.9425
	3.5895	3.7443		3.6669			35.8804		30.1997
	4.4241	4.5126		4.46835			21.537		54.6446
	3.9275	3.9234		3.92545			41.7532		37.0488
	4.8961	4.8561		4.8761			36.4037		71.0107
	3.9285	3.8487		3.8886			34.5193		36.0152
	4.0005	4.0371		4.0188			31.0613		39.7553
	5.151	5.2946		5.2228			10.5731		87.2602
	2.9927	3.2863		3.1395			7.1019		18.9534
	3.9998	4.1474		4.0736			23.285		41.4039
	5.0481	5.0364		5.04225			42.9393		78.5198
	4.9462	4.9949		4.97055			24.5415		75.2176
	4.2228	4.1506		4.1867			35.4444		44.9492
	3.6758	3.7063		3.69105			51.9829		30.8004
	4.8674	4.8698		4.8686			51.0633		70.6836
	3.4871	3.6466		3.56685			48.5719		27.7946
	4.915	4.8243		4.86965			35.8645		70.7293
	3.8934	3.8779		3.88565			50.4283		35.9333
	4.4896	4.4144		4.452			81.644		54.047
	3.4345	3.4047		3.4196			38.9614		24.4924
	3.8211	3.8944		3.85775			47.7583		35.1648
	4.3164	4.3077		4.31205			53.2592		49.1086
	6.0173	5.9748		5.99605			91.1794		132.039
	6.4557	6.4735		6.4646			95.7839		165.474
	5.7609	5.7311		5.746			75.9515		116.199
	5.5283	5.5275		5.5279			81.0449		103.463
	5.988	5.96		5.974			86.8896		130.588
	6.6155	6.64		6.62775			92.2168		178.322
	6.8521	6.8929		6.8725			103.991		198.816
	6.8204	6.8867		6.85355			106.562		197.175
	5.6937	5.7271		5.7104			97.8641		114.053
	5.9892	6.0246		6.0069			92.6321		132.757
	6.1199	6.1359		6.1279			88.0024		140.942
	5.9606	5.9571		5.95885			88.6542		129.597
	5.8243	5.8539		5.8391			93.1375		121.939
	6.615	6.6052		6.6101			96.8299		176.901
	7.1522	7.2026		7.1774			98.1377		226.468
	6.5676	6.5882		6.5779			101.53		174.328
	5.9682	5.9984		5.9833			101.135		131.198
	6.3256	6.3633		6.34445			99.5119		156.418
	6.7374	6.7599		6.74865			100.873		188.259
	7.3206	7.3658		7.3432			100.633		242.528
	7.5082	7.5375		7.52285			98.2848		260.767
	7.0523	7.0297		7.041			96.2419		213.801
	6.9009	6.8891		6.895			90.8248		200.775
	7.2506	7.258		7.2543			88.1818		233.826
	7.5937	7.5503		7.572			85.6473		265.912
	8.2901	8.2742		8.28215			85.4732		347.965
	7.2162	7.226		7.2211			84.8003		230.63
	7.8563	7.8518		7.85405			87.8771		296.748
	7.6574	7.6422		7.6498			79.9968		274.193
	7.3538	7.3033		7.32855			70.9377		241.079
	6.7873	6.7543		6.7708			69.0762		190.119
	6.9101	6.8815		6.8958			74.5152		200.845
	6.7948	6.7527		6.77375			72.8982		190.368
	6.2717	6.1894		6.23055			65.5283		148.144
	6.4143	6.3412		6.37775			56.8675		158.894
	6.6802	6.5932		6.6367			61.1915		179.045
	5.409	5.3214		5.3652			54.2073		94.5941
	5.4957	5.4094		5.45255			54.7748		99.2899
	5.6653	5.5854		5.62535			53.3019		109.032
	6.733	6.6286		6.6808			46.9753		182.638
	7.7246	7.6154		7.67			52.9185		276.371
	7.362	7.248		7.305			49.5071		238.763
	6.8266	6.7324		6.7795			46.2503		190.853
	6.3479	6.2543		6.3011			42.1638		153.234
	6.449	6.3611		6.40505			40.5474		160.944
	6.7503	6.6394		6.69485			36.3829		183.793
	7.0343	6.8989		6.9666			34.2129		207.095
	6.0439	5.9415		5.9927			26.089		131.818
	4.3088	4.5392		4.424			343.669		53.0336
	4.3598	4.3359		4.34785			321.048		50.3419
	5.232	5.1522		5.1921			321.045		85.7305
	5.5544	5.422		5.4882			320.651		101.25
	6.2857	6.1486		6.21715			322.86		147.191
	6.2737	6.1339		6.2038			325.778		146.244
	6.2538	6.1255		6.18965			330.159		145.246
	5.3644	5.7849		5.57465			343.602		106.111
	4.8971	5.6165		5.2568			346.174		88.9755
	4.2522	5.0588		4.6555			348.743		61.8024
	4.3617	4.9725		4.6671			345.884		62.2655
	4.8244	5.4705		5.14745			346.679		83.5377
	4.3549	5.5607		4.9578			355.751		74.6403
	4.4274	5.723		5.0752			0.6763		80.0692
	5.6831	6.1876		5.93535			4.3923		128.069
	6.4191	6.3692		6.39415			9.2776		160.123
	6.6222	6.5999		6.61105			8.0764		176.977
	6.39	7.0917		6.74085			5.2371		187.607
	5.7735	6.7166		6.24505			5.9413		149.181
	6.4241	6.3406		6.38235			15.8164		159.238
	6.849	6.742		6.7955			14.4258		192.208
	5.9948	6.0604		6.0276			9.5972		134.134
	6.0047	5.9829		5.9938			12.0068		131.89
	6.5384	6.445		6.4917			15.9893		167.564
	6.7353	6.6206		6.67795			18.2946		182.405
	6.3176	6.2211		6.26935			21.5648		150.929
	6.0515	5.9451		5.9983			29.9843		132.188
	5.7681	5.661		5.71455			28.1346		114.302
	5.7077	5.5972		5.65245			18.1468		110.616
	5.758	5.7784		5.7682			11.8397		117.551
	5.6183	5.8404		5.72935			8.1874		115.192
	5.8053	5.9109		5.8581			9.457		123.134
	5.4856	5.4055		5.44555			17.7888		98.908
	6.0624	6.0001		6.03125			12.1831		134.378
	5.8577	6.1826		6.02015			7.8788		133.637
	6.2578	6.1649		6.21135			12.7147		146.779
	6.3379	6.2244		6.28115			16.4027		151.783
	5.6928	5.6064		5.6496			19.8139		110.448
	5.0842	5.0035		5.04385			17.4996		78.5946
	4.8872	4.7896		4.8384			21.9401		69.3763
	4.3177	4.3054		4.31155			14.9229		49.0915
	3.474	4.4372		3.9556			0.2737		37.9091
	2.9723	4.211		3.59165			356.136		28.3784
	3.0891	4.1841		3.6366			356.824		29.4573
	3.5922	4.4246		4.0084			0.9085		39.4475
	3.8011	4.782		4.29155			0.3811		48.4115
	3.3727	4.6637		4.0182			355.139		39.7375
	3.5359	4.6981		4.117			354.5		42.7414
	3.8426	4.6468		4.2447			352.747		46.8433
	4.3468	4.8869		4.61685			348.779		60.2759
	5.0014	5.7008		5.3511			349.543		93.8502
	4.5324	5.7248		5.1286			357.827		82.6233
	4.958	6.0165		5.48725			3.287		101.198
	5.2371	6.1811		5.7091			4.1982		113.975
	5.4367	6.5034		5.97005			1.7984		130.329
	4.988	6.2987		5.64335			359.423		110.082
	4.7409	6.0993		5.4201			2.0753		97.5277
	4.9359	6.0811		5.5085			2.0695		102.378
	5.0008	5.9222		5.4615			6.6111		99.7796
	6.8313	7.1433		6.9873			11.6095		208.946
	6.5724	7.3633		6.96785			4.6866		207.206
	6.0421	6.8629		6.4525			5.755		164.547
	6.7943	7.2153		7.0048			13.3673		210.52
	6.8306	6.9933		6.91195			18.2577		202.259
	7.2401	7.2399		7.24			13.5275		232.446
	6.8551	6.9288		6.89195			20.1939		200.508
	6.1823	6.4339		6.3081			10.787		153.745
	5.4017	5.8917		5.6467			16.6373		110.278
	6.7047	7.035		6.86985			15.5792		198.586
	5.7715	6.2502		6.01085			14.019		133.019
	7.4632	7.4084		7.4358			17.1193		251.819
	6.6326	6.9346		6.7836			15.2616		191.2
	6.5309	6.5754		6.55315			25.7081		172.368
	5.7061	5.6712		5.68865			40.8816		112.754
	5.6283	5.6057		5.617			29.8045		108.547
	6.7155	6.6699		6.6927			30.0865		183.616
	7.7927	7.6614		7.72705			35.533		282.584
	8.1197	7.9999		8.0598			36.3161		320.685
	7.9628	7.8335		7.89815			41.0988		301.774
	6.804	6.7443		6.77415			32.4523		190.402
	8.2836	8.1478		8.2157			36.3203		339.656
	7.6467	7.4838		7.56525			37.0638		265.201
	7.3836	7.2759		7.32975			28.0152		241.198
	7.5776	7.4363		7.50695			40.7419		259.117
	7.5881	7.5529		7.5705			35.873		265.754
	7.7505	7.6235		7.687			58.0277		278.213
	7.1714	7.0815		7.12645			33.4096		221.68
	7.3916	7.2554		7.3235			42.6974		240.581
	7.3497	7.2784		7.31405			42.7494		239.651
	6.8789	7.0642		6.97155			21.6027		207.536
	7.7501	7.7007		7.7254			27.2458		282.403
	6.1028	6.0573		6.08005			52.9125		137.666
	8.2954	8.189		8.2422			52.6905		342.954
	6.9976	6.9278		6.9627			49.8345		206.747
	7.553	7.4666		7.5098			45.5846		259.413
	8.9823	8.8401		8.9112			53.1468		433.426
	8.0276	7.8965		7.96205			40.6377		309.158
	8.4991	8.3466		8.42285			44.71		366.002
	8.0032	7.8955		7.94935			41.5935		307.681
	9.3217	9.2011		9.2614			40.7908		486.56
	8.5666	8.4528		8.5097			42.2413		377.441
	8.7149	8.5796		8.64725			36.0019		396.041
	9.7224	9.5898		9.6561			41.4958		551.457
	10.2745	10.1055		10.19			45.8162		648.08
	9.7875	9.6496		9.71855			42.4215		562.225
	10.3215	10.1313		10.2264			37.9323		655.05
	10.5846	10.3623		10.4734			36.4544		703.68
	9.5909	9.4173		9.5041			38.0176		525.822
	9.2329	9.0955		9.1642			41.1493		471.4
	10.5281	10.3477		10.4379			42.4492		696.539
	9.848	9.6736		9.7608			33.4549		569.59
	9.8664	9.6789		9.77265			32.292		571.667
	8.7673	8.6335		8.7004			36.5479		403.389
	8.6891	8.5349		8.612			36.181		391.217
	8.3589	8.1934		8.27615			31.9194		347.209
	8.4887	8.3232		8.40595			31.1825		363.803
	8.1068	7.9476		8.0272			32.7943		316.81
	7.1401	7.0245		7.0823			33.2027		217.585
	6.55	6.4196		6.4848			36.54		167.031
	6.9729	6.8513		6.9121			39.9345		202.272
	6.6647	6.5734		6.61905			42.2148		177.62
	7.2078	7.0744		7.1411			42.5505		223.05
	6.8444	6.7495		6.79695			47.6294		192.331
	6.7298	6.635		6.6824			49.6238		182.769
	7.1284	7.0431		7.08575			48.3365		217.903
	7.5031	7.3823		7.4427			46.4		252.521
	7.2536	7.1523		7.20295			45.0569		228.896
	7.3986	7.272		7.3353			44.8149		241.746
	7.3849	7.2706		7.32775			43.6163		241.001
	7.7081	7.5876		7.64785			43.5101		273.983
	8.0207	7.8935		7.9571			43.6723		308.582
	7.7899	7.6745		7.7322			43.7371		283.149
	7.2511	7.1274		7.18925			42.4727		227.592
	7.0774	6.9633		7.02035			43.5646		211.925
	7.0726	6.9601		7.01635			48.1981		211.563
	6.8648	6.7607		6.81275			49.2973		193.675
	6.3523	6.2874		6.31985			52.8029		154.606
	6.7401	6.6397		6.6899			54.0833		183.385
	6.5232	6.4362		6.4797			48.8912		166.637
	6.5842	6.4779		6.53105			44.2176		170.63
	7.1336	7.022		7.0778			44.8164		217.171
	8.0823	7.9547		8.0185			40.7259		315.781
	8.2739	8.1306		8.20225			36.5583		337.991
	8.0555	7.9069		7.9812			36.9637		311.394
	7.2946	7.1773		7.23595			37.1127		232.056
	7.5055	7.3858		7.44565			37.848		252.821
	7.9559	7.8346		7.89525			38.3099		301.442
	8.5545	8.3952		8.47485			37.2581		372.823
	8.3243	8.1905		8.2574			33.2131		344.855
	7.7194	7.5795		7.64945			31.0302		274.155
	7.7343	7.5966		7.66545			29.0087		275.879
	7.6792	7.5448		7.612			25.8157		270.148
	7.3513	7.2234		7.28735			24.3532		237.036
	6.9051	6.7716		6.83835			23.0407		195.866
	7.4649	7.3272		7.39605			18.9467		247.802
	8.0761	7.9404		8.00825			13.2259		314.571
	7.676	7.5552		7.6156			9.5598		270.532
	7.7908	7.7196		7.7552			8.1051		285.683
	7.8441	7.7102		7.77715			9.6685		288.116
	7.7648	7.6625		7.71365			8.472		281.116
	5.2421	7.3467		6.2944			359.506		152.746
	5.5447	7.3653		6.455			359.317		164.738
	4.9499	7.256		6.10295			358.25		139.228
	5.6794	7.3268		6.5031			352.498		168.449
	6.388	7.3006		6.8443			347.483		196.378
	7.1269	8.3042		7.71555			347.472		281.324
	7.641	8.6777		8.15935			347.144		332.715
	7.0967	8.3153		7.706			351.426		280.281
	6.396	8.1024		7.2492			354.928		233.333
	6.13	7.9852		7.0576			359.063		215.316
	6.1044	7.8876		6.996			356.437		209.728
	5.6044	7.3702		6.4873			357.55		167.224
	5.7706	7.46		6.6153			355.944		177.319
	5.6155	7.5911		6.6033			358.392		176.356
	5.6184	7.0058		6.3121			2.8804		154.038
	6.3608	7.2114		6.7861			6.522		191.411
	6.3718	7.0622		6.717			8.3801		185.623
	6.8188	7.1507		6.98475			10.0869		208.717
	6.0192	6.3094		6.1643			11.0095		143.469
	6.1502	6.3749		6.26255			10.8592		150.439
	5.9399	6.7257		6.3328			6.7608		155.558
	6.5374	7.0331		6.78525			7.7403		191.339
	6.3787	6.7974		6.58805			9.2173		175.137
	6.144	6.6313		6.38765			8.7931		159.635
	6.3986	6.9489		6.67375			8.581		182.061
	6.1447	6.9789		6.5618			6.7036		173.051
	5.4762	6.8978		6.187			3.7385		145.06
	5.6773	7.2947		6.486			2.3993		167.123
	6.412	7.3128		6.8624			7.7294		197.94
	6.57	6.9564		6.7632			11.2827		189.48
	7.1523	7.34		7.24615			11.5661		233.039
	7.2045	7.2186		7.21155			14.8702		229.716
	6.9349	7.0374		6.98615			14.6575		208.843
	7.0578	7.0258		7.0418			18.0392		213.874
	7.576	7.6358		7.6059			18.6797		269.499
	8.6434	8.5161		8.57975			20.5873		386.839
	8.2001	8.1521		8.1761			14.5951		334.769
	9.0725	8.9487		9.0106			14.1391		448.092
	7.5724	7.6155		7.59395			18.6322		268.231
	7.6603	7.518		7.58915			23.0499		267.723
	7.4386	7.3038		7.3712			21.773		245.313
	8.0539	7.9298		7.99185			23.9915		312.643
	8.5513	8.3686		8.45995			21.559		370.86
	7.1684	7.1438		7.1561			19.142		224.458
	7.1652	7.0606		7.1129			25.7117		220.418
	7.9184	7.8111		7.86475			19.7536		297.962
	7.7003	7.5967		7.6485			27.1175		274.053
	8.143	7.9894		8.0662			34.3998		321.45
	7.7818	7.6411		7.71145			32.1868		280.876
	7.8008	7.68		7.7404			34.0905		284.051
	7.638	7.4771		7.55755			27.9944		264.393
	7.3868	7.2459		7.31635			43.9889		239.877
	7.4234	7.2978		7.3606			49.5062		244.256
	7.1254	7.0537		7.08955			50.3546		218.254
	7.1337	7.0325		7.0831			43.9355		217.659
	6.4122	6.332		6.3721			34.1788		158.472
	7.0178	6.8973		6.95755			40.0894		206.289
	6.8453	6.6934		6.76935			33.9948		189.997
	5.7011	5.6549		5.678			39.2699		112.122
	6.5163	6.3976		6.45695			36.0471		164.888
	7.174	7.0329		7.10345			38.0131		219.54
	7.4836	7.3792		7.4314			36.2237		251.373
	9.0971	8.9239		9.0105			32.5764		448.077
	7.9716	7.8291		7.90035			19.2061		302.027
	5.9968	5.9828		5.9898			18.1289		131.626
	5.0728	5.3591		5.21595			10.8992		86.9173
	4.0983	4.7702		4.43425			7.6811		53.4031
	6.6434	6.6128		6.6281			18.3843		178.35
	6.6991	6.5699		6.6345			24.4503		178.867
	5.5081	5.483		5.49555			25.1349		101.658
	4.2518	4.4421		4.34695			11.7652		50.3107
	4.7469	5.2028		4.97485			353.943		75.413
	4.7323	5.3693		5.0508			358.014		78.9199
	4.9051	5.684		5.29455			355.584		90.9061
	4.6281	5.5833		5.1057			358.446		81.5215
	4.7901	5.5007		5.1454			356.306		83.4379
	4.454	4.9706		4.7123			5.0389		64.0922
	4.4354	4.7401		4.58775			357.943		59.1433
	4.9532	5.3338		5.1435			16.2265		83.3455
	5.498	5.4324		5.4652			32.7939		99.9826
	6.1103	6.0003		6.0553			29.5106		135.992
	6.3241	6.2471		6.2856			37.7667		152.106
	6.8013	6.6889		6.7451			49.4602		187.963
	7.3894	7.2767		7.33305			67.8759		241.524
	7.7169	7.6736		7.69525			72.4204		279.109
	7.2295	7.1865		7.208			71.6764		229.377
	6.4388	6.4246		6.4317			71.4097		162.961
	7.7471	7.672		7.70955			66.878		280.668
	7.1343	7.0909		7.1126			68.8064		220.39
	6.7188	6.6649		6.69185			71.6662		183.546
	6.0211	6.0045		6.0128			69.9257		133.149
	6.5221	6.4885		6.5053			67.2111		168.62
	6.7123	6.6383		6.6753			64.9087		182.187
	6.8206	6.7573		6.78895			65.7588		191.652
	6.9867	6.8956		6.94115			62.9736		204.833
	6.0449	5.9481		5.9965			59.9438		132.069
	5.4097	5.3702		5.38995			61.1763		95.9092
	5.7718	5.6915		5.73165			64.0656		115.331
	6.4839	6.384		6.43395			60.1504		163.132
	6.1127	6.0449		6.0788			58.2524		137.581
	5.7392	5.6805		5.70985			57.564		114.02
	5.8798	5.7929		5.83635			52.3295		121.767
	6.2441	6.1871		6.2156			54.6326		147.081
	6.2439	6.1607		6.2023			57.0123		146.138
	5.7139	5.6475		5.6807			57.6854		112.282
	5.9135	5.8617		5.8876			55.4702		125.003
	5.4471	5.3833		5.4152			55.2974		97.2634
	5.5837	5.5641		5.5739			56.4624		106.068
	5.0568	5.0151		5.03595			56.2963		78.2259
	5.2727	5.2344		5.25355			54.8041		88.8106
	5.1	5.0193		5.05965			54.5939		79.3355
[truncated: 155,691 more rows]
