# Supplementary material for: A large volume wind data for renewable energy applications
Source: Data Brief. 2019 Jul 19;25:104291. doi: 10.1016/j.dib.2019.104291 (PMC6685692; doi:10.1016/j.dib.2019.104291)
Supplement: Dataset2 — Three year Data set of Location S2 [file mmc2.xlsx]

## Sheet: Sheet1
S2
	Wind Speed North(m/s)	Wind Speed South(m/s)		Wind Speed (m/s)		Wind Speed (m/s)	Wind direction (°)		WPD (W/m^2)
2014-01-01	6.7763	6.7618		6.76905			102.096		189.972
	6.2245	6.2372		6.23085			104.84		148.166
	5.0798	5.0819		5.08085			111.855		80.3369
	5.2147	5.2019		5.2083			110.767		86.5355
	5.2389	5.2187		5.2288			109.595		87.5613
	5.6481	5.6405		5.6443			110.288		110.138
	5.1985	5.206		5.20225			107.683		86.2342
	4.8796	4.8643		4.87195			108.327		70.8296
	5.6135	5.6123		5.6129			106.828		108.31
	5.6207	5.6072		5.61395			108.833		108.371
	5.5421	5.5443		5.5432			106.799		104.325
	5.2643	5.2529		5.2586			105.075		89.0669
	5.1993	5.2217		5.2105			103.905		86.6452
	4.8336	4.8182		4.8259			110.915		68.84
	4.457	4.4635		4.46025			108.644		54.348
	3.9141	3.9011		3.9076			117.374		36.5457
	4.4715	4.4648		4.46815			110.528		54.6373
	3.7338	3.7094		3.7216			122.624		31.5715
	3.4681	3.4608		3.46445			121.58		25.4688
	3.6004	3.578		3.5892			114.348		28.3204
	3.3828	3.3866		3.3847			115.525		23.7502
	3.2701	3.2574		3.26375			122.887		21.294
	3.4862	3.4856		3.4859			124.173		25.9448
	3.2153	3.1966		3.20595			126.217		20.1826
	3.3664	3.3627		3.36455			119.814		23.3285
	3.3389	3.3215		3.3302			114.246		22.6213
	3.3133	3.2818		3.29755			120.993		21.9624
	3.1227	3.0989		3.1108			122.984		18.4384
	3.3521	3.3536		3.35285			119.017		23.086
	3.6759	3.6666		3.67125			117.404		30.3074
	3.7367	3.748		3.74235			113.96		32.1025
	3.3928	3.4195		3.40615			113.036		24.2046
	2.6953	2.678		2.68665			121.7		11.8779
	2.4847	2.4784		2.48155			123.216		9.35999
	2.4075	2.4167		2.4121			119.543		8.59591
	2.1695	2.1853		2.1774			124.049		6.32296
	1.7119	1.7544		1.73315			120.105		3.18871
	0.9721	0.953		0.96255			114.792		0.546231
	0.4594	0.4729		0.46615			186.195		0.0620416
	0.5483	0.5678		0.55805			173.029		0.106445
	1.1491	1.1424		1.14575			139.505		0.921246
	1.5505	1.5279		1.5392			137.702		2.23353
	1.4797	1.4856		1.48265			138.533		1.99628
	1.6756	1.6882		1.6819			113.556		2.91411
	1.6738	1.6998		1.6868			114.078		2.93966
	2.3558	2.3562		2.356			102.713		8.00999
	3.583	3.5753		3.57915			96.3854		28.0831
	2.8597	2.8715		2.8656			83.5014		14.4129
	2.4048	2.433		2.4189			83.5182		8.66882
	2.4125	2.4277		2.4201			99.5163		8.68173
	1.9416	1.9618		1.9517			111.105		4.5535
	1.6064	1.5993		1.60285			107.901		2.52223
	0.9106	0.8994		0.905			118.832		0.453996
	1.0663	1.0693		1.0678			157.73		0.74572
	0.5967	0.62		0.60835			125.006		0.137901
	0.9969	0.9863		0.9916			94.0761		0.597194
	1.491	1.4747		1.48285			103.972		1.99709
	1.5665	1.5949		1.5807			100.363		2.4191
	1.5149	1.5386		1.52675			122.346		2.17977
	2.0916	2.1016		2.0966			109.714		5.64486
	2.9634	2.9736		2.9685			99.0594		16.022
	2.8348	2.8572		2.846			87.1238		14.1192
	3.1516	3.1449		3.14825			71.9092		19.1123
	3.2239	3.2886		3.25625			58.8111		21.1475
	3.6829	3.758		3.72045			81.1423		31.5422
	3.3263	3.3555		3.3409			54.245		22.84
	3.375	3.4265		3.40075			60.1983		24.0896
	3.5633	3.6314		3.59735			59.3715		28.5137
	3.9451	3.9843		3.9647			64.0782		38.1713
	3.7108	3.7711		3.74095			90.4184		32.0665
	4.3505	4.3927		4.3716			99.052		51.1714
	4.8188	4.7796		4.7992			87.5178		67.7037
	4.3431	4.3885		4.3658			48.8898		50.968
	3.7855	3.8579		3.8217			54.6324		34.1882
	4.4824	4.527		4.5047			70.401		55.9891
	3.9089	3.9833		3.9461			81.0908		37.6366
	2.8919	2.9467		2.9193			100.251		15.2385
	3.5578	3.5958		3.5768			86.9813		28.0279
	4.309	4.3127		4.31085			88.8899		49.0676
	4.3606	4.3918		4.3762			99.5794		51.3331
	4.0203	4.0451		4.0327			105.423		40.1693
	4.623	4.6861		4.65455			77.5156		61.7645
	4.1234	4.1415		4.13245			71.7712		43.2244
	4.2336	4.2796		4.2566			62.3646		47.2383
	5.0268	5.0731		5.04995			86.7212		78.8801
	4.064	4.0804		4.0722			87.6859		41.3612
	4.4589	4.4907		4.4748			95.5201		54.8816
	4.9629	4.9451		4.954			111.116		74.4688
	3.8391	3.8462		3.84265			108.68		34.7535
	4.229	4.2545		4.24175			59.9426		46.7457
	4.5046	4.5346		4.5196			80.4937		56.5465
	3.5256	3.4905		3.50805			95.4731		26.4426
	4.0957	4.0614		4.07855			94.6449		41.555
	3.2638	3.3096		3.2867			94.6524		21.7463
	4.5861	4.6311		4.6086			74.1529		59.9533
	4.7616	4.8283		4.79495			68.236		67.524
	4.4762	4.4456		4.4609			90.5775		54.3718
	5.3695	5.358		5.36375			103.12		94.5174
	6.483	6.491		6.487			99.9286		167.201
	6.9273	6.9288		6.92805			102.612		203.676
	6.3718	6.4204		6.3961			96.6812		160.27
	6.7237	6.7614		6.74255			92.9629		187.749
	6.7157	6.7592		6.73745			92.7484		187.324
	7.604	7.6454		7.6247			90.755		271.503
	6.8005	6.79		6.79525			88.1245		192.186
	6.8205	6.8421		6.8313			92.204		195.261
	7.1644	7.1301		7.14725			89.6996		223.626
	7.6347	7.7082		7.67145			86.9447		276.528
	7.3488	7.4335		7.39115			85.1191		247.31
	6.654	6.7116		6.6828			90.3918		182.802
	6.9607	7.0221		6.9914			87.7274		209.314
	6.6492	6.6698		6.6595			93.3321		180.897
	7.7641	7.8059		7.785			90.8339		288.989
	7.9508	7.9948		7.9728			87.0536		310.412
	8.4377	8.4602		8.44895			91.902		369.415
	6.9948	7.0635		7.02915			93.3785		212.723
	7.0159	7.0355		7.0257			90.7947		212.41
	7.7612	7.8241		7.79265			93.3295		289.842
	8.3541	8.3914		8.37275			89.8962		359.51
	8.5954	8.6142		8.6048			95.5826		390.237
	7.6107	7.6076		7.60915			98.6748		269.845
	7.5863	7.5723		7.5793			97.9022		266.682
	6.4055	6.3675		6.3865			103.984		159.549
	7.0263	7.0249		7.0256			104.987		212.401
	6.7323	6.7361		6.7342			102.886		187.053
	5.8373	5.8404		5.83885			107.136		121.924
	5.5941	5.6101		5.6021			104.24		107.686
	5.7237	5.7209		5.7223			99.3593		114.767
	5.9218	5.8966		5.9092			110.632		126.384
	5.9709	5.9072		5.93905			120.159		128.309
	5.656	5.6752		5.6656			120.107		111.389
	6.9374	6.8876		6.9125			123.806		202.307
	6.7472	6.7026		6.7249			120.731		186.279
	6.5255	6.5231		6.5243			110.106		170.101
	6.1802	6.1863		6.18325			105.865		144.796
	6.0902	6.1028		6.0965			92.5654		138.787
	7.1476	7.159		7.1533			91.5302		224.195
	6.6547	6.6819		6.6683			93.8364		181.615
	6.6724	6.7177		6.69505			94.5587		183.809
	6.6457	6.6795		6.6626			98.4761		181.15
	7.4372	7.5396		7.4884			98.4528		257.201
	6.9804	7.0263		7.00335			100.385		210.389
	5.8353	5.8353		5.8353			106.611		121.701
	6.135	6.123		6.129			105.374		141.018
	6.0647	6.0799		6.0723			105.413		137.141
	5.8948	5.9214		5.9081			103.153		126.313
	6.3282	6.3504		6.3393			101.279		156.038
	7.0992	7.1196		7.1094			99.1163		220.092
	7.8752	7.8903		7.88275			97.3246		300.013
	8.5019	8.514		8.50795			94.0974		377.208
	9.3047	9.3435		9.3241			92.835		496.509
	9.2003	9.2342		9.21725			91.368		479.634
	8.6335	8.7097		8.6716			90.4212		399.396
	8.0892	8.1483		8.11875			92.902		327.773
	7.3594	7.387		7.3732			96.0867		245.513
	6.549	6.5358		6.5424			100.537		171.521
	5.1571	5.1691		5.1631			106.265		84.302
	3.5653	3.554		3.55965			110.105		27.6266
	4.7049	4.7164		4.71065			102.018		64.0249
	5.5576	5.5704		5.564			100.847		105.504
	6.0555	6.0888		6.07215			97.4062		137.13
	6.3581	6.3645		6.3613			97.619		157.668
	5.4942	5.4683		5.48125			99.2339		100.866
	4.5908	4.5921		4.59145			101.374		59.2865
	4.2509	4.2633		4.2571			100.864		47.255
	4.7165	4.7243		4.7204			95.4983		64.4232
	5.5507	5.5749		5.5628			94.6038		105.435
	6.1108	6.1374		6.1241			89.8806		140.68
	5.0319	5.0432		5.03755			91.9976		78.3004
	3.4678	3.4777		3.47275			109.902		25.6523
	4.4469	4.4232		4.43505			125.259		53.432
	4.8639	4.825		4.84445			123.166		69.6369
	4.8317	4.8058		4.81875			123.471		68.5345
	4.739	4.7172		4.7281			123.312		64.739
	4.2662	4.2532		4.2597			126.833		47.3416
	3.6838	3.6769		3.68035			122.341		30.5333
	3.8143	3.7893		3.8018			121.828		33.6569
	3.7794	3.7871		3.78325			120.568		33.1666
	3.0557	3.0579		3.0568			120.173		17.4947
	3.1469	3.1433		3.1451			123.774		19.055
	3.1503	3.1387		3.1445			126.022		19.0441
	2.8563	2.8496		2.85295			128.013		14.2229
	2.5281	2.5338		2.53095			124.957		9.93017
	2.7376	2.7353		2.73645			118.669		12.5507
	2.7677	2.7719		2.7698			121.815		13.0152
	2.4105	2.4077		2.4091			120.08		8.56388
	2.4492	2.438		2.4436			123.488		8.9371
	2.9327	2.9251		2.9289			122.862		15.3893
	3.0833	3.0816		3.08245			117.388		17.9388
	2.4767	2.4859		2.4813			119.091		9.35716
	2.6438	2.6399		2.64185			124.138		11.2936
	2.8201	2.8287		2.8244			124.91		13.8002
	2.2598	2.2873		2.27355			120.517		7.19813
	2.7065	2.6209		2.6637			118.518		11.5761
	3.0197	3.0133		3.0165			116.339		16.8119
	3.1717	3.1733		3.1725			109.893		19.5574
	3.2549	3.3004		3.27765			97.9264		21.5672
	3.6518	3.6822		3.667			95.638		30.2022
	3.4753	3.5079		3.4916			93.9238		26.0723
	4.4369	4.4539		4.4454			101.802		53.807
	4.2376	4.2872		4.2624			91.1219		47.4317
	4.3174	4.3084		4.3129			84.1761		49.1376
	3.3434	3.3684		3.3559			86.2408		23.149
	2.9303	2.9788		2.95455			79.8695		15.7972
	4.0421	4.0439		4.043			97.4751		40.4778
	4.8556	4.9011		4.87835			93.2921		71.1091
	4.8735	4.8817		4.8776			63.0905		71.0763
	4.3546	4.4461		4.40035			58.9736		52.1877
	4.6321	4.6733		4.6527			73.5484		61.6909
	5.621	5.6773		5.64915			84.7874		110.422
	4.6016	4.6536		4.6276			81.9305		60.6979
	4.4949	4.5113		4.5031			96.1896		55.9295
	4.298	4.297		4.2975			70.8393		48.6131
	4.595	4.6457		4.62035			55.1278		60.413
	4.2894	4.3316		4.3105			61.7712		49.0557
	4.3697	4.3452		4.35745			59.6418		50.6761
	4.6034	4.699		4.6512			62.8892		61.6313
	4.5772	4.6308		4.604			75.4337		59.774
	5.0845	5.176		5.13025			56.1939		82.7031
	3.4833	3.506		3.49465			54.8762		26.1407
	4.4771	4.5077		4.4924			58.2437		55.5317
	4.2894	4.3565		4.32295			48.86		49.4819
	4.1939	4.239		4.21645			67.1071		45.9142
	3.1729	3.1886		3.18075			85.757		19.7104
	4.4061	4.4116		4.40885			97.4135		52.4907
	3.5723	3.528		3.55015			101.782		27.406
	2.6757	2.6738		2.67475			102.574		11.7208
	5.5416	5.6056		5.5736			77.5886		106.051
	3.809	3.8253		3.81715			91.7439		34.0662
	4.5414	4.499		4.5202			98.5768		56.5691
	4.377	4.3423		4.35965			94.9946		50.7529
	4.2476	4.2489		4.24825			75.1782		46.9609
	4.9072	4.9438		4.9255			46.0311		73.1909
	3.3455	3.3984		3.37195			51.5259		23.4828
	4.3977	4.4701		4.4339			89.1149		53.3905
	3.443	3.4255		3.43425			107.042		24.8086
	4.1179	4.1307		4.1243			77.4802		42.9692
	4.7627	4.8386		4.80065			60.9675		67.7651
	3.4194	3.4892		3.4543			75.281		25.2456
	4.1995	4.2468		4.22315			90.1318		46.1334
	2.733	2.7636		2.7483			90.8138		12.7145
	2.8886	2.8794		2.884			117.287		14.6924
	4.3451	4.4193		4.3822			74.8881		51.5445
	4.5448	4.6139		4.57935			77.0395		58.819
	4.2946	4.3503		4.32245			55.0782		49.4648
	5.0509	5.1096		5.08025			80.5743		80.3085
	4.0507	4.1069		4.0788			79.9491		41.5627
	3.5562	3.5734		3.5648			70.9324		27.7467
	4.1401	4.1483		4.1442			83.3832		43.5941
	5.743	5.8356		5.7893			78.4044		118.846
	4.9314	4.9954		4.9634			80.1872		74.8935
	5.284	5.3417		5.31285			81.7989		91.852
	5.3281	5.3487		5.3384			92.1219		93.1836
	5.7586	5.785		5.7718			97.1778		117.771
	6.6247	6.6694		6.64705			93.5179		179.884
	7.4548	7.5176		7.4862			89.4264		256.975
	7.3226	7.394		7.3583			89.6965		244.027
	6.9222	7.0004		6.9613			85.6904		206.622
	6.542	6.6101		6.57605			85.105		174.181
	6.8293	6.9138		6.87155			84.0405		198.733
	6.7836	6.8693		6.82645			82.0514		194.846
	7.6021	7.667		7.63455			88.8601		272.556
	7.2567	7.3456		7.30115			89.6777		238.386
	7.3456	7.3933		7.36945			87.876		245.138
	6.833	6.9158		6.8744			88.0024		198.98
	6.7675	6.8016		6.78455			92.4002		191.28
	6.9354	6.9784		6.9569			92.7575		206.231
	7.5047	7.5477		7.5262			93.1516		261.116
	7.0946	7.1203		7.10745			95.6989		219.911
	6.6374	6.6369		6.63715			99.4348		179.082
	6.3494	6.3394		6.3444			102.74		156.415
	5.9822	5.9921		5.98715			101.186		131.452
	6.8098	6.8596		6.8347			101.053		195.553
	6.6402	6.653		6.6466			97.7277		179.848
	7.598	7.6321		7.61505			93.7632		270.473
	7.9222	7.9723		7.94725			89.4409		307.437
	8.9394	9.0178		8.9786			87.1604		443.335
	9.128	9.1851		9.15655			91.4563		470.221
	8.3256	8.3567		8.34115			95.1963		355.454
	7.5207	7.58		7.55035			92.9714		263.638
	7.0239	7.0675		7.0457			93.7247		214.229
	6.961	6.99		6.9755			94.8691		207.889
	6.9071	6.9251		6.9161			96.3471		202.624
	6.9467	6.9778		6.96225			94.6438		206.707
	6.5955	6.6469		6.6212			92.3107		177.794
	5.923	5.9275		5.92525			99.2168		127.417
	5.6274	5.647		5.6372			99.1443		109.723
	6.0104	6.0158		6.0131			97.2668		133.168
	5.7436	5.7689		5.75625			99.8096		116.822
	5.8985	5.9139		5.9062			101.023		126.192
	6.0091	6.0243		6.0167			101.974		133.408
	6.3622	6.3749		6.36855			103.837		158.208
	6.2442	6.2341		6.23915			106.598		148.759
	6.3912	6.3873		6.38925			105.286		159.755
	5.6032	5.6119		5.60755			106.014		108
	5.5902	5.5576		5.5739			102.829		106.068
	5.5854	5.5928		5.5891			100.615		106.938
	5.299	5.3135		5.30625			99.1591		91.5101
	4.5869	4.5767		4.5818			98.2116		58.9135
	4.3148	4.3226		4.3187			97.9773		49.3361
	3.8618	3.8366		3.8492			106.312		34.9315
	3.8995	3.9346		3.91705			103.704		36.8115
	3.6239	3.6502		3.63705			98.4698		29.4682
	3.1862	3.1814		3.1838			105.034		19.7671
	3.0196	3.0177		3.01865			105.551		16.8478
	2.8485	2.8725		2.8605			108.955		14.3361
	3.0129	3.0289		3.0209			111.98		16.8855
	3.2247	3.2182		3.22145			106.851		20.4767
	2.617	2.6157		2.61635			113.689		10.9697
	2.1082	2.1118		2.11			111.164		5.75378
	1.7629	1.7714		1.76715			101.953		3.38008
	1.4915	1.5195		1.5055			88.5532		2.09001
	1.6739	1.7116		1.69275			77.7682		2.97088
	2.433	2.4744		2.4537			79.0489		9.04837
	2.8029	2.8477		2.8253			74.4963		13.8134
	2.7087	2.7408		2.72475			76.4621		12.3904
	2.2956	2.3216		2.3086			75.925		7.5362
	1.9513	1.9684		1.95985			70.5093		4.61078
	2.4581	2.4872		2.47265			73.1958		9.25964
	2.7741	2.8048		2.78945			72.7945		13.2942
	2.7496	2.7772		2.7634			76.6235		12.9252
	2.6177	2.65		2.63385			84.8592		11.1913
	2.3175	2.3352		2.32635			87.5389		7.71136
	1.9836	2.0075		1.99555			84.5479		4.86737
	1.5541	1.5787		1.5664			70.4556		2.35404
	1.1368	1.1604		1.1486			62.0308		0.928138
	1.3575	1.314		1.33575			24.9666		1.45976
	1.495	1.4924		1.4937			359.084		2.04125
	1.1402	1.0749		1.10755			5.5614		0.832139
	0.9519	0.9552		0.95355			340.321		0.531051
	1.1249	1.114		1.11945			352.492		0.859251
	0.8439	0.8666		0.85525			357.141		0.383165
	0.8051	0.8197		0.8124			31.8191		0.32841
	0.3147	0.3164		0.31555			4.0063		0.0192447
	0.512	0.5161		0.51405			332.641		0.0831998
	0.2155	0.2807		0.2481			351.079		0.00935376
	0.6954	0.7431		0.71925			333.946		0.227901
	1.425	1.4587		1.44185			322.453		1.83597
	1.2418	1.2756		1.2587			321.294		1.22144
	1.4356	1.456		1.4458			295.701		1.8511
	2.2941	2.3154		2.30475			288.458		7.49855
	2.5356	2.5658		2.5507			293.058		10.1645
	2.3264	2.3283		2.32735			297.515		7.72131
	1.6457	1.6911		1.6684			317.444		2.8445
	1.8036	1.8308		1.8172			312.827		3.67548
	2.0392	2.0202		2.0297			332.521		5.12155
	2.4004	2.444		2.4222			321.243		8.70434
	2.1759	2.2526		2.21425			338.058		6.64946
	2.1047	2.1141		2.1094			336.381		5.74888
	1.7319	1.79		1.76095			327.998		3.34462
	1.894	1.9395		1.91675			322.556		4.31323
	1.5606	1.5769		1.56875			300.817		2.36465
	1.153	1.192		1.1725			321.893		0.98729
	1.354	1.4031		1.37855			344.956		1.60463
	0.6546	0.6793		0.66695			347.702		0.181713
	1.0513	1.0573		1.0543			290.335		0.717792
	0.9308	0.927		0.9289			21.9464		0.490923
	0.6422	0.6445		0.64335			140.4		0.163098
	0.9692	1.03		0.9996			161.017		0.611765
	0.6772	0.7084		0.6928			243.052		0.203671
	1.0156	1.0858		1.0507			245.455		0.710464
	0.8958	0.9134		0.9046			215.852		0.453394
	1.6476	1.6594		1.6535			145.985		2.76897
	2.0811	2.1523		2.1167			141.472		5.80877
	2.1703	2.2109		2.1906			79.0479		6.43866
	2.1031	2.1505		2.1268			103.663		5.89232
	1.006	1.0575		1.03175			353.694		0.672713
	2.1222	2.1371		2.12965			64.174		5.91604
	2.3327	2.3584		2.34555			73.5201		7.90388
	1.5053	1.4685		1.4869			101.187		2.0135
	3.2025	3.1866		3.19455			68.1195		19.968
	3.8227	3.8408		3.83175			72.5246		34.4586
	3.8592	3.8589		3.85905			105.034		35.2004
	2.5254	2.5667		2.54605			78.5004		10.109
	3.5575	3.6191		3.5883			61.0854		28.2991
	2.6929	2.6672		2.68005			68.4021		11.7906
	3.1501	3.1134		3.13175			96.1142		18.8134
	2.6578	2.6394		2.6486			63.489		11.3803
	3.0429	3.1163		3.0796			69.212		17.8891
	3.1764	3.2086		3.1925			84.3942		19.9296
	3.2366	3.328		3.2823			74.9078		21.6591
	3.7724	3.8204		3.7964			87.6146		33.5137
	3.2708	3.2837		3.27725			72.6588		21.5593
	2.9693	3.0432		3.00625			81.9054		16.6411
	2.4774	2.5006		2.489			100.612		9.44454
	3.9503	4.0204		3.98535			68.6488		38.7709
	3.523	3.5497		3.53635			85.6767		27.0877
	2.8226	2.7833		2.80295			72.1446		13.4881
	3.7684	3.8557		3.81205			68.3235		33.9298
	3.0691	3.109		3.08905			74.3719		18.0543
	2.8351	2.8703		2.8527			85.8022		14.2192
	2.2246	2.2232		2.2239			82.657		6.73677
	2.1526	2.163		2.1578			93.7239		6.15375
	3.0791	3.1123		3.0957			82.5354		18.1712
	4.1725	4.2152		4.19385			77.3504		45.1798
	4.4856	4.5599		4.52275			73.0601		56.6649
	4.8643	4.9258		4.89505			71.1014		71.8418
	5.1301	5.2218		5.17595			74.9968		84.933
	4.8987	4.9853		4.942			77.4096		73.9289
	5.3061	5.3854		5.34575			78.7723		93.569
	5.1279	5.1943		5.1611			81.7308		84.204
	5.0105	5.0702		5.04035			85.0137		78.4311
	4.8785	4.9412		4.90985			86.3408		72.4955
	4.7187	4.7706		4.74465			86.7047		65.4212
	5.1151	5.1772		5.14615			84.1852		83.4744
	5.1129	5.1693		5.1411			86.5132		83.2289
	4.4936	4.516		4.5048			95.3782		55.9929
	4.6313	4.6474		4.63935			100.046		61.1614
	4.5468	4.5712		4.559			98.4275		58.0383
	4.0758	4.0992		4.0875			100.718		41.8292
	3.7003	3.7244		3.71235			102.72		31.3367
	3.4687	3.4606		3.46465			92.7459		25.4732
	4.8236	4.8574		4.8405			93.489		69.4667
	5.3673	5.4231		5.3952			87.8379		96.1897
	6.6673	6.7149		6.6911			89.3309		183.484
	6.4745	6.5078		6.49115			92.4556		167.522
	6.1614	6.2042		6.1828			93.0872		144.764
	5.8923	5.9125		5.9024			97.254		125.948
	5.7888	5.8079		5.79835			99.536		119.404
	5.5451	5.5423		5.5437			100.583		104.353
	5.7889	5.7863		5.7876			100.977		118.741
	5.8523	5.8567		5.8545			100.296		122.907
	5.7496	5.7769		5.76325			96.0595		117.249
	5.6441	5.6766		5.66035			94.5828		111.08
	5.2437	5.2472		5.24545			96.6087		88.4004
	4.7868	4.8127		4.79975			93.307		67.727
	4.458	4.4499		4.45395			98.0765		54.118
	4.4688	4.4908		4.4798			99.1406		55.0658
	4.5408	4.5732		4.557			95.6373		57.962
	5.0935	5.0899		5.0917			103.119		80.8527
	4.7495	4.7545		4.752			104.225		65.7257
	4.6478	4.6629		4.65535			99.8878		61.7964
	4.5434	4.5392		4.5413			105.019		57.365
	4.988	4.9995		4.99375			100.015		76.2757
	5.0704	5.0709		5.07065			101.913		79.8541
	5.6808	5.6684		5.6746			108.037		111.921
	5.9755	5.9375		5.9565			120.03		129.443
	5.9619	5.9346		5.94825			120.024		128.906
	6.0462	6.0094		6.0278			118.26		134.148
	6.1111	6.0869		6.099			115.532		138.958
	6.2188	6.1934		6.2061			111.683		146.407
	5.8823	5.853		5.86765			112.875		123.737
	5.5795	5.5528		5.56615			116.338		105.626
	5.6465	5.6287		5.6376			109.512		109.746
	5.1477	5.1301		5.1389			109.047		83.1221
	5.1035	5.1032		5.10335			112.114		81.409
	5.4267	5.4071		5.4169			108.991		97.3551
	5.2347	5.2027		5.2187			109.685		87.0549
	5.0114	5.0312		5.0213			104.136		77.5451
	4.9094	4.9163		4.91285			101.633		72.6284
	4.2975	4.3203		4.3089			95.6647		49.001
	4.2186	4.2236		4.2211			94.8988		46.0663
	4.0878	4.1101		4.09895			96.1115		42.1817
	3.3285	3.3546		3.34155			90.0464		22.8534
	2.7637	2.7547		2.7592			95.6391		12.8664
	2.1054	2.0991		2.10225			103.817		5.69061
	1.7125	1.7126		1.71255			126.889		3.07635
	2.0749	2.0899		2.0824			119.343		5.53094
	2.1441	2.1604		2.15225			100.594		6.10639
	2.1908	2.2098		2.2003			99.6695		6.52457
	2.5781	2.5919		2.585			89.6015		10.5801
	2.55	2.5919		2.57095			81.2784		10.4085
	2.1966	2.2287		2.21265			78.1235		6.63505
	2.2138	2.2345		2.22415			84.0477		6.73904
	2.4405	2.4667		2.4536			90.1518		9.04727
	2.6577	2.6841		2.6709			88.4895		11.6702
	2.7901	2.808		2.79905			89.7856		13.4319
	2.5869	2.6149		2.6009			81.5083		10.7765
	2.3012	2.3316		2.3164			80.3146		7.61284
	2.1718	2.1971		2.18445			80.1559		6.38458
	2.7246	2.7595		2.74205			86.2665		12.6279
	2.738	2.7679		2.75295			89.9977		12.7791
	3.3139	3.3476		3.33075			91.9619		22.6325
	3.7924	3.7908		3.7916			101.753		33.3867
	3.1555	3.1599		3.1577			98.2587		19.285
	2.7457	2.7506		2.74815			100.813		12.7124
	2.6968	2.7011		2.69895			97.2352		12.0418
	1.959	1.9642		1.9616			105.421		4.62314
	1.5975	1.6132		1.60535			115.237		2.53405
	1.4599	1.47		1.46495			109.302		1.92564
	1.1101	1.1144		1.11225			120.296		0.842778
	0.9126	0.9473		0.92995			121.514		0.492589
	0.7942	0.8228		0.8085			105.493		0.323703
	0.2622	0.3375		0.29985			80.0455		0.0165127
	0.0708	0.071		0.0709			185.357		0.000218296
	0.1416	0.3438		0.2427			197.757		0.00875619
	0.6249	0.6581		0.6415			310.815		0.161695
	1.3842	1.4028		1.3935			299.971		1.6574
	1.9207	1.9323		1.9265			306.983		4.37939
	1.5049	1.4487		1.4768			346.345		1.97275
	2.5873	2.57		2.57865			331.263		10.5023
	2.6619	2.7055		2.6837			344.668		11.8388
	2.0304	2.0778		2.0541			343.459		5.30849
	1.421	1.4523		1.43665			329.13		1.81618
	0.9421	0.9736		0.95785			305.672		0.538268
	0.979	1.0669		1.02295			56.5849		0.655646
	2.1452	2.0553		2.10025			58.2643		5.67439
	2.0157	1.9726		1.99415			34.6512		4.85713
	1.886	1.8233		1.85465			42.2562		3.90744
	2.6214	2.633		2.6272			38.8721		11.1067
	1.8776	1.9233		1.90045			35.342		4.20412
	1.513	1.5549		1.53395			39.5357		2.21075
	2.07	1.8875		1.97875			38.7419		4.74547
	1.6154	1.7117		1.66355			114.217		2.81977
	2.2593	2.2664		2.26285			129.891		7.09698
	2.4483	2.3729		2.4106			107.812		8.57989
	2.2596	2.3913		2.32545			123.16		7.70242
	2.6384	2.4208		2.5296			33.0884		9.91429
	2.2674	2.1988		2.2331			41.1336		6.82073
	3.7278	3.5433		3.63555			19.8346		29.4318
	3.142	3.1143		3.12815			19.2855		18.7486
	3.0324	2.9868		3.0096			23.3976		16.6968
	2.8244	2.7664		2.7954			28.2511		13.3794
	2.7728	2.6909		2.73185			39.1533		12.4875
	2.7626	2.8488		2.8057			34.8236		13.5279
	3.474	3.308		3.391			24.9447		23.883
	3.2552	3.2331		3.24415			51.4945		20.9126
	2.4402	2.3118		2.376			29.2242		8.21572
	2.5533	2.5916		2.57245			26.1126		10.4267
	4.0272	3.919		3.9731			51.8466		38.4144
	4.162	4.2009		4.18145			52.6051		44.7803
	3.1065	2.9959		3.0512			14.5969		17.3988
	3.4869	3.3321		3.4095			1.1726		24.2761
	4.6818	4.5541		4.61795			22.0244		60.3189
	3.5479	3.5469		3.5474			41.987		27.3424
	2.4072	2.44		2.4236			37.041		8.71945
	4.421	4.2611		4.34105			37.6967		50.1061
	3.7117	3.6685		3.6901			51.497		30.7766
	5.0287	5.1138		5.07125			65.3331		79.8824
	5.2473	5.3467		5.297			65.4481		91.0324
	5.5095	5.6114		5.56045			70.7949		105.302
	7.2427	7.3538		7.29825			85.7785		238.102
	7.6659	7.7673		7.7166			73.5719		281.439
	6.8418	6.9142		6.878			72.8952		199.293
	6.0349	6.1114		6.07315			76.65		137.198
	6.751	6.8585		6.80475			76.7221		192.993
	6.8733	6.9514		6.91235			75.4685		202.294
	5.9964	6.0846		6.0405			71.0435		134.997
	6.3916	6.4888		6.4402			70.8899		163.608
	6.7051	6.8023		6.7537			73.9392		188.682
	5.8065	5.9323		5.8694			73.6027		123.847
	6.099	6.1855		6.14225			75.8005		141.935
	5.5334	5.6037		5.56855			79.9864		105.763
	5.4694	5.5073		5.48835			81.8431		101.259
	5.9637	6.0191		5.9914			81.9149		131.732
	5.9004	5.9761		5.93825			82.0217		128.257
	5.5437	5.5841		5.5639			92.2946		105.498
	5.6514	5.6686		5.66			99.1526		111.059
	6.2613	6.278		6.26965			100.393		150.951
	6.4399	6.425		6.43245			105.232		163.018
	5.9861	5.9742		5.98015			104.037		130.991
	5.4388	5.4447		5.44175			104.853		98.7011
	5.808	5.8347		5.82135			97.3789		120.831
	4.9491	4.9537		4.9514			103.634		74.3516
	3.4616	3.4625		3.46205			111.118		25.4159
	4.0317	4.0256		4.02865			117.014		40.0484
	4.7305	4.7145		4.7225			117.519		64.5093
	5.3154	5.2947		5.30505			118.892		91.4481
	5.4462	5.4264		5.4363			116.29		98.4048
	5.2097	5.1896		5.19965			119.05		86.105
	5.6327	5.6046		5.61865			119.8		108.643
	6.12	6.0876		6.1038			116.431		139.286
	6.4311	6.3974		6.41425			119.195		161.638
	6.1845	6.1462		6.16535			116.555		143.542
	5.7744	5.7563		5.76535			116.215		117.377
	5.6891	5.6729		5.681			115.754		112.3
	5.295	5.2601		5.27755			119.965		90.0333
	5.2306	5.2034		5.217			118.931		86.9698
	4.9814	4.9653		4.97335			114.649		75.3448
	5.4806	5.4697		5.47515			106.324		100.53
	5.0449	5.0323		5.0386			107.318		78.3494
	5.017	5.0041		5.01055			111.964		77.0482
	4.699	4.7117		4.70535			112.362		63.809
	4.8365	4.8206		4.82855			116.783		68.9535
	5.0475	5.0387		5.0431			115.894		78.5595
	5.0465	5.0241		5.0353			116.667		78.1956
	4.9909	4.9635		4.9772			117.525		75.5199
	4.6719	4.6376		4.65475			122.346		61.7725
	4.5014	4.481		4.4912			121.105		55.4873
	4.0797	4.0825		4.0811			117.419		41.633
	3.6501	3.6295		3.6398			120.383		29.5351
	3.7372	3.7303		3.73375			121.026		31.8817
	3.9082	3.883		3.8956			119.096		36.2101
	3.8167	3.8065		3.8116			116.798		33.9178
	4.1038	4.1006		4.1022			118.128		42.2821
	4.8193	4.8153		4.8173			110.55		68.4727
	4.5008	4.4839		4.49235			114.559		55.5299
	4.4185	4.4176		4.41805			109.304		52.8199
	4.5754	4.5748		4.5751			105.707		58.6554
	4.604	4.6166		4.6103			97.1372		60.0197
	4.7084	4.7517		4.73005			87.1173		64.8191
	4.9767	5.0441		5.0104			81.6578		77.0412
	4.8726	4.9283		4.90045			78.4348		72.0799
	4.6096	4.6679		4.63875			79.6171		61.1377
	4.7946	4.8503		4.82245			82.3617		68.6925
	4.406	4.4442		4.4251			84.0345		53.0732
	4.0031	4.0206		4.01185			87.3339		39.5494
	2.7428	2.7302		2.7365			95.7351		12.5514
	2.4862	2.4878		2.487			112.699		9.42179
	1.9317	1.9376		1.93465			117.441		4.4352
	1.8473	1.8605		1.8539			119.202		3.9027
	1.6846	1.6904		1.6875			122.889		2.94332
	1.4477	1.4477		1.4477			136.174		1.85841
	1.4836	1.4933		1.48845			126.958		2.0198
	1.0919	1.1027		1.0973			125.702		0.809249
	0.2601	0.2668		0.26345			86.6309		0.0111996
	0.6758	0.7033		0.68955			259.474		0.200818
	0.6258	0.6467		0.63625			246.942		0.157757
	0.7083	0.7244		0.71635			239.843		0.225155
	0.559	0.5839		0.57145			238.178		0.114299
	0.4981	0.4998		0.49895			344.266		0.0760812
	0.5507	0.5866		0.56865			271.821		0.112627
	0.7464	0.7592		0.7528			278.629		0.261303
	1.0628	1.0826		1.0727			298.053		0.756033
	0.9513	0.9633		0.9573			303.492		0.537341
	0.7687	0.7935		0.7811			296.599		0.291895
	0.843	0.8495		0.84625			263.923		0.371195
	1.2221	1.2343		1.2282			272.151		1.13478
	1.3801	1.3943		1.3872			264.858		1.63502
	1.1857	1.1885		1.1871			284.369		1.02463
	1.0201	1.0412		1.03065			299.869		0.670563
	0.8108	0.8356		0.8232			304.751		0.341682
	0.4918	0.534		0.5129			320.395		0.0826426
	0.4981	0.537		0.51755			331.971		0.0849108
	0.6145	0.6397		0.6271			309.777		0.151049
	0.751	0.7763		0.76365			320.497		0.272765
	0.8889	0.914		0.90145			293.982		0.448674
	1.2971	1.3724		1.33475			283.995		1.45648
	1.5016	1.5339		1.51775			289.845		2.14144
	1.2691	1.3244		1.29675			297.548		1.3356
	1.7193	1.7207		1.72			334.841		3.11667
	2.2093	2.2534		2.23135			331.7		6.8047
	2.9458	2.8899		2.91785			344.318		15.2158
	3.1896	3.2486		3.2191			345.953		20.4319
	2.8	2.8559		2.82795			337.346		13.8523
	2.7324	2.6564		2.6944			344.522		11.981
	2.6675	2.6812		2.67435			343.344		11.7155
	2.6754	2.6529		2.66415			343.025		11.582
	3.474	3.5148		3.4944			302.426		26.1351
	3.2741	3.3334		3.30375			336.445		22.0865
	3.6606	3.6891		3.67485			304.943		30.3966
	3.9182	3.9733		3.94575			309.655		37.6266
	3.2209	3.2978		3.25935			310.64		21.208
	3.0299	3.0906		3.06025			314.708		17.554
	2.3583	2.3596		2.35895			317.832		8.04012
	3.3744	3.4343		3.40435			332.184		24.1662
	2.8107	2.8564		2.83355			319.757		13.9347
	2.3273	2.3014		2.31435			253.642		7.59265
	2.3359	2.3383		2.3371			292.589		7.81876
	2.4866	2.3567		2.42165			321.41		8.69842
	1.8865	1.8016		1.84405			352.922		3.84082
	1.9581	2.0128		1.98545			308.87		4.79383
	1.4856	1.5019		1.49375			43.1892		2.04146
	2.5898	2.5388		2.5643			333.083		10.3279
	2.4737	2.382		2.42785			23.8364		8.7654
	1.1986	1.2677		1.23315			146.733		1.14856
	2.1783	2.0693		2.1238			65.3214		5.86742
	2.1105	2.1116		2.11105			77.3781		5.76238
	2.5576	2.6408		2.5992			69.5173		10.7554
	2.1012	2.1153		2.10825			106.023		5.73948
	2.8002	2.8219		2.81105			98.4284		13.6054
	3.0596	3.0451		3.05235			105.996		17.4184
	2.3903	2.3903		2.3903			111.659		8.36495
	2.7653	2.7434		2.75435			102.156		12.7986
	2.5377	2.5522		2.54495			74.3253		10.0959
	1.6307	1.7332		1.68195			27.986		2.91437
	1.9438	1.8714		1.9076			12.2155		4.25175
	3.1092	3.167		3.1381			41.618		18.9281
	2.0018	1.9693		1.98555			13.7534		4.79456
	1.9745	2.0476		2.01105			358.158		4.98167
	1.9823	2.0019		1.9921			87.4815		4.84216
	2.5905	2.6293		2.6099			84.8498		10.8887
	2.5987	2.64		2.61935			78.2924		11.0074
	2.3866	2.4197		2.40315			62.7771		8.50058
	2.8377	2.7784		2.80805			43.4614		13.5619
	5.0343	5.0982		5.06625			49.6222		79.6464
	4.2313	4.2816		4.25645			49.8499		47.2333
	2.8363	2.874		2.85515			91.3668		14.2558
	2.479	2.5296		2.5043			92.3515		9.61978
	3.0177	3.0647		3.0412			67.4917		17.2282
	3.7343	3.753		3.74365			78.3344		32.136
	5.4652	5.5479		5.50655			73.6006		102.269
	5.3135	5.3852		5.34935			82.7357		93.7582
	5.2248	5.2971		5.26095			76.0286		89.1864
	4.9527	4.998		4.97535			80.7502		75.4357
	4.3497	4.4135		4.3816			82.845		51.5234
	4.3931	4.4417		4.4174			86.2276		52.7966
	5.7046	5.7647		5.73465			86.9012		115.512
	5.5813	5.6431		5.6122			84.3636		108.269
	5.6157	5.7059		5.6608			81.5353		111.107
	6.2267	6.2864		6.25655			82.6093		150.007
	6.3334	6.4331		6.38325			84.3498		159.306
	6.7261	6.8039		6.765			85.6202		189.631
	6.4506	6.5044		6.4775			90.3201		166.467
	6.7882	6.8538		6.821			87.5068		194.379
	7.468	7.5512		7.5096			85.8351		259.392
	7.9183	7.9978		7.95805			87.5953		308.693
	7.518	7.6188		7.5684			87.552		265.533
	7.1434	7.2002		7.1718			90.6195		225.939
	6.7872	6.8269		6.80705			98.4251		193.189
	6.7145	6.7221		6.7183			101.562		185.731
	6.5209	6.5107		6.5158			102.292		169.437
	5.852	5.8459		5.84895			106.388		122.557
	5.4102	5.3887		5.39945			111.992		96.4172
	5.2429	5.2189		5.2309			118.488		87.6668
	5.6934	5.6706		5.682			118.371		112.359
	6.1249	6.0835		6.1042			120.142		139.313
	6.5028	6.4833		6.49305			117.721		167.669
	6.8715	6.8351		6.8533			116.151		197.154
	6.1709	6.1419		6.1564			113.589		142.918
	5.3381	5.3312		5.33465			110.785		92.9874
	5.2016	5.1964		5.199			114.573		86.0727
	5.6392	5.618		5.6286			114.859		109.221
	5.9099	5.8951		5.9025			116.782		125.955
	5.8536	5.823		5.8383			123.091		121.889
	5.6002	5.5734		5.5868			123.833		106.806
	5.8221	5.8018		5.81195			119.946		120.246
	5.9006	5.8651		5.88285			123.284		124.701
	5.7212	5.6707		5.69595			125.902		113.189
	5.1888	5.1528		5.1708			124.901		84.6797
	5.3038	5.2712		5.2875			123.944		90.5435
	5.7437	5.6866		5.71515			126.643		114.338
	5.76	5.7048		5.7324			126.969		115.376
	5.2162	5.1679		5.19205			130.477		85.728
	4.8396	4.7986		4.8191			131.948		68.5494
	5.0145	4.961		4.98775			133.602		76.0011
	5.3961	5.3347		5.3654			134.357		94.6046
	5.205	5.1654		5.1852			130.267		85.3891
	4.9066	4.8746		4.8906			129.821		71.6461
	5.2884	5.2565		5.27245			134.77		89.7725
	5.2505	5.2226		5.23655			135.846		87.9512
	5.2005	5.1624		5.18145			137.769		85.204
	5.0555	5.0047		5.0301			137.497		77.9536
	4.5413	4.4907		4.516			139.681		56.4115
	3.9087	3.8604		3.88455			145.757		35.9028
	3.1727	3.1408		3.15675			154.697		19.2676
	2.0427	2.3469		2.1948			174.778		6.47576
	1.3495	1.4542		1.40185			226.926		1.68737
	1.2741	1.2847		1.2794			255.813		1.2827
	1.7248	1.7282		1.7265			242.161		3.15214
	1.8259	1.8265		1.8262			264.383		3.73036
	2.8496	2.8339		2.84175			262.607		14.0561
	3.3533	3.3573		3.3553			272.836		23.1366
	4.0523	4.0586		4.05545			277.347		40.8529
	3.6951	3.6931		3.6941			282.342		30.8768
	3.5738	3.585		3.5794			287.694		28.089
	4.0168	4.0387		4.02775			292.478		40.0215
	3.8098	3.8534		3.8316			304.447		34.4546
	2.8525	2.9048		2.87865			319.111		14.6108
	2.3097	2.3587		2.3342			327.119		7.78969
	2.5412	2.5856		2.5634			322.192		10.317
	2.3868	2.4325		2.40965			320.492		8.56975
	1.6697	1.6494		1.65955			2.3347		2.79948
	1.0717	1.073		1.07235			58.8769		0.755294
	0.9357	0.9504		0.94305			71.621		0.513701
	1.6389	1.6754		1.65715			67.4546		2.78735
	1.7007	1.7238		1.71225			71.055		3.07473
	1.8247	1.8596		1.84215			60.345		3.82896
	1.813	1.8446		1.8288			69.0653		3.74632
	2.0129	2.0436		2.02825			87.229		5.11058
	1.83	1.8603		1.84515			89.0841		3.8477
	1.8725	1.8989		1.8857			70.9481		4.10699
	2.3283	2.3703		2.3493			58.5339		7.94185
	2.4375	2.4925		2.465			38.3928		9.17396
	2.3177	2.3692		2.34345			39.1822		7.88267
	2.0003	2.0448		2.02255			40.6466		5.06762
	1.2594	1.2288		1.2441			19.3494		1.17943
	1.3978	1.2656		1.3317			16.9865		1.44652
	1.3934	1.3817		1.38755			347.653		1.63626
	1.5205	1.5753		1.5479			331.814		2.27162
	2.1414	2.1853		2.16335			319.594		6.20135
	2.1209	2.1671		2.144			316.958		6.03643
	2.3533	2.4027		2.378			323.947		8.23648
	2.8015	2.8623		2.8319			328.744		13.9104
	3.1049	3.1869		3.1459			327.639		19.0696
	2.6863	2.7221		2.7042			323.132		12.1122
	2.7252	2.8038		2.7645			319.847		12.9406
	2.5029	2.5347		2.5188			319.916		9.78785
	2.9322	2.9564		2.9443			321.58		15.6334
	2.3193	2.3267		2.323			330.65		7.6781
	2.7102	2.7255		2.71785			339.402		12.2965
	2.964	3.0327		2.99835			319.624		16.5102
	2.6353	2.6006		2.61795			318.544		10.9898
	2.9625	3.0196		2.99105			326.292		16.3899
	2.5434	2.5933		2.56835			328.24		10.3769
	2.5685	2.4967		2.5326			339.165		9.94961
	1.7465	1.7094		1.72795			359.033		3.16009
	2.1896	2.2174		2.2035			351.651		6.55308
	1.8451	1.9197		1.8824			333.274		4.08547
	1.563	1.5283		1.54565			21.2383		2.26172
	2.3966	2.3956		2.3961			318.254		8.42599
	2.4183	2.4551		2.4367			291.187		8.8616
	1.8522	1.866		1.8591			241.629		3.93563
	1.6451	1.667		1.65605			75.6823		2.7818
	2.2637	2.225		2.24435			87.817		6.92433
	1.4678	1.5597		1.51375			317.696		2.12456
	2.269	2.2941		2.28155			112.724		7.27438
	2.6149	2.5568		2.58585			81.5313		10.5905
	3.2521	3.3084		3.28025			34.562		21.6186
	1.2756	1.3474		1.3115			72.2189		1.38169
	1.5454	1.5258		1.5356			354.737		2.21789
	1.4563	1.4737		1.465			33.5092		1.92583
	2.5873	2.4616		2.52445			35.0593		9.85386
	1.9242	1.9575		1.94085			75.4039		4.47798
	1.4706	1.4389		1.45475			133.058		1.88569
	1.2151	1.1855		1.2003			172.18		1.05919
	2.2487	2.1259		2.1873			49.2915		6.4096
	2.0451	2.0759		2.0605			91.2846		5.35826
	1.5949	1.663		1.62895			87.016		2.64746
	1.0203	1.0898		1.05505			103.038		0.719325
	3.0148	2.9676		2.9912			34.7423		16.3924
	2.3243	2.3163		2.3203			80.2988		7.65136
	4.0908	4.06		4.0754			134.54		41.4588
	2.2081	2.249		2.22855			92.8631		6.77912
	2.8378	2.8618		2.8498			74.0699		14.1759
	3.2706	3.3675		3.31905			76.9929		22.3948
	3.7902	3.8314		3.8108			73.1375		33.8965
	3.8363	3.8836		3.85995			70.8967		35.225
	4.2491	4.3281		4.2886			73.1843		48.3117
	4.1084	4.1538		4.1311			80.7253		43.182
	3.4812	3.4902		3.4857			92.0594		25.9404
	3.8892	3.9271		3.90815			44.5663		36.5611
	3.805	3.8768		3.8409			69.9065		34.706
	2.5338	2.5513		2.54255			84.3082		10.0673
	3.0772	3.1069		3.09205			66.8912		18.107
	3.7035	3.7801		3.7418			72.9278		32.0884
	4.7306	4.8009		4.76575			73.6432		66.2979
	4.6286	4.6929		4.66075			75.762		62.0117
	5.1265	5.182		5.15425			88.7524		83.8692
	6.791	6.8474		6.8192			91.3838		194.226
	6.6843	6.7653		6.7248			87.0679		186.271
	6.8417	6.9368		6.88925			88.9488		200.273
	8.075	8.1564		8.1157			89.6765		327.404
	8.5738	8.6387		8.60625			91.0775		390.434
	8.3885	8.4817		8.4351			85.8015		367.601
	8.1518	8.2518		8.2018			86.2555		337.935
	7.5529	7.6057		7.5793			86.7393		266.682
	7.6569	7.7522		7.70455			87.3859		280.122
	7.3225	7.3938		7.35815			87.6844		244.012
	7.2764	7.3744		7.3254			87.1014		240.769
	7.8703	7.9314		7.90085			87.9609		302.084
	7.5826	7.6818		7.6322			86.356		272.305
	7.6257	7.7146		7.67015			83.1923		276.387
	7.6726	7.7426		7.7076			83.6433		280.455
	7.6236	7.7022		7.6629			82.3503		275.604
	7.2759	7.3194		7.29765			82.9552		238.043
	7.7922	7.8637		7.82795			85.1352		293.799
	7.7842	7.8647		7.82445			84.9027		293.405
	7.5879	7.6638		7.62585			84.0455		271.626
	7.9097	7.9924		7.95105			84.6161		307.879
	7.7893	7.8465		7.8179			88.5633		292.669
	7.927	7.9922		7.9596			93.4205		308.873
	7.5644	7.6244		7.5944			92.7801		268.279
	6.8215	6.8372		6.82935			98.6566		195.094
	5.5794	5.5822		5.5808			99.117		106.462
	6.179	6.1839		6.18145			98.1662		144.67
	5.9848	5.9912		5.988			98.7498		131.508
	6.5533	6.5823		6.5678			95.1211		173.527
	6.8526	6.9005		6.87655			91.2446		199.167
	7.3733	7.4377		7.4055			88.6357		248.754
	7.8778	7.9619		7.91985			83.8246		304.268
	7.6028	7.6887		7.64575			83.6922		273.758
	7.4141	7.497		7.45555			87.8243		253.831
	6.996	7.0524		7.0242			90.4004		212.274
	6.2809	6.326		6.30345			90.5076		153.406
	5.4279	5.4651		5.4465			89.8093		98.9598
	6.3026	6.374		6.3383			89.6308		155.964
	6.4748	6.502		6.4884			93.0661		167.309
	6.1457	6.1616		6.15365			95.2231		142.726
	6.4837	6.5136		6.49865			97.7936		168.103
	6.4262	6.4386		6.4324			98.6898		163.014
	6.2843	6.2914		6.28785			101.518		152.269
	6.2524	6.252		6.2522			100.332		149.694
	5.9227	5.9315		5.9271			99.9096		127.536
	5.5878	5.6183		5.60305			98.7972		107.741
	4.814	4.8373		4.82565			97.7538		68.8293
	3.3187	3.3411		3.3299			89.5655		22.6152
	3.0504	3.1181		3.08425			86.2973		17.9703
	3.2109	3.2366		3.22375			94.5014		20.5206
	3.248	3.2647		3.25635			99.3678		21.1495
	3.6674	3.652		3.6597			118.067		30.0222
	2.5946	2.5887		2.59165			131.171		10.6619
	2.4858	2.4758		2.4808			139.234		9.3515
	3.7828	3.7499		3.76635			138.478		32.7241
	4.746	4.6874		4.7167			138.582		64.2719
	4.942	4.89		4.916			130.858		72.7682
	5.162	5.1005		5.13125			130.877		82.7515
	5.5728	5.5297		5.55125			125.135		104.78
	5.3464	5.3325		5.33945			117.321		93.2386
	4.6724	4.6524		4.6624			113.609		62.0776
	3.9348	3.9227		3.92875			116.966		37.1423
	3.4434	3.424		3.4337			121.914		24.7967
	3.033	3.0247		3.02885			121.237		17.0192
	2.9454	2.9376		2.9415			122.613		15.5888
	2.9889	2.9767		2.9828			118.269		16.2547
	2.9941	2.9902		2.99215			119.95		16.408
	3.0273	3.011		3.01915			131.156		16.8562
	2.822	2.8035		2.81275			134.245		13.6301
	2.633	2.616		2.6245			129.565		11.0725
	2.1681	2.1845		2.1763			119.107		6.31339
	2.0029	1.995		1.99895			125.037		4.89229
	1.5145	1.5188		1.51665			121.875		2.13679
	1.5122	1.5204		1.5163			128.158		2.13531
	1.3404	1.3509		1.34565			129.578		1.49246
	1.5829	1.5804		1.58165			132.1		2.42347
	1.6264	1.6335		1.62995			129.549		2.65234
	1.4161	1.4328		1.42445			122.925		1.7703
	1.3003	1.3142		1.30725			105.914		1.3683
	1.362	1.373		1.3675			108.101		1.56635
	1.1531	1.1643		1.1587			101.156		0.952838
	0.8944	0.9131		0.90375			47.8019		0.452117
	0.7316	0.7565		0.74405			51.4654		0.252297
	0.8895	0.9121		0.9008			43.1102		0.447704
	0.9824	0.9373		0.95985			28.3578		0.541647
	1.5185	1.5273		1.5229			59.3495		2.16332
	1.6315	1.6687		1.6501			46.0137		2.75193
	2.0301	2.0458		2.03795			43.2908		5.18426
	2.6138	2.4647		2.53925			21.6007		10.0282
	2.4227	2.2681		2.3454			24.921		7.90236
	2.5458	2.2815		2.41365			16.0268		8.61249
	2.3626	2.2673		2.31495			30.9274		7.59855
	2.3134	2.3648		2.3391			67.154		7.83885
	2.814	2.8803		2.84715			63.4993		14.1363
	2.6511	2.7217		2.6864			53.2555		11.8746
	2.3185	2.1625		2.2405			31.2898		6.88876
	2.0621	2.0592		2.06065			33.8984		5.35943
	2.1002	2.0669		2.08355			22.4135		5.5401
	1.6624	1.5015		1.58195			1.8774		2.42485
	1.1307	1.1742		1.15245			37.153		0.937502
	1.1226	1.2125		1.16755			64.2174		0.974838
	1.3341	1.3668		1.35045			118.898		1.50849
	1.8215	1.7629		1.7922			122.856		3.52586
	0.8084	0.9786		0.8935			46.248		0.436908
	1.3002	1.2085		1.25435			238.505		1.20882
	1.3357	1.3849		1.3603			195.594		1.54174
	2.4729	2.3328		2.40285			11.4006		8.4974
	2.2579	2.3392		2.29855			54.0527		7.4382
	1.725	1.6698		1.6974			87.7		2.99543
	2.3626	2.3227		2.34265			26.2844		7.8746
	1.52	1.4974		1.5087			36.1375		2.10337
	3.3374	2.9111		3.12425			10.2506		18.6786
	3.0184	2.9135		2.96595			41.7611		15.9808
	3.2249	3.185		3.20495			91.4927		20.1637
	2.4434	2.4993		2.47135			59.3254		9.24504
	3.9705	3.9527		3.9616			102.437		38.0818
	3.2637	3.3053		3.2845			113.647		21.7027
	4.9348	4.9601		4.94745			79.2226		74.1738
	4.2632	4.2642		4.2637			82.9457		47.4751
	3.9283	3.974		3.95115			74.2349		37.7813
	4.0966	4.1752		4.1359			80.4011		43.3327
	3.6479	3.7496		3.69875			99.1317		30.9935
	4.186	4.1496		4.1678			91.4052		44.3432
	3.6362	3.6718		3.654			93.2217		29.8821
	4.2476	4.2961		4.27185			93.7064		47.7479
	4.502	4.5639		4.53295			59.5155		57.0491
	4.5591	4.5784		4.56875			96.1762		58.4115
	4.2897	4.3072		4.29845			88.2173		48.6454
	3.7324	3.7995		3.76595			93.8466		32.7137
	4.5462	4.5502		4.5482			72.7039		57.6268
	4.5353	4.5523		4.5438			78.2382		57.4597
	5.0098	5.0712		5.0405			66.6915		78.4381
	4.5053	4.5778		4.54155			68.8729		57.3744
	4.96	5.0408		5.0004			75.3468		76.5809
	4.2866	4.378		4.3323			82.3892		49.8037
	3.4528	3.4877		3.47025			89.0965		25.597
	3.3375	3.3391		3.3383			92.9673		22.7867
	3.3067	3.2829		3.2948			92.5115		21.9075
	4.0266	4.0354		4.031			106.985		40.1185
	5.5768	5.6157		5.59625			92.7478		107.349
	6.9575	6.9831		6.9703			92.0691		207.425
	7.1261	7.1464		7.13625			88.4698		222.595
	6.7237	6.7912		6.75745			90.1273		188.997
	6.4653	6.4925		6.4789			96.9866		166.575
	6.9307	6.9497		6.9402			98.3906		204.749
	6.5369	6.5921		6.5645			97.8206		173.265
	6.4488	6.4699		6.45935			99.7238		165.072
	7.0743	7.0713		7.0728			98.765		216.711
	6.582	6.605		6.5935			97.315		175.572
	5.8113	5.797		5.80415			99.0456		119.763
	5.5579	5.5577		5.5578			95.0551		105.151
	6.468	6.4459		6.45695			94.9767		164.888
	7.0646	7.0935		7.07905			96.5675		217.286
	7.0142	7.0545		7.03435			96.3053		213.195
	7.4053	7.4244		7.41485			98.1295		249.697
	7.2014	7.1476		7.1745			102.6		226.194
	7.7692	7.7647		7.76695			102.286		286.984
	7.8546	7.877		7.8658			98.5785		298.081
	6.7843	6.8187		6.8015			99.5918		192.717
	6.731	6.7452		6.7381			100.288		187.378
	6.7183	6.7308		6.72455			96.295		186.25
	7.0336	7.07		7.0518			95.1593		214.786
	6.8017	6.8753		6.8385			94.7411		195.879
	6.6493	6.6925		6.6709			93.1782		181.827
	7.2787	7.3149		7.2968			94.336		237.96
	7.1342	7.1596		7.1469			89.5317		223.594
	7.2911	7.3743		7.3327			87.2495		241.489
	7.2112	7.2362		7.2237			87.1189		230.879
	6.7432	6.8155		6.77935			88.7909		190.84
	6.5436	6.5968		6.5702			89.3396		173.717
	7.0223	7.0315		7.0269			90.1046		212.519
	7.6151	7.6763		7.6457			91.6412		273.752
	7.0043	7.1073		7.0558			88.0118		215.152
	6.7807	6.7985		6.7896			90.4144		191.707
	6.9754	6.9848		6.9801			92.8901		208.301
	5.3874	5.3665		5.37695			96.9558		95.2169
	5.7344	5.7757		5.75505			97.739		116.749
	7.8459	7.8334		7.83965			107.47		295.118
	8.0148	8.0451		8.02995			102.209		317.135
	6.6965	6.6777		6.6871			98.0505		183.155
	5.6619	5.6656		5.66375			103.668		111.28
	6.7277	6.6991		6.7134			105.221		185.325
	6.0168	6.042		6.0294			108.382		134.254
	5.6177	5.6031		5.6104			107.744		108.165
	5.169	5.1873		5.17815			104.825		85.0413
	4.4621	4.4576		4.45985			101.349		54.3334
	4.0532	4.0702		4.0617			106.915		41.0421
	3.3397	3.2857		3.3127			107.614		22.2665
	3.426	3.4097		3.41785			99.4504		24.4549
	5.703	5.715		5.709			95.8201		113.969
	5.0469	5.0354		5.04115			95.5685		78.4684
	4.2333	4.242		4.23765			102.888		46.6102
	3.6603	3.6829		3.6716			108.513		30.316
	3.8008	3.826		3.8134			115.088		33.9659
	4.5395	4.5373		4.5384			99.6307		57.2551
	4.5683	4.5501		4.5592			105.894		58.046
	3.16	3.1247		3.14235			116.761		19.0051
	2.7669	2.7778		2.77235			121.056		13.0512
	2.976	2.9699		2.97295			124.343		16.0942
	2.9521	2.9589		2.9555			125.7		15.8124
	2.4258	2.4584		2.4421			122.988		8.92065
	2.7697	2.7919		2.7808			114.272		13.1709
	2.3851	2.3789		2.382			125.922		8.27811
	2.3615	2.3439		2.3527			107.41		7.97638
	1.82	1.8259		1.82295			99.289		3.71048
	1.5835	1.5107		1.5471			101.129		2.2681
	1.422	1.4282		1.4251			94.913		1.77273
	1.2212	1.2434		1.2323			108.841		1.14619
	1.5462	1.5633		1.55475			88.296		2.30191
	1.9956	2.0328		2.0142			73.8483		5.00511
	2.2408	2.2867		2.26375			73.8751		7.10545
	2.6261	2.6841		2.6551			72.9664		11.4643
	2.7425	2.773		2.75775			77.3523		12.8461
	2.539	2.5761		2.55755			78.8841		10.2466
	2.5607	2.5978		2.57925			82.5361		10.5096
	2.4022	2.4294		2.4158			82.9925		8.63553
	1.6928	1.7043		1.69855			85.4548		3.00152
	1.1315	1.1527		1.1421			88.0488		0.91247
	1.6121	1.6155		1.6138			93.1799		2.57428
	2.4301	2.4172		2.42365			101.542		8.71999
	1.9249	1.9394		1.93215			117.891		4.41803
	2.0512	2.0577		2.05445			130.252		5.3112
	2.6203	2.6032		2.61175			142.116		10.9119
	2.3907	2.3696		2.38015			135.256		8.25884
	1.7164	1.7289		1.72265			116.553		3.1311
	1.3311	1.3397		1.3354			93.8872		1.45861
	1.1135	1.1254		1.11945			90.9482		0.859251
	0.4906	0.4969		0.49375			31.4645		0.0737271
	0.5422	0.5667		0.55445			312.474		0.104398
	0.98	0.997		0.9885			321.251		0.591611
	0.493	0.5386		0.5158			325.101		0.0840524
	1.3335	1.351		1.34225			349.458		1.48117
	1.9523	1.9949		1.9736			333.646		4.70851
	2.0575	2.0616		2.05955			343.833		5.35085
	2.4883	2.4808		2.48455			339.387		9.39397
	2.253	2.2632		2.2581			341.865		7.05238
	2.022	2.026		2.024			342.191		5.07853
	1.9898	2.0329		2.01135			323.309		4.9839
	1.7765	1.8202		1.79835			320.668		3.56229
	1.8537	1.8649		1.8593			306.591		3.9369
	1.4962	1.502		1.4991			299.846		2.06347
	1.317	1.3885		1.35275			268.521		1.51621
	1.5719	1.5557		1.5638			331.012		2.34234
	1.5188	1.511		1.5149			324.995		2.1294
	0.9524	0.9519		0.95215			323.146		0.528716
	2.1012	2.1383		2.11975			320.055		5.83391
	2.2359	2.2748		2.25535			289.475		7.02664
	2.1326	2.1675		2.15005			328.635		6.08768
	1.5439	1.5894		1.56665			285.53		2.35517
	1.559	1.5649		1.56195			357.154		2.33404
	1.0006	0.9963		0.99845			102.053		0.609656
	0.7516	0.7639		0.75775			223.269		0.266492
	0.6644	0.6995		0.68195			259.138		0.194251
	0.8962	0.9429		0.91955			221.843		0.476247
	0.6542	0.6574		0.6558			38.3389		0.172751
	1.0978	1.0629		1.08035			70.2916		0.772324
	0.6758	0.6832		0.6795			122.779		0.192165
	1.4076	1.494		1.4508			196.153		1.87038
	1.7442	1.9755		1.85985			177.497		3.9404
	1.5067	1.572		1.53935			135.231		2.23418
	1.5546	1.5337		1.54415			140.86		2.25515
	0.7814	0.87		0.8257			136.991		0.344805
	1.3891	1.4236		1.40635			145.389		1.70367
	1.937	1.9242		1.9306			117.95		4.40741
	1.6809	1.697		1.68895			112.613		2.95091
	2.1346	2.1198		2.1272			116.917		5.89564
	2.8264	2.8171		2.82175			116.271		13.7614
	2.4528	2.4517		2.45225			106.131		9.03234
	2.2202	2.2371		2.22865			125.475		6.78003
	2.3834	2.373		2.3782			100.294		8.23856
	2.7417	2.7843		2.763			104.679		12.9196
	1.9666	2.0068		1.9867			93.1522		4.80289
	2.5772	2.5854		2.5813			107.868		10.5347
	1.6789	1.6804		1.67965			143.178		2.90243
	1.7905	1.7829		1.7867			144.901		3.4935
	1.7725	1.7945		1.7835			116.178		3.47476
	1.8449	1.844		1.84445			76.1757		3.84332
	2.2	2.2278		2.2139			97.9368		6.6463
	2.0873	2.078		2.08265			103.518		5.53293
	3.2414	3.2071		3.22425			106.623		20.5302
	2.7759	2.7909		2.7834			122.545		13.2079
	1.3641	1.402		1.38305			171.916		1.62039
	1.9547	2.0733		2.014			174.205		5.00362
	1.7226	1.7033		1.71295			159.364		3.07851
	1.4406	1.4521		1.44635			125.088		1.85322
	1.5983	1.6442		1.62125			89.0679		2.61009
	1.7649	1.7817		1.7733			90.5307		3.41549
	1.717	1.7325		1.72475			122.539		3.14257
	2.1079	2.13		2.11895			140.004		5.82731
	2.4674	2.4588		2.4631			138.521		9.15276
	2.3188	2.3177		2.31825			143.839		7.6311
	2.5165	2.4937		2.5051			142.175		9.629
	2.6996	2.6767		2.68815			144.508		11.8978
	2.4529	2.4232		2.43805			146.619		8.87634
	2.5455	2.5238		2.53465			145.045		9.97379
	2.569	2.5567		2.56285			131.72		10.3104
	2.2598	2.2501		2.25495			127.531		7.02291
	2.6443	2.6277		2.636			136.603		11.2187
	3.6815	3.6416		3.66155			146.079		30.0678
	4.5481	4.5002		4.52415			138.23		56.7175
	4.8005	4.7361		4.7683			135.495		66.4044
	4.9684	4.9447		4.95655			123.382		74.5838
	6.2576	6.2123		6.23495			122.385		148.458
	6.8089	6.7777		6.7933			113.6		192.021
	6.5949	6.5781		6.5865			111.285		175.013
	6.1142	6.0817		6.09795			111.32		138.886
	6.0313	6.0259		6.0286			107.48		134.201
	6.5821	6.571		6.57655			107.478		174.221
	8.3217	8.3108		8.31625			97.4558		352.281
	7.9246	7.9656		7.9451			96.0151		307.188
	8.0204	8.0585		8.03945			97.6912		318.262
	7.4948	7.5504		7.5226			97.0973		260.741
	8.0045	8.0198		8.01215			95.0692		315.031
	8.3695	8.404		8.38675			94.99		361.316
	8.2802	8.3395		8.30985			96.6571		351.468
	8.5212	8.5349		8.52805			98.9504		379.888
	8.0249	8.0305		8.0277			97.8348		316.869
	7.8303	7.8094		7.81985			102.909		292.888
	7.0984	7.1242		7.1113			102.111		220.269
	6.8059	6.7876		6.79675			99.418		192.314
	7.0632	7.0819		7.07255			97.8718		216.688
	7.098	7.109		7.1035			98.6496		219.545
	6.8439	6.8655		6.8547			94.9352		197.275
	7.4548	7.4917		7.47325			100.208		255.643
	6.9233	6.8817		6.9025			103.451		201.431
	5.0825	5.0941		5.0883			115.754		80.6908
	5.6537	5.6472		5.65045			110.938		110.498
	5.9265	5.9437		5.9351			111.099		128.053
	5.7935	5.8176		5.80555			109.889		119.849
	5.9599	5.9572		5.95855			101.077		129.577
	6.437	6.4641		6.45055			95.2318		164.398
	5.7756	5.8098		5.7927			96.588		119.055
	6.0476	6.0727		6.06015			97.0875		136.319
	5.7426	5.7456		5.7441			104.594		116.084
	5.9608	5.9671		5.96395			108.564		129.93
	5.1025	5.0374		5.06995			114.231		79.821
	5.2772	5.2521		5.26465			106.208		89.3747
	5.5262	5.5485		5.53735			101.778		103.995
	5.4713	5.4676		5.46945			103.176		100.216
	6.0576	6.0675		6.06255			105.166		136.481
	5.715	5.7117		5.71335			104.442		114.23
	5.9042	5.9029		5.90355			106.38		126.022
	6.1046	6.1553		6.12995			103.639		141.084
	5.8167	5.8418		5.82925			100.419		121.323
	5.1747	5.1806		5.17765			99.663		85.0167
	4.7212	4.7452		4.7332			98.3646		64.9487
	5.2609	5.2751		5.268			90.5897		89.5454
	5.3236	5.3912		5.3574			89.6594		94.1821
	4.0764	4.1481		4.11225			85.62		42.5936
	4.3484	4.419		4.3837			84.9496		51.5975
	4.351	4.4052		4.3781			85.9402		51.4
	4.0249	4.0718		4.04835			87.0423		40.6387
	3.852	3.8703		3.86115			88.3925		35.2579
	3.3667	3.4019		3.3843			87.7149		23.7417
	3.2574	3.2949		3.27615			95.2819		21.5376
	4.6521	4.6798		4.66595			96.5593		62.2195
	5.1676	5.1766		5.1721			93.5818		84.7436
	4.6722	4.636		4.6541			97.3096		61.7466
	4.6054	4.6236		4.6145			95.9187		60.1839
	4.9475	5.0226		4.98505			94.9207		75.8778
	4.7686	4.7522		4.7604			97.6549		66.0749
	5.1837	5.2164		5.20005			91.8617		86.1249
	4.6719	4.7289		4.7004			94.0071		63.6078
	3.7913	3.8549		3.8231			88.9012		34.2258
	3.2612	3.2821		3.27165			81.1754		21.449
	2.5139	2.5456		2.52975			81.186		9.91605
	2.5519	2.6061		2.579			80.6767		10.5065
	2.2486	2.2716		2.2601			82.1946		7.07113
	2.1023	2.1396		2.12095			70.0712		5.84383
	1.7895	1.7897		1.7896			64.0977		3.51054
	2.8731	2.9055		2.8893			81.5658		14.7735
	2.932	2.9583		2.94515			86.6824		15.6469
	2.9	2.927		2.9135			87.9276		15.1479
	3.4953	3.5127		3.504			80.6818		26.3511
	4.5552	4.6349		4.59505			81.5461		59.426
	3.9032	3.8478		3.8755			71.5484		35.6524
	4.4177	4.4763		4.447			72.1988		53.8651
	4.7498	4.828		4.7889			65.2507		67.2688
	4.7526	4.8275		4.79005			71.3476		67.3172
	4.5593	4.6247		4.592			76.5659		59.3078
	4.4058	4.4869		4.44635			72.7324		53.8415
	3.7306	3.7231		3.72685			75.5712		31.7053
	4.3963	4.3848		4.39055			79.0378		51.8397
	4.9302	4.9883		4.95925			79.7259		74.7058
	4.7476	4.8104		4.779			86.0606		66.8524
	4.3722	4.4262		4.3992			88.2336		52.1467
	4.9854	5.0271		5.00625			87.9219		76.85
	4.3024	4.349		4.3257			88.6542		49.5764
	4.1459	4.1775		4.1617			76.6279		44.1487
	3.7549	3.7421		3.7485			97.5018		32.2611
	3.9753	4.0182		3.99675			84.2115		39.1045
	4.3645	4.4194		4.39195			63.3505		51.8894
	3.7565	3.8369		3.7967			72.8576		33.5216
	4.5006	4.5587		4.52965			74.4341		56.9246
	4.249	4.3213		4.28515			80.2907		48.1952
	4.5856	4.6596		4.6226			81.7135		60.5013
	4.4994	4.5281		4.51375			87.846		56.3273
	4.567	4.5729		4.56995			102.866		58.4575
	5.014	5.0368		5.0254			116.443		77.7352
	4.9033	4.9104		4.90685			118.797		72.3626
	5.3333	5.2814		5.30735			132.649		91.5671
	5.7031	5.6621		5.6826			131.949		112.395
	5.1977	5.1586		5.17815			133.848		85.0413
	5.2655	5.2854		5.27545			130.373		89.9259
	5.3477	5.3352		5.34145			125.79		93.3434
	4.3693	4.3545		4.3619			129.242		50.8315
	5.1965	5.178		5.18725			127.969		85.4905
	4.6302	4.5856		4.6079			132.753		59.926
	4.3282	4.3272		4.3277			130.088		49.6452
	3.3897	3.3649		3.3773			125.198		23.5947
	4.405	4.3806		4.3928			122.654		51.9195
	4.2845	4.2557		4.2701			121.111		47.6892
	4.088	4.024		4.056			115.328		40.8696
	4.5188	4.5321		4.52545			109.66		56.7664
	4.0037	4.0183		4.011			106.482		39.5243
	4.9703	4.9676		4.96895			119.606		75.145
	4.3316	4.2856		4.3086			142.795		48.9908
	3.4985	3.4915		3.495			114.917		26.1486
	3.5148	3.4818		3.4983			124.57		26.2227
	4.2754	4.2365		4.25595			129.005		47.2167
	3.704	3.6316		3.6678			135.548		30.222
	5.2554	5.2774		5.2664			102.506		89.4639
	4.7911	4.7644		4.77775			120.055		66.8
	4.256	4.2158		4.2359			139.822		46.5525
	3.924	3.8875		3.90575			140.081		36.4938
	4.4123	4.3678		4.39005			139.241		51.822
	4.7184	4.6422		4.6803			151.673		62.7953
	4.3957	4.3385		4.3671			149.966		51.0135
	4.9347	4.8584		4.89655			147.785		71.9079
	5.1926	5.1057		5.14915			149.835		83.6205
	5.2485	5.1635		5.206			149.667		86.4209
	5.3663	5.2981		5.3322			144.538		92.8593
	5.59	5.4968		5.5434			146.118		104.336
	5.1665	5.1107		5.1386			143.587		83.1076
	6.3086	6.2411		6.27485			139.119		151.327
	6.4363	6.3449		6.3906			139.021		159.857
	6.5947	6.4975		6.5461			139.885		171.812
	5.747	5.6853		5.71615			134.82		114.398
	5.2508	5.2096		5.2302			129.97		87.6316
	5.353	5.3251		5.33905			130.076		93.2176
	5.6986	5.6587		5.67865			129.272		112.161
	6.3157	6.2427		6.2792			128.407		151.642
	6.6122	6.53		6.5711			128.803		173.788
	6.991	6.9234		6.9572			127.004		206.257
	7.0114	6.9603		6.98585			125.53		208.816
	7.1521	7.1143		7.1332			124.066		222.31
	6.9505	6.8993		6.9249			125.415		203.398
	6.6213	6.5845		6.6029			128.704		176.324
	6.5479	6.5173		6.5326			131.072		170.751
	7.0174	6.9441		6.98075			127.279		208.359
	6.9526	6.91		6.9313			122.43		203.962
	7.5921	7.503		7.54755			120.767		263.344
	7.6493	7.6034		7.62635			117.266		271.679
	8.0907	8.0624		8.07655			113.849		322.689
	8.6674	8.6373		8.65235			113.832		396.742
	8.8459	8.7675		8.8067			113.459		418.356
	9.2578	9.2086		9.2332			114.053		482.129
	8.7854	8.7607		8.77305			113.844		413.578
	8.2663	8.2205		8.2434			113.984		343.104
	7.9323	7.8734		7.90285			111.592		302.313
	8.933	8.8867		8.90985			113.693		433.229
	9.2885	9.2353		9.2619			112.562		486.638
	9.1473	9.1142		9.13075			110.308		466.257
	9.1391	9.089		9.11405			103.433		463.703
	8.8168	8.8113		8.81405			102.945		419.404
	8.5794	8.5292		8.5543			105.454		383.407
	8.0509	8.0057		8.0283			107.767		316.94
	8.2284	8.2562		8.2423			108.92		342.966
	8.0001	7.9612		7.98065			112.434		311.33
	7.6718	7.5761		7.62395			114.81		271.423
	8.0948	8.0195		8.05715			118.205		320.369
	8.1225	8.0682		8.09535			116.283		324.947
	8.6729	8.6304		8.65165			116.367		396.646
	8.6534	8.6093		8.63135			115.666		393.86
	8.3478	8.2843		8.31605			117.749		352.255
	8.4915	8.4134		8.45245			121.588		369.874
	8.3488	8.2924		8.3206			120.493		352.834
	7.9571	7.8973		7.9272			121.439		305.116
	7.6897	7.6794		7.68455			120.329		277.947
	7.1105	7.0346		7.07255			122.24		216.688
	7.0155	7.0006		7.00805			124.933		210.813
	7.7062	7.6562		7.6812			126.512		277.583
	7.4879	7.3885		7.4382			127.967		252.063
	6.986	6.8758		6.9309			125.452		203.927
	7.2419	7.178		7.20995			126.72		229.564
	7.2168	7.177		7.1969			125.244		228.319
	7.1614	7.0627		7.11205			126.128		220.339
	7.2438	7.1466		7.1952			127.669		228.157
	7.1649	7.1039		7.1344			126.78		222.422
	7.1793	7.085		7.13215			127.141		222.212
	6.9397	6.8898		6.91475			127.668		202.505
	7.0814	7.0218		7.0516			128.223		214.768
	7.2711	7.1976		7.23435			127.697		231.902
	7.1081	7.0532		7.08065			123.625		217.433
	6.379	6.3459		6.36245			119.95		157.754
	6.3211	6.2695		6.2953			122.622		152.811
	6.6222	6.5884		6.6053			122.953		176.516
	6.8244	6.7707		6.79755			123.185		192.382
	6.7488	6.6765		6.71265			124.939		185.263
	6.5948	6.541		6.5679			125.317		173.534
	6.4859	6.4369		6.4614			125.626		165.229
	5.9877	5.9374		5.96255			125.507		129.838
	5.6151	5.5698		5.59245			125.058		107.13
	5.6856	5.6425		5.66405			126.233		111.298
	5.8255	5.7829		5.8042			125.273		119.766
	5.3884	5.3437		5.36605			123.302		94.639
	5.2697	5.216		5.24285			125.691		88.269
	5.0705	5.037		5.05375			127.421		79.0583
	4.7192	4.6902		4.7047			127.182		63.7826
	4.6727	4.6404		4.65655			126.711		61.8442
	4.4824	4.4248		4.4536			128.868		54.1053
	4.4556	4.4205		4.43805			128.998		53.5405
	4.6338	4.6025		4.61815			128.354		60.3268
	4.5245	4.483		4.50375			125.593		55.9537
	3.8191	3.8498		3.83445			125.352		34.5315
	2.6426	2.6587		2.65065			123.439		11.4068
	2.8299	2.8693		2.8496			117.865		14.1729
	3.3891	3.3887		3.3889			120.969		23.8387
	3.4255	3.4212		3.42335			126.443		24.5731
	3.8072	3.8419		3.82455			130.83		34.2647
	4.323	4.3039		4.31345			121.012		49.1564
	3.9786	3.9964		3.9875			114.299		38.8336
	3.4754	3.4793		3.47735			108.481		25.7544
	3.6314	3.5976		3.6145			108.343		28.9235
	3.7696	3.7521		3.76085			99.8367		32.581
	4.8828	4.9674		4.9251			79.9843		73.1731
	4.7275	4.7622		4.74485			82.8457		65.4295
	4.6696	4.7055		4.68755			74.9643		63.0876
	3.851	3.8101		3.83055			86.3037		34.4262
	4.5186	4.5628		4.5407			76.2188		57.3422
	4.5981	4.6039		4.601			82.0377		59.6572
	4.1247	4.1187		4.1217			88.0245		42.8879
	3.8713	3.8691		3.8702			64.0465		35.5064
	4.2862	4.3589		4.32255			75.6709		49.4682
	3.4897	3.5596		3.52465			89.3219		26.8197
	3.7084	3.7369		3.72265			107.599		31.5982
	3.0869	3.0448		3.06585			85.4596		17.6506
	3.708	3.6808		3.6944			89.2309		30.8843
	2.1889	2.2043		2.1966			98.5057		6.49171
	3.0533	3.0444		3.04885			60.5912		17.3586
	3.0749	3.0528		3.06385			101.049		17.6161
	3.8414	3.9078		3.8746			47.8952		35.6276
	4.1185	4.1533		4.1359			67.1916		43.3327
	3.5641	3.6561		3.6101			63.6754		28.818
	3.2585	3.3092		3.28385			64.598		21.6898
	3.9137	4.0091		3.9614			62.2062		38.0761
	2.4846	2.3494		2.417			28.1382		8.64841
	4.1961	4.231		4.21355			79.3566		45.8195
	2.9773	3.0145		2.9959			79.9998		16.4698
	3.2463	3.2744		3.26035			91.7491		21.2275
	2.9943	3.0309		3.0126			56.3154		16.7467
	3.2066	3.1341		3.17035			52.3027		19.5177
	2.6709	2.6667		2.6688			114.421		11.6427
	3.6246	3.5659		3.59525			69.8686		28.4638
	3.3714	3.3632		3.3673			105.886		23.3858
	1.9444	1.9905		1.96745			102.051		4.66463
	4.0532	4.0751		4.06415			66.4545		41.1164
	3.4433	3.4829		3.4631			49.1663		25.4391
	2.6114	2.6271		2.61925			63.3584		11.0062
	2.6906	2.7561		2.72335			92.9558		12.3713
	3.3286	3.3883		3.35845			86.9379		23.2019
	2.7706	2.7599		2.76525			88.9633		12.9512
	4.2186	4.1984		4.2085			100.043		45.655
	2.9235	2.9806		2.95205			114.442		15.7571
	4.1288	4.105		4.1169			116.304		42.7383
	2.4107	2.4874		2.44905			117.751		8.99703
	3.7316	3.7369		3.73425			102.723		31.8945
	4.5503	4.557		4.55365			99.3263		57.8342
	3.8353	3.8113		3.8233			96.5424		34.2311
	3.5917	3.6304		3.61105			89.5553		28.8408
	5.109	5.1656		5.1373			82.7561		83.0445
	6.2249	6.3223		6.2736			81.7723		151.236
	5.8163	5.8643		5.8403			90.4116		122.015
	5.6132	5.6753		5.64425			87.4988		110.135
	5.4637	5.5118		5.48775			84.5504		101.225
	5.7828	5.8279		5.80535			90.0385		119.837
	6.0568	6.0662		6.0615			93.8891		136.41
	6.151	6.1789		6.16495			95.1286		143.514
	6.4047	6.4165		6.4106			104.604		161.362
	6.4938	6.4713		6.48255			106.107		166.857
	4.6375	4.6164		4.62695			121.849		60.6723
	5.5132	5.471		5.4921			125.817		101.466
	6.6911	6.6518		6.67145			119.043		181.872
	7.053	7.0307		7.04185			115.836		213.878
	7.2709	7.2261		7.2485			118.876		233.266
	7.221	7.208		7.2145			119.466		229.998
	7.2847	7.2324		7.25855			123.272		234.237
	7.4923	7.422		7.45715			122.498		253.995
	7.3096	7.2687		7.28915			120.15		237.212
	7.2168	7.1858		7.2013			121.046		228.738
	7.1453	7.0874		7.11635			122.116		220.738
	7.3838	7.3389		7.36135			122.548		244.331
	7.4374	7.3744		7.4059			121.88		248.794
	7.3955	7.351		7.37325			120.166		245.518
	7.077	7.0435		7.06025			117.866		215.559
	6.3852	6.3381		6.36165			117.927		157.694
	6.5969	6.5617		6.5793			120.546		174.44
	6.7435	6.6929		6.7182			125.297		185.723
	7.3968	7.3265		7.36165			127.384		244.361
	8.1109	8.0566		8.08375			120.473		323.552
	9.1707	9.1021		9.1364			115.054		467.123
	8.6737	8.6429		8.6583			114.109		397.561
	9.1188	9.0655		9.09215			114.452		460.369
	8.9313	8.8979		8.9146			115.863		433.922
	8.6102	8.5645		8.58735			114.938		387.868
	8.3849	8.3395		8.3622			111.492		358.152
	8.4622	8.4249		8.44355			111.837		368.707
	8.444	8.4681		8.45605			114.176		370.347
	8.6418	8.6719		8.65685			116.261		397.361
	8.8807	8.8481		8.8644			119.706		426.633
	8.6834	8.6194		8.6514			121.472		396.611
	8.209	8.1485		8.17875			121.762		335.094
	7.8334	7.7726		7.803			121.822		290.999
	8.1735	8.0512		8.11235			122.744		326.999
	7.6694	7.5906		7.63			122.082		272.069
	7.4578	7.3854		7.4216			121.536		250.379
	7.243	7.168		7.2055			121.47		229.139
	7.4024	7.3449		7.37365			121.531		245.558
	6.4864	6.5359		6.51115			123.12		169.075
	6.8026	6.7813		6.79195			123.559		191.906
	7.0467	6.988		7.01735			122.377		211.654
	6.7771	6.7113		6.7442			118.419		187.887
	6.5335	6.5125		6.523			119.149		170
	6.0484	6.0126		6.0305			116.734		134.328
	6.6485	6.578		6.61325			118.788		177.154
	7.3312	7.2979		7.31455			123.22		239.7
	7.9111	7.8657		7.8884			121.62		300.658
	7.5928	7.5193		7.55605			121.085		264.235
	7.302	7.2109		7.25645			120.02		234.034
	7.466	7.4038		7.4349			120.138		251.728
	7.7787	7.7157		7.7472			118.18		284.8
	8.2293	8.186		8.20765			116.37		338.659
	8.0636	8.0229		8.04325			116.481		318.714
	7.6284	7.5689		7.59865			117.748		268.73
	7.416	7.3911		7.40355			117.423		248.557
	7.337	7.2914		7.3142			118.046		239.666
	7.4798	7.4326		7.4562			117.751		253.898
	7.3948	7.3567		7.37575			118.488		245.768
	7.0679	7.0359		7.0519			117.243		214.795
	5.8643	5.8335		5.8489			112.882		122.554
	5.5253	5.5015		5.5134			108.982		102.651
	6.0722	6.0664		6.0693			112.162		136.937
	5.9352	5.9069		5.92105			109.262		127.146
	5.742	5.7203		5.73115			108.848		115.301
	5.8493	5.83		5.83965			111.187		121.974
	5.7974	5.7751		5.78625			116.718		118.658
	5.7479	5.7231		5.7355			116.316		115.563
	6.0771	6.0452		6.06115			114.252		136.386
	6.0443	6.0022		6.02325			116.514		133.844
	6.3258	6.3058		6.3158			117.588		154.309
	6.8819	6.8496		6.86575			121.363		198.23
	7.1159	7.0797		7.0978			123.253		219.017
	6.654	6.6147		6.63435			122.043		178.855
	5.8842	5.8708		5.8775			118.463		124.361
	6.1725	6.1344		6.15345			118.912		142.713
	6.4903	6.4529		6.4716			118.744		166.013
	6.5212	6.4781		6.49965			120.193		168.181
	6.1534	6.1138		6.1336			120.406		141.336
	5.7096	5.693		5.7013			118.966		113.508
	4.6962	4.643		4.6696			117.359		62.3656
	3.497	3.5143		3.50565			109.695		26.3883
	3.8585	3.8483		3.8534			106.959		35.046
	3.8094	3.7604		3.7849			106.67		33.21
	3.5353	3.489		3.51215			101.167		26.5354
	3.9847	3.9885		3.9866			92.1994		38.8074
	4.0213	4.0207		4.021			92.8316		39.8206
	3.2546	3.3038		3.2792			93.8895		21.5978
	4.2499	4.2526		4.25125			99.6893		47.0604
	4.867	4.8706		4.8688			90.9575		70.6923
	3.8684	3.9104		3.8894			85.732		36.0374
	4.4635	4.4771		4.4703			85.5197		54.7162
	4.2796	4.2997		4.28965			94.7698		48.3472
	4.3686	4.3355		4.35205			103.972		50.4879
	5.2009	5.1922		5.19655			99.4733		85.9511
	4.3733	4.3988		4.38605			75.2607		51.6805
	4.2656	4.3338		4.2997			78.7448		48.6878
	3.8214	3.8403		3.83085			55.373		34.4343
	3.7176	3.7514		3.7345			65.8602		31.9009
	4.1709	4.2501		4.2105			73.4414		45.7201
	3.9964	4.0767		4.03655			63.0169		40.2844
	3.0597	3.0699		3.0648			84.2581		17.6324
	3.6468	3.6711		3.65895			77.9054		30.0037
	3.7998	3.8603		3.83005			72.6436		34.4128
	3.1812	3.2162		3.1987			83.3184		20.0459
	2.8476	2.7805		2.81405			100.037		13.649
	3.1545	3.2051		3.1798			76.7971		19.6927
	1.8968	1.9001		1.89845			51.1161		4.19086
	3.0393	3.0589		3.0491			83.2402		17.3629
	3.3934	3.4035		3.39845			91.828		24.0408
	3.6682	3.7217		3.69495			98.9461		30.8981
	3.4761	3.4147		3.4454			53.1942		25.051
	3.1231	3.1363		3.1297			71.4817		18.7765
	2.5985	2.5521		2.5753			104.09		10.4614
	4.0226	4.0612		4.0419			79.4839		40.4448
	3.2783	3.3144		3.29635			94.8264		21.9385
	4.0803	4.1192		4.09975			72.4382		42.2064
	3.8832	3.9574		3.9203			63.3468		36.9032
	4.4818	4.5168		4.4993			72.3651		55.788
	5.139	5.1255		5.13225			86.2948		82.7998
	4.0953	4.1984		4.14685			81.642		43.6778
	4.0461	4.112		4.07905			85.3245		41.5703
	4.0654	4.0538		4.0596			59.3531		40.9785
	4.3823	4.4218		4.40205			89.1773		52.2482
	3.313	3.3483		3.33065			95.9751		22.6304
	4.0405	3.9762		4.00835			112.381		39.446
	4.5816	4.5889		4.58525			94.5749		59.0466
	5.0605	5.116		5.08825			82.2661		80.6885
	4.7419	4.7772		4.75955			95.6021		66.0395
	4.4288	4.4619		4.44535			98.8345		53.8052
	4.4742	4.4925		4.48335			102.37		55.1968
	4.4429	4.5011		4.472			79.5437		54.7787
	4.5534	4.6332		4.5933			74.5604		59.3582
	4.4182	4.4791		4.44865			82.2727		53.9251
	4.1595	4.1966		4.17805			92.1903		44.6711
	4.2198	4.2396		4.2297			95.1586		46.3484
	4.7652	4.8022		4.7837			79.2877		67.0499
	4.3602	4.4183		4.38925			81.5651		51.7937
	4.5493	4.6139		4.5816			72.878		58.9057
	4.3755	4.4413		4.4084			76.3003		52.4746
	4.4835	4.5325		4.508			74.983		56.1123
	5.5282	5.5861		5.55715			72.1296		105.114
	5.6986	5.7669		5.73275			70.9535		115.397
	6.0825	6.1749		6.1287			69.7864		140.997
	6.2994	6.3792		6.3393			71.2114		156.038
	5.9694	6.0505		6.00995			76.3886		132.959
	6.0414	6.1275		6.08445			80.3454		137.965
	6.8293	6.8877		6.8585			85.9658		197.603
	7.6854	7.7689		7.72715			85.8756		282.595
	7.5466	7.635		7.5908			85.4836		267.898
	7.1684	7.2308		7.1996			88.1807		228.576
	7.0292	7.0974		7.0633			88.7362		215.839
	6.8581	6.9208		6.88945			89.3643		200.29
	6.5548	6.5879		6.57135			95.9477		173.808
	6.0244	5.9985		6.01145			108.837		133.059
	5.967	5.927		5.947			116.987		128.825
	6.6998	6.6471		6.67345			121.598		182.036
	6.3867	6.3429		6.3648			125.636		157.928
	6.7254	6.6817		6.70355			124.876		184.51
	6.8117	6.7713		6.7915			127.386		191.868
	7.3589	7.2989		7.3289			128.121		241.114
	7.6823	7.6157		7.649			128.924		274.107
	7.6688	7.6231		7.64595			126.464		273.779
	7.0241	6.9622		6.99315			123.846		209.471
	7.0282	7.0163		7.02225			120.261		212.097
	7.3835	7.3294		7.35645			119.695		243.843
	7.7526	7.7221		7.73735			112.832		283.715
	7.6761	7.6284		7.65225			113.57		274.457
	7.0777	7.0498		7.06375			116.669		215.88
	6.9428	6.9109		6.92685			115.142		203.57
	6.96	6.9218		6.9409			115.672		204.811
	6.7418	6.7042		6.723			114.591		186.121
	6.978	6.9675		6.97275			112.294		207.644
	7.5416	7.5271		7.53435			107.115		261.965
	7.8981	7.8743		7.8862			110.271		300.407
	7.7526	7.7539		7.75325			108.205		285.468
	7.9206	7.9273		7.92395			107.973		304.741
	8.2655	8.259		8.26225			110.279		345.463
	8.6805	8.6349		8.6577			111.344		397.479
	8.3609	8.2892		8.32505			109.203		353.4
	8.1434	8.0986		8.121			106.273		328.046
	8.2252	8.1779		8.20155			112.172		337.904
	8.0158	7.9622		7.989			111.996		312.308
	7.9458	7.9118		7.9288			111.886		305.301
	7.256	7.2325		7.24425			107.223		232.855
	7.6518	7.6186		7.6352			109.379		272.626
	7.3299	7.2604		7.29515			107.534		237.798
	8.28	8.2355		8.25775			108.312		344.898
	7.8819	7.8745		7.8782			106.001		299.493
	7.9003	7.8618		7.88105			109.987		299.818
	7.2685	7.2829		7.2757			109.092		235.901
	7.2827	7.2907		7.2867			108.15		236.973
	7.843	7.8238		7.8334			111.027		294.413
	7.6045	7.6063		7.6054			113.037		269.446
	7.4357	7.3921		7.4139			114.892		249.601
	7.2549	7.2196		7.23725			113.407		232.181
	6.812	6.8177		6.81485			111.253		193.854
	6.9179	6.911		6.91445			109.011		202.479
	8.5107	8.4649		8.4878			109.833		374.534
	8.5813	8.5287		8.555			108.164		383.501
	7.8185	7.7909		7.8047			106.765		291.189
	7.2709	7.2406		7.25575			106.992		233.966
	6.7567	6.741		6.74885			104.722		188.276
	6.4996	6.4985		6.49905			102.54		168.134
	6.273	6.3194		6.2962			101.159		152.877
	5.0473	5.071		5.05915			97.0693		79.312
	4.4879	4.538		4.51295			94.548		56.2973
	4.7259	4.7637		4.7448			97.5833		65.4274
	4.708	4.7496		4.7288			102.469		64.7678
	4.109	4.1656		4.1373			101.546		43.3768
	4.7857	4.7589		4.7723			108.338		66.5716
	4.7567	4.7505		4.7536			110.309		65.7921
	4.1023	4.1235		4.1129			106.223		42.6138
	3.6958	3.6794		3.6876			101.685		30.7141
	3.2952	3.3169		3.30605			90.1486		22.1327
	3.2487	3.268		3.25835			92.8578		21.1885
	2.9688	2.9914		2.9801			91.592		16.2106
	2.8386	2.8454		2.842			100.336		14.0598
	2.9605	2.9768		2.96865			96.9164		16.0244
	3.2618	3.2597		3.26075			106.207		21.2353
	3.3233	3.3253		3.3243			112.395		22.5013
	3.2127	3.2089		3.2108			111.893		20.2743
	3.4668	3.4734		3.4701			105.622		25.5936
	3.3036	3.3212		3.3124			107.959		22.2605
	2.8835	2.8716		2.87755			108.329		14.594
	2.1963	2.2075		2.2019			107.577		6.53881
	2.2911	2.3668		2.32895			101.085		7.73725
	3.1331	3.1594		3.14625			98.694		19.0759
	2.7036	2.7032		2.7034			98.0936		12.1014
	3.1172	3.1188		3.118			94.3072		18.5667
	3.2793	3.3228		3.30105			88.6614		22.0324
	2.7931	2.8423		2.8177			95.611		13.7022
	2.5206	2.5935		2.55705			83.6534		10.2406
	2.2479	2.2891		2.2685			73.3994		7.15027
	2.5373	2.5545		2.5459			98.1269		10.1072
	2.1665	2.1952		2.18085			83.7039		6.35307
	3.3678	3.4115		3.38965			61.447		23.8545
	3.1437	3.2004		3.17205			48.6048		19.5491
	2.6996	2.6769		2.68825			43.5995		11.8991
	3.0095	3.0744		3.04195			79.1868		17.241
	3.5327	3.5578		3.54525			68.004		27.2927
	2.7679	2.8367		2.8023			68.718		13.4788
	3.5925	3.5437		3.5681			48.4268		27.8238
	2.7546	2.6649		2.70975			46.085		12.1869
	3.2237	3.2637		3.2437			75.063		20.9039
	3.7544	3.833		3.7937			77.2215		33.4422
	4.0415	4.121		4.08125			68.0032		41.6376
	3.7341	3.7756		3.75485			69.0493		32.4253
	3.2538	3.2731		3.26345			83.3314		21.2881
	3.4708	3.5079		3.48935			105.114		26.0219
	2.7579	2.7576		2.75775			80.2262		12.8461
	3.5934	3.6137		3.60355			70.8341		28.6614
	2.6318	2.6712		2.6515			49.0476		11.4178
	3.0817	3.1657		3.1237			101.107		18.6687
	2.5648	2.5435		2.55415			68.7376		10.2058
	3.185	3.262		3.2235			68.2056		20.5158
	2.6208	2.6389		2.62985			60.8467		11.1404
	3.7405	3.7826		3.76155			65.5808		32.5992
	2.7785	2.8008		2.78965			110.239		13.297
	3.2646	3.2373		3.25095			81.7034		21.0444
	4.037	3.9727		4.00485			83.5584		39.3428
	2.8627	2.8979		2.8803			88.0234		14.6359
	5.298	5.3811		5.33955			64.2016		93.2438
	4.3775	4.4121		4.3948			77.0585		51.9904
	3.5525	3.5485		3.5505			62.0979		27.4141
	3.6132	3.5991		3.60615			100.763		28.7235
	4.3977	4.3534		4.37555			56.5217		51.3102
	4.3989	4.4632		4.43105			71.3331		53.2876
	4.5541	4.5972		4.57565			66.5127		58.6765
	4.353	4.3953		4.37415			70.7998		51.261
	4.293	4.3478		4.3204			53.1645		49.3944
	4.3546	4.4081		4.38135			70.3861		51.5146
	4.6321	4.7199		4.676			72.2962		62.6224
	4.8559	4.8964		4.87615			89.7209		71.0129
	5.4447	5.4564		5.45055			77.3361		99.1807
	6.042	6.0511		6.04655			97.4585		135.403
	6.4295	6.4307		6.4301			98.7133		162.839
	5.4557	5.4677		5.4617			90.5236		99.7906
	5.4341	5.5305		5.4823			86.7896		100.924
	5.6538	5.7288		5.6913			88.0018		112.912
	5.5502	5.5911		5.57065			81.4535		105.882
	5.3759	5.4473		5.4116			79.128		97.0696
	5.2335	5.2741		5.2538			81.016		88.8233
	5.1558	5.2051		5.18045			76.9286		85.1547
	5.3913	5.4592		5.42525			78.9381		97.806
	5.9837	6.0545		6.0191			80.8681		133.567
	6.5371	6.6243		6.5807			83.5699		174.551
	6.7343	6.801		6.76765			85.2615		189.854
	7.1589	7.2028		7.18085			90.5631		226.795
	8.3359	8.4083		8.3721			93.4943		359.426
	8.0314	8.1155		8.07345			90.904		322.317
	8.1981	8.245		8.22155			92.1828		340.382
	7.6228	7.6454		7.6341			96.9697		272.508
	5.335	5.3105		5.32275			110.932		92.3665
	5.7769	5.7507		5.7638			118.368		117.282
	7.4545	7.3947		7.4246			120.584		250.683
	7.6822	7.6391		7.66065			120.728		275.361
	7.6978	7.6476		7.6727			121.778		276.663
	7.6407	7.5813		7.611			120.252		270.042
	7.5266	7.499		7.5128			121.423		259.724
	7.7806	7.7365		7.75855			120.237		286.054
	8.1542	8.1137		8.13395			116.529		329.618
	8.4639	8.4175		8.4407			115.693		368.334
	8.754	8.706		8.73			114.242		407.52
	8.3859	8.3647		8.3753			113.745		359.838
	9.2273	9.175		9.20115			115.684		477.125
	8.9483	8.922		8.93515			115.86		436.93
	8.5034	8.498		8.5007			113.898		376.245
	8.6386	8.615		8.6268			112.345		393.238
	7.8026	7.7691		7.78585			109.314		289.084
	7.5566	7.5276		7.5421			110.7		262.774
	7.092	7.05		7.071			107.699		216.545
	7.392	7.3778		7.3849			108.208		246.683
	7.4154	7.4335		7.42445			103.772		250.668
	8.1839	8.1569		8.1704			106.527		334.069
	8.4492	8.4037		8.42645			107.002		366.471
	8.8261	8.7703		8.7982			107.415		417.146
	9.0513	8.9653		9.0083			106.939		447.749
	8.5888	8.5637		8.57625			110.116		386.366
	7.9263	7.8771		7.9017			113.536		302.181
	7.16	7.1389		7.14945			113.615		223.833
	6.7221	6.6892		6.70565			114.172		184.684
	6.8975	6.8848		6.89115			117.12		200.439
	7.4904	7.4346		7.4625			118.458		254.542
	6.3034	6.2836		6.2935			114.159		152.68
	6.2346	6.2071		6.22085			107.655		147.454
	6.4644	6.4343		6.44935			109.156		164.306
	6.5505	6.5139		6.5322			112.508		170.72
	5.9692	5.954		5.9616			108.379		129.776
	5.8178	5.806		5.8119			107.094		120.243
	5.5244	5.5148		5.5196			110.565		102.998
	4.9786	4.9831		4.98085			109.928		75.6862
	4.8789	4.8735		4.8762			110.077		71.0151
	4.3063	4.304		4.30515			104.95		48.8732
	3.6996	3.7175		3.70855			94.1736		31.2405
	3.874	3.9112		3.8926			90.4696		36.1265
	4.2183	4.2856		4.25195			78.5769		47.0837
	3.5761	3.6044		3.59025			91.653		28.3452
	2.7353	2.7419		2.7386			100.241		12.5803
	3.7092	3.7087		3.70895			106.409		31.2506
	3.2754	3.2866		3.281			110.924		21.6334
	3.2108	3.2307		3.22075			100.596		20.4634
	2.9635	2.9682		2.96585			101.693		15.9791
	2.6335	2.6464		2.63995			98.1958		11.2692
	3.2914	3.3136		3.3025			92.1354		22.0615
	3.9054	3.9147		3.91005			106.906		36.6145
	4.111	4.1289		4.11995			102.253		42.8333
	3.4243	3.4521		3.4382			99.4626		24.8943
	3.4211	3.4598		3.44045			94.0322		24.9432
	3.9039	3.9126		3.90825			93.1831		36.5639
	4.832	4.8304		4.8312			105.356		69.0671
	4.0541	4.0837		4.0689			97.7605		41.2608
	4.0886	4.0912		4.0899			103.817		41.9029
	4.5259	4.5132		4.51955			118.015		56.5447
	4.2343	4.2068		4.22055			122.698		46.0483
	3.4202	3.3903		3.40525			129.702		24.1854
	3.3125	3.2936		3.30305			126.143		22.0725
	3.7332	3.7185		3.72585			118.064		31.6798
	3.2693	3.268		3.26865			116.57		21.39
	3.2053	3.2044		3.20485			118.512		20.1618
	3.1216	3.1131		3.11735			116.438		18.5551
	3.6092	3.5856		3.5974			119.286		28.5149
	3.7314	3.6972		3.7143			123.471		31.3861
	3.0538	3.0563		3.05505			111.542		17.4647
	3.1997	3.177		3.18835			113.407		19.852
	3.6413	3.6306		3.63595			118.891		29.4415
	3.3889	3.3929		3.3909			116.561		23.8809
	3.084	3.0863		3.08515			108.935		17.986
	2.8883	2.8909		2.8896			106.258		14.7781
	2.685	2.6877		2.68635			103.108		11.8739
	2.3884	2.3984		2.3934			96.1227		8.39754
	1.541	1.5714		1.5562			87.9248		2.30835
	1.014	1.0716		1.0428			99.8387		0.694559
	1.0905	1.0947		1.0926			115.154		0.798895
	0.7283	0.768		0.74815			123.358		0.256491
	1.1206	1.1418		1.1312			111.824		0.886593
	1.058	1.0721		1.06505			132.846		0.739973
	0.6644	0.6557		0.66005			150.969		0.176131
	0.6174	0.6675		0.64245			156.086		0.162414
	0.5575	0.5874		0.57245			311.724		0.1149
	1.0839	1.0623		1.0731			277.859		0.756879
	0.819	0.8516		0.8353			294.231		0.356971
	0.9602	0.9799		0.97005			195.06		0.559099
	0.9946	0.9519		0.97325			117.842		0.56465
	0.7263	0.7354		0.73085			50.3601		0.239106
	1.1802	1.1334		1.1568			41.8268		0.948158
	1.8287	1.8883		1.8585			58.7598		3.93182
	2.1173	2.0623		2.0898			75.0068		5.59011
	2.4129	2.4222		2.41755			58.1358		8.65431
	3.0482	3.0893		3.06875			96.3648		17.7007
	2.8247	2.8469		2.8358			69.5213		13.968
	3.7899	3.8298		3.80985			74.9691		33.8711
	2.4399	2.4761		2.458			81.5593		9.09603
	3.6883	3.7458		3.71705			70.3851		31.4558
	3.2017	3.2742		3.23795			94.8336		20.793
	4.25	4.2564		4.2532			99.503		47.1252
	4.1927	4.1916		4.19215			91.281		45.1249
	4.6954	4.6806		4.688			110.066		63.1057
	4.0268	4.0376		4.0322			131.4		40.1543
	4.5059	4.5769		4.5414			68.1104		57.3687
	4.3192	4.3165		4.31785			85.119		49.307
	4.8584	4.8419		4.85015			93.8658		69.883
	3.553	3.6284		3.5907			76.379		28.3559
	4.9847	5.0358		5.01025			75.9419		77.0343
	4.0813	4.1401		4.1107			79.4069		42.5455
	4.1498	4.083		4.1164			66.9189		42.7227
	4.145	4.1737		4.15935			96.1789		44.074
	4.5842	4.6804		4.6323			68.9239		60.883
	3.1632	3.1264		3.1448			89.8981		19.0496
	5.5303	5.6099		5.5701			90.7537		105.851
	7.0071	7.0412		7.02415			93.2831		212.269
	7.4493	7.4947		7.472			89.5863		255.515
	6.3594	6.3883		6.37385			91.1056		158.603
	5.6115	5.6386		5.62505			88.9692		109.015
	4.1341	4.0949		4.1145			86.4328		42.6636
	2.7217	2.7605		2.7411			111.341		12.6148
	3.745	3.7854		3.7652			95.4574		32.6942
	3.1029	3.1272		3.11505			94.8659		18.514
	3.1799	3.1857		3.1828			112.183		19.7485
	3.3346	3.3344		3.3345			113.147		22.709
	5.0944	5.1219		5.10815			100.994		81.6389
	5.9196	5.9135		5.91655			92.8394		126.856
	5.3412	5.3403		5.34075			100.132		93.3067
	6.4235	6.4079		6.4157			97.8747		161.748
	6.675	6.6801		6.67755			100.265		182.372
	6.4432	6.4754		6.4593			92.389		165.068
	6.5821	6.6307		6.6064			90.5344		176.604
	6.7182	6.7229		6.72055			92.2054		185.918
	6.6405	6.6498		6.64515			91.8019		179.73
	6.0205	6.0308		6.02565			97.223		134.004
	5.5078	5.501		5.5044			100.349		102.149
	5.008	5.0139		5.01095			99.1689		77.0666
	5.427	5.4674		5.4472			97.3656		98.9979
	4.8445	4.8364		4.84045			99.1337		69.4646
	4.3227	4.3375		4.3301			102.773		49.7279
	4.5857	4.6303		4.608			101.61		59.9299
	4.5728	4.5632		4.568			104.95		58.3827
	5.1665	5.1426		5.15455			104.685		83.8839
	4.9644	4.9554		4.9599			109.481		74.7351
	5.0114	4.9986		5.005			115.532		76.7924
	5.5791	5.5478		5.56345			119.083		105.472
	5.7184	5.6629		5.69065			123.998		112.873
	5.9791	5.9396		5.95935			121.855		129.629
	5.8597	5.8314		5.84555			117.561		122.344
	6.2997	6.2877		6.2937			116.205		152.695
	6.5798	6.5306		6.5552			126.225		172.53
	7.4202	7.3509		7.38555			128.475		246.749
	7.4944	7.4588		7.4766			133.558		255.987
	7.951	7.8475		7.89925			130.766		301.9
	8.1275	8.0457		8.0866			128.053		323.895
	7.9525	7.8825		7.9175			127.989		303.998
	8.0415	7.9737		8.0076			126.894		314.495
	8.6663	8.5898		8.62805			127.178		393.409
	8.6677	8.5621		8.6149			127.805		391.613
	8.2055	8.1262		8.16585			126.785		333.511
	8.6356	8.5714		8.6035			123.636		390.06
	8.7033	8.6607		8.682			120.72		400.835
	8.7593	8.698		8.72865			122.37		407.331
	8.8266	8.7564		8.7915			122.481		416.193
	9.2803	9.1945		9.2374			123.678		482.787
	8.8445	8.7547		8.7996			123.072		417.345
	9.3461	9.2721		9.3091			122.934		494.116
	9.3777	9.2974		9.33755			124.72		498.66
	9.0333	8.9413		8.9873			123.765		444.625
	8.4397	8.3814		8.41055			125.403		364.401
	8.3198	8.2472		8.2835			125.749		348.135
	8.2733	8.219		8.24615			125.435		343.447
	7.9832	7.925		7.9541			123.1		308.233
	8.2241	8.1683		8.1962			122.597		337.244
	7.6	7.5671		7.58355			120.156		267.131
	6.1715	6.1482		6.15985			112.691		143.158
	6.3374	6.3238		6.3306			113.212		155.396
	6.1137	6.0879		6.1008			113.086		139.081
	6.3429	6.3337		6.3383			110.891		155.964
	6.7468	6.7212		6.734			111.16		187.036
	6.6024	6.5802		6.5913			110.325		175.396
	6.6693	6.648		6.65865			113.743		180.828
	6.8717	6.8352		6.85345			117.758		197.167
	6.5182	6.481		6.4996			118.136		168.177
	6.3026	6.2782		6.2904			119.452		152.455
	6.483	6.4377		6.46035			119.582		165.148
	6.1617	6.116		6.13885			121.814		141.699
	5.6175	5.6025		5.61			118.233		108.142
	5.1421	5.1144		5.12825			119.124		82.6064
	5.5835	5.5496		5.56655			119.111		105.649
	5.9043	5.8544		5.87935			125.394		124.478
	5.3894	5.351		5.3702			122.488		94.8588
	5.0365	5.0199		5.0282			117.714		77.8653
	4.8833	4.8538		4.86855			116.71		70.6814
	4.4492	4.4222		4.4357			120.807		53.4555
	4.0973	4.0621		4.0797			128.198		41.5902
	3.8517	3.8296		3.84065			127.333		34.6993
	3.6342	3.5927		3.61345			132.212		28.8983
	3.519	3.4787		3.49885			134.36		26.2351
	3.4557	3.4076		3.43165			138.239		24.7523
	3.5776	3.5269		3.55225			147.211		27.4547
	3.58	3.5372		3.5586			144.5		27.6022
	3.7146	3.6798		3.6972			138.931		30.9546
	3.8906	3.8467		3.86865			145.994		35.4637
	4.3894	4.3239		4.35665			143.393		50.6482
	4.2328	4.1787		4.20575			139.423		45.5655
	3.9573	3.9115		3.9344			134.389		37.3028
	4.1831	4.147		4.16505			128.209		44.2554
	4.6577	4.6243		4.641			127.594		61.2267
	5.1987	5.1604		5.17955			125.857		85.1103
	5.6302	5.5937		5.61195			120.746		108.255
	6.172	6.1488		6.1604			113.813		143.197
	6.2309	6.2227		6.2268			109.178		147.877
	6.2321	6.2151		6.2236			113.563		147.649
	6.3827	6.3457		6.3642			120.329		157.884
	5.0692	5.0657		5.06745			137.76		79.703
	4.804	4.7752		4.7896			132.861		67.2983
	4.5229	4.5		4.51145			134.054		56.2412
	4.7655	4.7509		4.7582			128.74		65.9833
	4.4333	4.4035		4.4184			122.135		52.8325
	4.7702	4.7402		4.7552			117.031		65.8586
	4.9417	4.9209		4.9313			117.429		73.4498
	4.4224	4.4332		4.4278			112.925		53.1704
	5.4295	5.4065		5.418			102.577		97.4144
	4.5765	4.5871		4.5818			96.9565		58.9135
	4.3605	4.3487		4.3546			112.281		50.5767
	5.6769	5.6769		5.6769			101.726		112.057
	5.591	5.5884		5.5897			92.2534		106.972
	5.129	5.0689		5.09895			104.061		81.1986
	4.8029	4.7671		4.785			99.1143		67.1045
	5.5401	5.5753		5.5577			104.67		105.146
	5.7086	5.6902		5.6994			114.002		113.395
	6.8456	6.8606		6.8531			91.6372		197.137
	6.5394	6.5907		6.56505			86.3354		173.309
	6.3305	6.3538		6.34215			96.9209		156.248
	6.5241	6.5507		6.5374			86.6415		171.128
	7.0782	7.1613		7.11975			88.7391		221.055
	6.4709	6.4509		6.4609			93.4722		165.191
	7.8537	7.9252		7.88945			86.1699		300.778
	7.3654	7.3356		7.3505			96.5823		243.252
	7.1923	7.2106		7.20145			93.9539		228.753
	6.08	6.1336		6.1068			98.8411		139.491
	6.9971	7.0738		7.03545			87.0373		213.296
	5.5388	5.5362		5.5375			100.93		104.003
	5.7704	5.7873		5.77885			100.105		118.204
	6.4776	6.5376		6.5076			92.3734		168.799
	5.813	5.8659		5.83945			90.2339		121.961
	5.9461	5.9606		5.95335			88.042		129.238
	6.786	6.886		6.836			80.4094		195.665
	5.8278	5.8521		5.83995			97.5879		121.993
	4.8923	4.928		4.91015			96.4679		72.5087
	5.7443	5.7793		5.7618			117.155		117.16
	5.3169	5.3081		5.3125			94.016		91.8339
	4.8643	4.8798		4.87205			86.553		70.8339
	5.3173	5.3109		5.3141			100.184		91.9169
	4.6304	4.6156		4.623			99.5007		60.5171
	5.5124	5.5393		5.52585			109.237		103.348
	5.2838	5.3396		5.3117			91.4749		91.7924
	4.8046	4.8277		4.81615			90.3409		68.4236
	4.158	4.1584		4.1582			97.8763		44.0375
	3.9225	3.8856		3.90405			120.278		36.4462
	5.5434	5.5572		5.5503			113.487		104.726
	4.823	4.8027		4.81285			116.322		68.2831
	4.1808	4.1341		4.15745			109.586		44.0136
	4.4317	4.4316		4.43165			92.6715		53.3092
	5.4733	5.5241		5.4987			79.9763		101.832
	5.8279	5.8916		5.85975			85.5673		123.238
	6.2718	6.3263		6.29905			84.6772		153.085
	6.2173	6.3005		6.2589			79.5286		150.176
	5.8229	5.8169		5.8199			97.1917		120.74
	6.8699	6.9155		6.8927			89.7648		200.574
	5.4801	5.5076		5.49385			93.7488		101.563
	5.7439	5.7683		5.7561			97.2467		116.813
	6.105	6.1579		6.13145			85.9683		141.187
	7.495	7.5385		7.51675			89.5144		260.134
	7.5282	7.6042		7.5662			88.5316		265.301
	6.7918	6.8424		6.8171			90.1265		194.046
	6.8839	6.9955		6.9397			92.3619		204.705
	7.1843	7.1706		7.17745			96.4242		226.473
	7.5511	7.5097		7.5304			98.8447		261.553
	7.9603	7.9129		7.9366			112.781		306.203
	7.627	7.5698		7.5984			114.253		268.703
	6.446	6.4928		6.4694			109.463		165.843
	6.1835	6.1765		6.18			108.349		144.568
	6.7168	6.6565		6.68665			111.099		183.118
	5.4765	5.4314		5.45395			114.489		99.3664
	6.829	6.8068		6.8179			117.302		194.114
	6.4755	6.4191		6.4473			116.886		164.15
	5.8611	5.8443		5.8527			115.759		122.793
	6.2433	6.2175		6.2304			116.561		148.134
	6.9676	6.9186		6.9431			121.575		205.006
	7.2093	7.1458		7.17755			119.339		226.483
	7.2595	7.2475		7.2535			117.03		233.749
	8.4246	8.3821		8.40335			114.364		363.466
	8.7453	8.6664		8.70585			114.677		404.147
[truncated: 146,400 more rows]
