# Supplementary material for: A large volume wind data for renewable energy applications
Source: Data Brief. 2019 Jul 19;25:104291. doi: 10.1016/j.dib.2019.104291 (PMC6685692; doi:10.1016/j.dib.2019.104291)
Supplement: Dataset3 — Three year Data set of Location S3 [file mmc3.xlsx]

## Sheet: Sheet1
S3
	Wind Speed North(m/s)	Wind Speed South(m/s)		Wind Speed (m/s)		Wind direction (°)		WPD (W/m^2)
2014-01-01	4.8496	4.93		4.8898		86.1801		71.6109
	5.0434	5.1168		5.0801		84.8702		80.3014
	5.3841	5.4574		5.42075		85.1223		97.5628
	5.308	5.3874		5.3477		83.6314		93.6714
	5.2985	5.3853		5.3419		82.0833		93.367
	4.7391	4.7972		4.76815		87.2382		66.3981
	4.8597	4.9533		4.9065		84.8645		72.3472
	5.0227	5.1015		5.0621		81.0785		79.4508
	5.553	5.6672		5.6101		74.4359		108.148
	5.5853	5.6902		5.63775		76.6178		109.755
	5.5648	5.664		5.6144		76.2676		108.397
	5.298	5.3691		5.33355		77.5541		92.9298
	5.4009	5.5139		5.4574		77.4611		99.5551
	5.1011	5.147		5.12405		79.1099		82.4036
	5.2813	5.364		5.32265		80.4052		92.3613
	4.8326	4.8829		4.85775		83.0713		70.212
	5.222	5.2798		5.2509		82.176		88.6763
	5.1675	5.2576		5.21255		78.876		86.7475
	4.8511	4.9409		4.896		78.0832		71.8837
	4.3086	4.3884		4.3485		76.3676		50.3645
	4.3285	4.3943		4.3614		75.4397		50.8141
	4.0044	4.0821		4.04325		74.68		40.4853
	4.5197	4.6343		4.577		76.1379		58.7285
	4.395	4.4945		4.44475		74.405		53.7834
	4.1243	4.1953		4.1598		69.8882		44.0883
	2.6595	2.7002		2.67985		85.1941		11.7879
	2.2124	2.1984		2.2054		83.3004		6.57004
	1.7389	1.8055		1.7722		76.4643		3.40914
	2.1252	2.197		2.1611		74.957		6.18202
	1.5269	1.5568		1.54185		75.1455		2.24508
	1.2093	1.2276		1.21845		76.9841		1.10797
	1.209	1.2305		1.21975		73.2106		1.11152
	1.6592	1.6999		1.67955		76.9265		2.90192
	1.7777	1.8209		1.7993		69.5659		3.56793
	2.2062	2.2518		2.229		73.8566		6.78323
	2.471	2.5109		2.49095		72.1459		9.46675
	3.8559	3.8825		3.8692		81.3028		35.4789
	4.0289	4.0787		4.0538		90.1538		40.8031
	2.8404	2.8993		2.86985		92.7378		14.4772
	1.128	1.1571		1.14255		119.01		0.913549
	1.1598	1.1948		1.1773		58.4278		0.999465
	1.3165	1.3696		1.34305		51.1154		1.48382
	0.8764	0.8964		0.8864		128.703		0.426575
	1.2494	1.2942		1.2718		125.703		1.25998
	1.1486	1.1271		1.13785		1.8075		0.902321
	0.7587	0.7642		0.76145		339.494		0.270415
	0.8294	0.856		0.8427		304.37		0.366543
	1.2867	1.2885		1.2876		302.53		1.30752
	1.4338	1.4722		1.453		329.758		1.8789
	1.3757	1.3648		1.37025		347.759		1.57582
	1.1802	1.2469		1.21355		7.8459		1.09466
	1.2828	1.2482		1.2655		16.8156		1.24135
	1.4905	1.3878		1.43915		74.5269		1.82568
	2.976	3.0242		3.0001		66.0601		16.5392
	3.1531	3.1519		3.1525		60.5136		19.1898
	3.827	3.8161		3.82155		74.8615		34.1841
	4.7909	4.8217		4.8063		75.4316		68.0047
	5.3019	5.3001		5.301		77.6756		91.2388
	5.5968	5.6438		5.6203		78.2148		108.739
	5.6785	5.7749		5.7267		65.0728		115.032
	5.2593	5.3786		5.31895		74.8855		92.1688
	4.3444	4.3547		4.34955		80.1505		50.401
	5.0713	5.173		5.12215		71.8619		82.312
	4.6083	4.6547		4.6315		65.6516		60.8515
	4.0833	4.1083		4.0958		74.244		42.0845
	5.3253	5.3794		5.35235		56.2833		93.916
	4.3426	4.3269		4.33475		71.0819		49.8882
	4.8665	4.9278		4.89715		77.4242		71.9343
	4.9423	5.0334		4.98785		70.4667		76.0057
	5.3397	5.3666		5.35315		58.7156		93.9581
	4.589	4.6828		4.6359		64.2133		61.0251
	5.1613	5.2251		5.1932		52.1377		85.785
	5.6497	5.7378		5.69375		60.3102		113.058
	4.647	4.713		4.68		63.2606		62.7832
	5.4099	5.4985		5.4542		74.5223		99.3801
	4.8016	4.8515		4.82655		81.5282		68.8678
	5.1761	5.2539		5.215		72.682		86.8698
	3.5061	3.5122		3.50915		94.7174		26.4674
	4.3658	4.4226		4.3942		78.8951		51.9691
	5.8876	5.9174		5.9025		96.6599		125.955
	5.9569	5.9403		5.9486		101.428		128.929
	6.7107	6.7808		6.74575		97.3045		188.017
	6.5824	6.6381		6.61025		83.1274		176.913
	5.8305	5.8413		5.8359		94.804		121.739
	6.3228	6.3727		6.34775		96.4057		156.663
	7.2289	7.3821		7.3055		69.2384		238.812
	5.3165	5.3509		5.3337		65.5397		92.9377
	7.6037	7.7096		7.65665		73.1617		274.93
	5.7615	5.8024		5.78195		89.5324		118.394
	6.8701	6.8866		6.87835		97.9593		199.324
	7.4259	7.4356		7.43075		88.5579		251.307
	8.1931	8.2787		8.2359		94.1252		342.168
	8.1826	8.2736		8.2281		96.5391		341.197
	8.6623	8.7418		8.70205		99.7272		403.618
	8.5561	8.5866		8.57135		104.078		385.704
	9.5128	9.5594		9.5361		104.654		531.152
	8.1853	8.2011		8.1932		102.061		336.873
	7.7108	7.7353		7.72305		106.751		282.145
	7.8494	7.8609		7.85515		106.383		296.872
	7.3651	7.3986		7.38185		106.401		246.378
	8.541	8.5296		8.5353		111.537		380.857
	7.5541	7.6063		7.5802		101.19		266.777
	7.8307	7.8811		7.8559		99.7489		296.957
	7.6012	7.6155		7.60835		102.755		269.76
	8.0837	8.1046		8.09415		99.8883		324.803
	8.6514	8.6908		8.6711		104.527		399.327
	8.3568	8.3565		8.35665		106.161		357.44
	8.6814	8.6923		8.68685		109.236		401.507
	8.8732	8.903		8.8881		103.008		430.064
	9.4952	9.502		9.4986		107.094		524.91
	8.6901	8.7371		8.7136		105.425		405.228
	8.1024	8.1479		8.12515		109.347		328.549
	8.1499	8.1453		8.1476		111.805		331.28
	7.3024	7.3212		7.3118		116.248		239.43
	6.6451	6.6054		6.62525		119.904		178.12
	7.406	7.4438		7.4249		120.092		250.714
	7.5867	7.5846		7.58565		120.393		267.353
	7.3169	7.2875		7.3022		120.892		238.488
	7.1014	7.0668		7.0841		120.178		217.751
	7.1854	7.1453		7.16535		116.708		225.33
	7.0772	7.0793		7.07825		115.658		217.212
	6.7779	6.7335		6.7557		118.812		188.85
	7.2345	7.1814		7.20795		119.534		229.373
	7.5296	7.5042		7.5169		117.64		260.149
	7.5693	7.5529		7.5611		116.799		264.765
	7.497	7.5065		7.50175		117.412		258.579
	7.4664	7.4441		7.45525		116.251		253.801
	7.5991	7.6432		7.62115		115.437		271.124
	7.9049	7.8908		7.89785		117.266		301.74
	7.3924	7.3867		7.38955		117.347		247.15
	6.565	6.5747		6.56985		117.089		173.689
	6.019	6.0348		6.0269		115.729		134.087
	6.2522	6.2381		6.24515		118.858		149.188
	6.6083	6.593		6.60065		119.689		176.143
	6.6092	6.6151		6.61215		119.182		177.066
	6.5866	6.551		6.5688		117.521		173.606
	6.3676	6.3361		6.35185		116.637		156.966
	6.0736	6.0464		6.06		117.058		136.309
	6.2649	6.234		6.24945		120.544		149.497
	6.0585	6.0326		6.04555		121.938		135.336
	6.253	6.2354		6.2442		120.445		149.12
	6.5176	6.4913		6.50445		122.457		168.554
	7.1469	7.1249		7.1359		121.926		222.563
	7.9043	7.9082		7.90625		115.701		302.704
	7.4484	7.4179		7.43315		114.28		251.55
	8.6249	8.6377		8.6313		111.961		393.854
	8.4738	8.5249		8.49935		111.064		376.065
	8.4591	8.5184		8.48875		107.947		374.66
	8.0535	8.0931		8.0733		106.898		322.299
	8.1192	8.1273		8.12325		105.615		328.319
	7.7448	7.7915		7.76815		102.647		287.117
	8.1039	8.1493		8.1266		101.081		328.725
	8.5801	8.672		8.62605		98.8892		393.135
	8.8271	8.8873		8.8572		98.7407		425.594
	8.9507	9.0528		9.00175		96.8759		446.773
	9.6724	9.7684		9.7204		94.8515		562.547
	10.0566	10.1898		10.1232		93.9286		635.418
	10.2119	10.3637		10.2878		93.8063		666.92
	10.0999	10.2005		10.1502		93.9705		640.516
	9.459	9.5942		9.5266		96.8544		529.566
	8.9682	9.0458		9.007		98.3993		447.555
	7.4085	7.4796		7.44405		101.626		252.659
	7.572	7.6369		7.60445		102.239		269.345
	7.487	7.5371		7.51205		100.795		259.646
	7.8991	7.9499		7.9245		99.6912		304.805
	7.7148	7.7859		7.75035		95.9369		285.148
	7.4403	7.5242		7.48225		94.6697		256.568
	7.7599	7.875		7.81745		92.2565		292.618
	8.4673	8.5612		8.51425		90.7196		378.047
	8.4466	8.5742		8.5104		87.1843		377.534
	8.1516	8.2432		8.1974		88.1339		337.392
	7.3409	7.4242		7.38255		90.5456		246.448
	6.5864	6.6611		6.62375		96.5833		177.999
	5.7595	5.8002		5.77985		100.636		118.265
	5.2297	5.2435		5.2366		104.636		87.9537
	5.2109	5.2365		5.2237		105.02		87.3053
	5.271	5.2863		5.27865		101.006		90.0896
	4.7665	4.8329		4.7997		94.9242		67.7249
	4.4235	4.4808		4.45215		96.2557		54.0525
	4.1979	4.256		4.22695		90.3818		46.2581
	4.1801	4.227		4.20355		83.9018		45.4941
	3.8803	3.9514		3.91585		90.9252		36.7777
	3.5569	3.5874		3.57215		95.2582		27.9187
	2.9518	2.9928		2.9723		94.115		16.0836
	2.9995	3.074		3.03675		75.0255		17.1527
	3.0136	3.0925		3.05305		63.3793		17.4304
	3.4395	3.5123		3.4759		51.3508		25.7222
	2.4324	2.5087		2.47055		57.3951		9.23607
	1.4046	1.4337		1.41915		56.0956		1.75062
	1.5638	1.6125		1.58815		64.9143		2.45347
	1.5428	1.5728		1.5578		77.907		2.31548
	1.2189	1.2636		1.24125		92.5226		1.17134
	1.186	1.2189		1.20245		75.2562		1.0649
	0.9373	0.9047		0.921		74.5224		0.478503
	0.6911	0.7121		0.7016		72.6295		0.211531
	0.8678	0.9328		0.9003		39.7092		0.446959
	1.0205	1.0034		1.01195		14.6125		0.634722
	1.4691	1.4408		1.45495		33.5239		1.88647
	1.2723	1.2555		1.2639		22.7372		1.23664
	2.1342	2.0022		2.0682		22.9344		5.41856
	2.6019	2.5061		2.554		31.3043		10.204
	2.2203	2.2274		2.22385		16.0744		6.73632
	2.6061	2.5864		2.59625		19.7038		10.7188
	3.5872	3.5836		3.5854		44.4883		28.2305
	3.8901	3.9053		3.8977		50.6731		36.2686
	3.7985	3.86		3.82925		63.9316		34.3912
	4.1632	4.1568		4.16		68.7926		44.0947
	3.6494	3.6215		3.63545		60.3608		29.4293
	3.5801	3.6408		3.61045		57.4671		28.8264
	4.703	4.811		4.757		63.2727		65.9334
	4.1578	4.1877		4.17275		60.6722		44.5014
	5.2081	5.2263		5.2172		72.2663		86.9798
	5.1808	5.253		5.2169		74.3778		86.9648
	5.0453	5.1258		5.08555		74.8701		80.5601
	4.9563	5.0267		4.9915		58.0316		76.1727
	4.4135	4.4783		4.4459		50.3109		53.8251
	4.1768	4.2277		4.20225		42.7754		45.4519
	4.1681	4.2404		4.20425		57.9226		45.5168
	4.7005	4.7069		4.7037		73.8689		63.7419
	5.6092	5.653		5.6311		91.9649		109.367
	5.1982	5.2112		5.2047		77.8387		86.3561
	5.3233	5.4417		5.3825		54.7357		95.5121
	4.7553	4.8359		4.7956		56.2056		67.5515
	5.0796	5.1378		5.1087		73.5491		81.6652
	5.2902	5.3082		5.2992		80.6417		91.1459
	4.3823	4.3979		4.3901		97.9193		51.8238
	5.3368	5.3837		5.36025		57.3984		94.3325
	4.8637	4.9123		4.888		72.1407		71.5319
	4.517	4.6198		4.5684		76.0434		58.3981
	4.2884	4.3022		4.2953		61.0233		48.5385
	6.2215	6.1992		6.21035		76.2413		146.708
	6.0484	6.1325		6.09045		81.4414		138.374
	5.8432	5.9146		5.8789		94.0705		124.45
	6.5041	6.6244		6.56425		86.0125		173.245
	5.9671	6.0461		6.0066		70.3813		132.737
	6.1769	6.2339		6.2054		68.6988		146.358
	7.0217	7.1832		7.10245		67.0394		219.448
	5.1123	5.1649		5.1386		69.4852		83.1076
	6.0817	6.1633		6.1225		72.5492		140.57
	6.0669	6.1731		6.12		82.8331		140.398
	4.9322	5.0264		4.9793		82.0975		75.6155
	7.2728	7.3662		7.3195		85.8866		240.187
	6.2519	6.3146		6.28325		84.7334		151.935
	5.2475	5.3224		5.28495		89.1533		90.4126
	5.3673	5.3608		5.36405		103.002		94.5332
	5.0626	5.0656		5.0641		99.9829		79.545
	8.0926	8.2162		8.1544		80.3808		332.11
	8.0454	8.1616		8.1035		88.7127		325.93
	7.7314	7.7901		7.76075		99.0165		286.297
	7.0649	7.0886		7.07675		102.483		217.074
	7.1732	7.2501		7.21165		98.3103		229.726
	6.4959	6.582		6.53895		93.4218		171.25
	6.3669	6.418		6.39245		91.7614		159.996
	5.4746	5.6084		5.5415		91.4879		104.229
	6.3288	6.3833		6.35605		95.6187		157.278
	5.2926	5.3372		5.3149		102.984		91.9584
	5.4132	5.4417		5.42745		101.827		97.925
	6.1987	6.2143		6.2065		107.948		146.435
	6.9185	6.9718		6.94515		107.658		205.188
	6.8734	6.909		6.8912		107.752		200.443
	7.2272	7.2789		7.25305		106.59		233.705
	7.5498	7.5955		7.57265		107.456		265.98
	7.407	7.4285		7.41775		104.701		249.99
	7.3828	7.4466		7.4147		103.061		249.682
	7.8792	7.9306		7.9049		105.599		302.549
	8.048	8.083		8.0655		101.598		321.366
	8.0997	8.1329		8.1163		102.838		327.477
	7.8812	7.847		7.8641		102.861		297.888
	7.9726	7.9842		7.9784		101.72		311.067
	7.2449	7.2558		7.25035		103.972		233.444
	7.3213	7.3634		7.34235		105.268		242.444
	7.3986	7.4306		7.4146		101.9		249.672
	7.2602	7.3118		7.286		98.687		236.905
	7.6252	7.6674		7.6463		100.382		273.817
	7.3643	7.4188		7.39155		101.226		247.35
	7.7088	7.7894		7.7491		101.194		285.01
	7.3699	7.4192		7.39455		102.853		247.652
	7.2918	7.3353		7.31355		106.65		239.602
	7.3574	7.3819		7.36965		106.763		245.158
	7.1148	7.1616		7.1382		108.59		222.778
	7.349	7.3741		7.36155		108.169		244.351
	7.3993	7.4411		7.4202		106.69		250.238
	7.3319	7.3616		7.34675		106.036		242.88
	7.406	7.4402		7.4231		104.762		250.531
	7.4368	7.4841		7.46045		101.3		254.332
	6.9205	6.9866		6.95355		99.375		205.933
	7.2593	7.3287		7.294		100.299		237.686
	6.5765	6.6153		6.5959		101.586		175.763
	6.8652	6.9205		6.89285		99.2871		200.587
	7.3529	7.4165		7.3847		97.3686		246.663
	7.6302	7.7108		7.6705		98.1993		276.425
	7.9361	8.0188		7.97745		97.7358		310.956
	7.8636	7.9393		7.90145		98.001		302.153
	7.6595	7.765		7.71225		96.7703		280.963
	6.6078	6.6712		6.6395		100.55		179.272
	7.5108	7.577		7.5439		97.4855		262.963
	7.4816	7.5839		7.53275		91.323		261.798
	7.0734	7.1657		7.11955		91.389		221.036
	7.2666	7.336		7.3013		93.1052		238.4
	7.352	7.4381		7.39505		94.8405		247.702
	7.5333	7.6296		7.58145		93.4861		266.909
	8.1202	8.2092		8.1647		94.6436		333.37
	8.6921	8.7897		8.7409		92.5356		409.048
	8.6256	8.711		8.6683		96.2535		398.94
	8.6708	8.7508		8.7108		98.7838		404.837
	8.9327	8.9813		8.957		104.352		440.143
	9.9705	10.0588		10.0146		97.7565		615.196
	9.7852	9.8652		9.8252		97.1919		580.939
	9.1485	9.2419		9.1952		94.0183		476.2
	8.2408	8.3558		8.2983		92.2842		350.004
	7.3388	7.4114		7.3751		91.7097		245.703
	6.3784	6.4713		6.42485		88.6323		162.441
	5.4849	5.5779		5.5314		86.622		103.66
	4.8189	4.9099		4.8644		84.107		70.5008
	4.4267	4.5143		4.4705		83.2419		54.7236
	3.9725	4.0332		4.00285		89.6187		39.2838
	4.0191	4.0822		4.05065		91.8812		40.708
	4.0071	4.0995		4.0533		82.6818		40.788
	3.0227	3.0515		3.0371		81.6864		17.1587
	2.1253	2.111		2.11815		51.3927		5.82071
	1.7473	1.7188		1.73305		359.14		3.18815
	2.0366	2.0678		2.0522		339.472		5.29377
	1.4782	1.515		1.4966		347.404		2.05316
	1.6571	1.6926		1.67485		340.719		2.87762
	1.9206	1.955		1.9378		329.179		4.4569
	1.7654	1.7957		1.78055		311.45		3.45755
	1.7721	1.8009		1.7865		315.332		3.49233
	1.7376	1.7764		1.757		322.452		3.32217
	2.3525	2.4083		2.3804		321.347		8.26144
	2.232	2.2894		2.2607		315.171		7.07677
	2.7935	2.8138		2.80365		302.043		13.4983
	3.0761	3.1065		3.0913		301.942		18.0938
	3.4773	3.5229		3.5001		312.236		26.2632
	3.8263	3.8654		3.84585		313.33		34.8404
	4.0414	4.0999		4.07065		312.134		41.314
	3.7628	3.8531		3.80795		315.218		33.8205
	3.3572	3.4172		3.3872		315.351		23.8028
	3.3091	3.3763		3.3427		310.851		22.877
	2.8851	2.9326		2.90885		315.13		15.0754
	3.9112	3.9661		3.93865		312.337		37.4238
	3.687	3.7742		3.7306		313.521		31.8011
	3.8236	3.836		3.8298		310.35		34.406
	3.1793	3.255		3.21715		312.209		20.3948
	3.2867	3.3305		3.3086		306.068		22.184
	3.0008	3.0669		3.03385		316.391		17.1036
	2.3642	2.4537		2.40895		316.832		8.56228
	2.1951	2.2325		2.2138		318.39		6.6454
	2.1641	2.2202		2.19215		317.108		6.45233
	2.1127	2.1345		2.1236		311.3		5.86576
	2.0848	2.1026		2.0937		317.193		5.62146
	1.4065	1.4291		1.4178		298.464		1.74563
	1.409	1.4102		1.4096		301.852		1.71551
	1.0605	1.132		1.09625		292.618		0.806928
	1.5253	1.6008		1.56305		283.959		2.33897
	1.6154	1.6365		1.62595		276.538		2.63286
	1.8303	1.8509		1.8406		272.413		3.81931
	2.3138	2.4077		2.36075		279.746		8.05853
	2.3933	2.4418		2.41755		350.211		8.65431
	1.5959	1.6708		1.63335		332.05		2.66897
	2.1724	2.0579		2.11515		22.5058		5.79602
	2.1513	2.0742		2.11275		14.0302		5.77631
	1.9427	1.9776		1.96015		64.8083		4.6129
	1.6947	1.7347		1.7147		47.6804		3.08795
	2.4526	2.3166		2.3846		7.2707		8.30525
	1.6599	1.6969		1.6784		328.309		2.89596
	1.1476	1.2085		1.17805		33.7975		1.00138
	1.0466	1.0276		1.0371		64.4671		0.683232
	2.3097	2.2911		2.3004		30.1465		7.45618
	1.0623	1.1306		1.09645		27.8358		0.80737
	0.7582	0.7438		0.751		38.7815		0.259433
	1.0494	1.0569		1.05315		59.2783		0.715446
	1.4549	1.4003		1.4276		77.2109		1.78207
	1.9392	1.9851		1.96215		91.7043		4.62703
	1.2909	1.2781		1.2845		108.039		1.2981
	2.0277	2.0168		2.02225		116.524		5.06536
	3.1325	3.1245		3.1285		125.665		18.7549
	2.8009	2.7836		2.79225		120.688		13.3343
	3.9423	4.006		3.97415		71.0429		38.4449
	3.3972	3.4511		3.42415		64.8976		24.5903
	3.6697	3.7319		3.7008		74.9037		31.0451
	2.6674	2.6458		2.6566		98.8858		11.4838
	3.6648	3.7348		3.6998		76.5391		31.0199
	3.959	4.0319		3.99545		64.8084		39.0664
	3.5207	3.4994		3.51005		92.2019		26.4878
	3.802	3.8632		3.8326		66.4855		34.4815
	3.962	3.944		3.953		55.7984		37.8344
	2.8429	2.8662		2.85455		45.4833		14.2469
	4.1085	4.1609		4.1347		65.232		43.295
	4.3423	4.4103		4.3763		67.4725		51.3366
	3.8071	3.8409		3.824		80.2107		34.2499
	3.4838	3.4761		3.47995		75.7275		25.8122
	3.4378	3.5081		3.47295		81.6534		25.6568
	3.0312	3.0402		3.0357		93.642		17.1349
	4.1835	4.248		4.21575		81.9776		45.8913
	4.0862	4.1588		4.1225		84.1791		42.9129
	3.6256	3.663		3.6443		86.6054		29.6448
	3.8057	3.8579		3.8318		84.6967		34.4599
	5.1893	5.2547		5.222		88.4035		87.2201
	6.1024	6.1625		6.13245		90.1381		141.256
	6.4066	6.5019		6.45425		91.7936		164.681
	6.5135	6.6064		6.55995		90.8719		172.905
	6.3438	6.4061		6.37495		95.0657		158.685
	5.7009	5.7383		5.7196		98.4357		114.605
	5.8278	5.9054		5.8666		97.6285		123.67
	5.8936	5.9324		5.913		99.5193		126.628
	5.8197	5.8664		5.84305		98.3194		122.187
	6.6427	6.6941		6.6684		95.6133		181.623
	6.9371	7.0226		6.97985		95.078		208.278
	6.3738	6.4746		6.4242		94.589		162.391
	5.9672	6.0683		6.01775		92.9047		133.478
	6.66	6.6938		6.6769		99.1587		182.318
	7.4052	7.4421		7.42365		103.564		250.587
	7.1554	7.1882		7.1718		106.124		225.939
	6.886	6.9097		6.89785		108.736		201.024
	6.593	6.6296		6.6113		109.799		176.997
	6.1689	6.2249		6.1969		110.458		145.757
	6.369	6.3694		6.3692		109.482		158.256
	6.2859	6.2996		6.29275		105.446		152.626
	6.3871	6.4254		6.40625		109.862		161.034
	6.1562	6.1739		6.16505		117.224		143.521
	6.8286	6.8103		6.81945		121.754		194.247
	7.19	7.1581		7.17405		122.809		226.151
	6.9129	6.8932		6.90305		121.105		201.479
	6.8893	6.8787		6.884		119.254		199.815
	6.6919	6.6879		6.6899		114.879		183.385
	6.7799	6.7844		6.78215		115.122		191.077
	7.5873	7.6024		7.59485		114.274		268.327
	7.4748	7.4969		7.48585		112.6		256.939
	7.5421	7.5593		7.5507		109.543		263.674
	7.2776	7.2937		7.28565		106.479		236.871
	6.783	6.7996		6.7913		111.542		191.851
	6.4091	6.4256		6.41735		111.964		161.873
	6.7329	6.8		6.76645		110.209		189.753
	6.9789	7.0036		6.99125		110.476		209.301
	6.8898	6.9057		6.89775		112.376		201.015
	7.3306	7.3321		7.33135		113.509		241.356
	7.2372	7.2433		7.24025		115.152		232.47
	7.443	7.4395		7.44125		117.707		252.374
	7.4449	7.4061		7.4255		118.562		250.774
	7.7684	7.7833		7.77585		114.819		287.972
	7.7689	7.7572		7.76305		113.449		286.552
	7.0639	7.0827		7.0733		113.18		216.757
	6.5953	6.6043		6.5998		115.826		176.075
	6.6906	6.7026		6.6966		116.894		183.937
	7.4784	7.4952		7.4868		115.76		257.036
	7.7418	7.7308		7.7363		115.721		283.6
	7.7984	7.7846		7.7915		117.049		289.714
	7.6808	7.6854		7.6831		115.116		277.789
	7.3004	7.3197		7.31005		111.757		239.258
	6.7158	6.737		6.7264		110.929		186.404
	6.8624	6.8565		6.85945		107.949		197.685
	6.3853	6.3977		6.3915		106.532		159.924
	6.5408	6.5825		6.56165		102.806		173.04
	5.4217	5.4878		5.45475		104.447		99.4101
	5.1071	5.1342		5.12065		108.543		82.2397
	4.8968	4.9184		4.9076		110.184		72.3958
	5.641	5.6734		5.6572		101.033		110.895
	5.3839	5.4437		5.4138		96.7806		97.188
	5.8379	5.9023		5.8701		95.1243		123.892
	5.9977	6.0725		6.0351		101.315		134.635
	6.7294	6.8231		6.77625		95.701		190.579
	6.7122	6.8143		6.76325		92.6036		189.484
	6.7777	6.8657		6.8217		89.5082		194.439
	6.5542	6.6321		6.59315		83.7149		175.544
	6.4715	6.5666		6.51905		81.8501		169.691
	5.0792	5.1275		5.10335		90.3571		81.409
	4.9874	5.0474		5.0174		90.6011		77.3646
	4.6246	4.6974		4.661		88.9708		62.0217
	5.1923	5.2801		5.2362		74.9576		87.9336
	5.1286	5.2034		5.166		62.1682		84.4441
	4.0661	4.1527		4.1094		54.7626		42.5051
	3.1862	3.2445		3.21535		51.5416		20.3606
	3.2244	3.2649		3.24465		59.7356		20.9223
	3.1905	3.2389		3.2147		61.2387		20.3483
	2.9023	2.964		2.93315		68.2121		15.4564
	2.5654	2.617		2.5912		76.8933		10.6564
	2.3019	2.3446		2.32325		64.375		7.68058
	2.3751	2.4333		2.4042		46.5445		8.51173
	2.3751	2.4433		2.4092		54.4552		8.56495
	2.1159	2.1624		2.13915		37.9751		5.99556
	1.9165	1.9462		1.93135		1.5431		4.41254
	2.1572	2.1923		2.17475		345.325		6.29991
	1.8596	1.8777		1.86865		358.698		3.99659
	1.4818	1.5202		1.501		344.007		2.07132
	1.9777	2.0252		2.00145		317.432		4.91067
	1.9223	1.9697		1.946		316.105		4.51372
	0.979	1.0483		1.01365		318.696		0.637926
	1.2592	1.3166		1.2879		332.925		1.30844
	1.2704	1.2536		1.262		354.381		1.23107
	1.4815	1.5534		1.51745		40.4771		2.14017
	1.0147	0.9174		0.96605		4.169		0.552211
	0.6393	0.6767		0.658		279.419		0.174495
	0.8167	0.8163		0.8165		157.324		0.333407
	2.1864	2.2231		2.20475		164.546		6.56424
	1.715	1.7355		1.72525		144.466		3.1453
	2.3575	2.3295		2.3435		123.286		7.88317
	1.803	1.8205		1.81175		112.507		3.64251
	1.8347	1.8417		1.8382		127.324		3.80438
	1.2735	1.2365		1.255		341.99		1.2107
	1.8873	1.8378		1.86255		19.4164		3.95758
	2.0576	1.9403		1.99895		18.4721		4.89229
	1.7995	1.7452		1.77235		27.6903		3.41
	2.0107	2.0379		2.0243		31.8126		5.08078
	2.5716	2.5952		2.5834		35.3469		10.5604
	3.6082	3.6315		3.61985		64.2061		29.0521
	3.3206	3.2281		3.27435		42.502		21.5021
	3.8476	3.9226		3.8851		57.2368		35.918
	3.719	3.756		3.7375		58.5021		31.9779
	3.8513	3.914		3.88265		52.4007		35.8501
	3.9804	4.0521		4.01625		56.7123		39.6797
	3.5595	3.5227		3.5411		71.1124		27.197
	3.9886	3.9952		3.9919		68.2199		38.9623
	3.8678	3.9694		3.9186		58.6518		36.8552
	3.8792	3.9506		3.9149		71.2765		36.7509
	3.9408	4.0395		3.99015		64.6481		38.9111
	4.0696	4.0973		4.08345		76.9003		41.705
	4.5079	4.5893		4.5486		68.6411		57.642
	4.4936	4.586		4.5398		84.7241		57.3081
	5.3113	5.4223		5.3668		70.1474		94.6787
	5.0325	5.1365		5.0845		64.8178		80.5102
	4.598	4.6608		4.6294		72.8625		60.7687
	5.3599	5.4294		5.39465		71.1834		96.1603
	5.414	5.495		5.4545		66.253		99.3965
	5.537	5.6127		5.57485		77.7801		106.122
	4.6203	4.6413		4.6308		77.5411		60.8239
	5.5604	5.6397		5.60005		65.5527		107.568
	5.9405	6.0275		5.984		75.5485		131.244
	5.6894	5.7336		5.7115		77.6414		114.119
	3.7876	3.8492		3.8184		87.0293		34.0997
	3.6387	3.6339		3.6363		82.7832		29.45
	4.1399	4.1819		4.1609		87.3269		44.1233
	4.7961	4.7903		4.7932		95.4924		67.4501
	4.9363	4.9658		4.95105		114.591		74.3358
	4.4514	4.4776		4.4645		105.475		54.5035
	4.8577	4.895		4.87635		103.293		71.0216
	4.6416	4.6733		4.65745		107.329		61.8801
	5.0306	5.0626		5.0466		100.665		78.7232
	5.7127	5.7802		5.74645		98.8036		116.226
	6.6515	6.731		6.69125		93.8162		183.497
	6.1481	6.2102		6.17915		98.9184		144.508
	5.5444	5.5564		5.5504		100.31		104.732
	5.825	5.8913		5.85815		97.2969		123.137
	6.0511	6.0911		6.0711		98.1432		137.059
	6.0281	6.0814		6.05475		99.1981		135.955
	5.5737	5.6082		5.59095		102.301		107.044
	5.4224	5.4474		5.4349		106.541		98.3288
	5.3106	5.3821		5.34635		105.339		93.6005
	5.3243	5.386		5.35515		104.287		94.0635
	6.0904	6.1325		6.11145		106.899		139.81
	6.812	6.865		6.8385		102.76		195.879
	6.9038	6.9339		6.91885		104.943		202.865
	6.5124	6.5639		6.53815		103.565		171.187
	6.5636	6.6166		6.5901		101.884		175.3
	6.7439	6.7863		6.7651		98.2959		189.639
	7.1411	7.2186		7.17985		94.4592		226.7
	7.2834	7.363		7.3232		91.7917		240.552
	7.2581	7.3593		7.3087		89.5165		239.126
	6.828	6.9255		6.87675		89.5945		199.185
	6.7244	6.8109		6.76765		92.6197		189.854
	6.651	6.7315		6.69125		95.1305		183.497
	6.6264	6.6869		6.65665		97.6584		180.665
	6.7596	6.803		6.7813		100.057		191.005
	6.4326	6.5001		6.46635		99.5011		165.609
	6.2448	6.2947		6.26975		100.192		150.958
	5.8927	5.9199		5.9063		105.285		126.198
	6.047	6.064		6.0555		106.917		136.005
	6.0831	6.1351		6.1091		103.391		139.649
	6.1789	6.2319		6.2054		98.0562		146.358
	5.1102	5.1703		5.14025		100.264		83.1876
	4.4182	4.4693		4.44375		105.095		53.7471
	5.1666	5.243		5.2048		106.879		86.3611
	6.9041	6.9041		6.9041		98.836		201.571
	7.5828	7.6826		7.6327		98.4875		272.358
	6.0812	6.1284		6.1048		106.248		139.354
	6.7683	6.7714		6.76985		107.52		190.039
	8.5271	8.4994		8.51325		105.613		377.913
	8.6272	8.6242		8.6257		108.885		393.087
	7.9199	7.9479		7.9339		109.479		305.891
	7.5099	7.5219		7.5159		112.787		260.045
	7.4899	7.4839		7.4869		116.032		257.047
	7.0318	7.0369		7.03435		113.841		213.195
	6.758	6.7944		6.7762		105.88		190.574
	7.1266	7.2092		7.1679		99.6445		225.57
	7.2424	7.3003		7.27135		100.429		235.478
	6.7925	6.867		6.82975		94.3724		195.128
	6.2308	6.2978		6.2643		92.5516		150.565
	5.6828	5.747		5.7149		93.8416		114.323
	6.2118	6.2843		6.24805		92.4628		149.396
	6.303	6.3553		6.32915		90.4947		155.29
	5.9909	6.0778		6.03435		87.0652		134.585
	5.4841	5.5641		5.5241		88.5817		103.25
	5.5816	5.6614		5.6215		89.8938		108.808
	5.4769	5.5348		5.50585		81.0924		102.23
	6.0512	6.1231		6.08715		78.2232		138.149
	5.8918	5.9611		5.92645		78.9205		127.494
	6.2757	6.3975		6.3366		75.9162		155.839
	5.9823	6.0675		6.0249		76.0856		133.954
	5.4299	5.5022		5.46605		71.3489		100.029
	4.159	4.2347		4.19685		65.0786		45.2769
	3.7185	3.7674		3.74295		64.7663		32.118
	2.9264	2.9866		2.9565		68.9049		15.8285
	2.7389	2.8185		2.7787		64.391		13.1411
	2.3986	2.4653		2.43195		43.432		8.80988
	2.0522	2.1124		2.0823		45.9046		5.53014
	2.3617	2.4351		2.3984		42.8884		8.45028
	3.2746	3.3697		3.32215		35.8399		22.4576
	4.1124	4.1933		4.15285		32.6742		43.8677
	4.002	4.0818		4.0419		23.3026		40.4448
	3.2842	3.3327		3.30845		0.2676		22.1809
	3.2377	3.2789		3.2583		323.824		21.1875
	3.4721	3.52		3.49605		319.829		26.1721
	2.9748	3.0174		2.9961		318.973		16.4731
	2.9297	2.9631		2.9464		305.78		15.6668
	3.0845	3.1237		3.1041		306.885		18.3195
	3.4044	3.4728		3.4386		307.246		24.903
	3.6999	3.7393		3.7196		305.396		31.5206
	4.1585	4.2064		4.18245		302.749		44.8124
	4.116	4.1588		4.1374		303.583		43.3799
	3.9128	3.9423		3.92755		299.78		37.1083
	4.2163	4.2541		4.2352		303.334		46.5294
	4.3696	4.3981		4.38385		299.257		51.6028
	4.301	4.3269		4.31395		291.953		49.1735
	4.4196	4.461		4.4403		300.853		53.622
	4.3751	4.4226		4.39885		310.889		52.1343
	3.9484	3.9899		3.96915		307.07		38.3
	3.7869	3.8256		3.80625		297.652		33.7752
	4.2885	4.3256		4.30705		298.823		48.938
	4.2597	4.2828		4.27125		294.786		47.7278
	3.8393	3.8857		3.8625		299.168		35.2949
	4.399	4.4414		4.4202		304.7		52.8971
	4.3829	4.4719		4.4274		306.65		53.156
	4.3008	4.3639		4.33235		308.462		49.8054
	4.2536	4.2969		4.27525		311.306		47.862
	3.8342	3.863		3.8486		313.376		34.9152
	3.7669	3.8418		3.80435		316.979		33.7247
	2.8933	2.9879		2.9406		309.001		15.5745
	3.5495	3.5971		3.5733		306.321		27.9457
	2.9894	3.0209		3.00515		304.739		16.6228
	3.566	3.5966		3.5813		314.086		28.1338
	3.3111	3.3537		3.3324		321.857		22.6661
	2.6429	2.6289		2.6359		323.251		11.2174
	2.8156	2.7933		2.80445		342.191		13.5098
	2.2808	2.224		2.2524		353.644		6.99911
	2.9318	2.8699		2.90085		7.4554		14.9514
	4.309	4.1163		4.21265		8.6649		45.7902
	2.8974	2.8749		2.88615		358.185		14.7253
	3.8625	3.8924		3.87745		39.1053		35.7063
	3.8585	3.8944		3.87645		44.8079		35.6787
	3.4378	3.4636		3.4507		27.0345		25.1668
	3.3743	3.465		3.41965		40.2253		24.4935
	1.9095	1.8386		1.87405		79.068		4.03134
	4.008	3.9669		3.98745		34.3991		38.8322
	3.4187	3.4469		3.4328		62.5196		24.7772
	3.0306	3.0081		3.01935		36.619		16.8596
	2.8859	2.8634		2.87465		24.9851		14.5499
	3.9905	3.9863		3.9884		75.0631		38.8599
	4.1401	4.1693		4.1547		90.9259		43.9263
	3.8273	3.8009		3.8141		97.5285		33.9846
	3.7559	3.7008		3.72835		83.4008		31.7436
	4.4319	4.5083		4.4701		64.9066		54.7089
	4.7704	4.8129		4.79165		65.1291		67.3847
	3.0871	3.0966		3.09185		40.1568		18.1034
	2.8537	2.7874		2.82055		23.7859		13.7438
	2.9194	2.902		2.9107		59.0039		15.1042
	2.2833	2.2098		2.24655		21.0242		6.94471
	2.4035	2.3947		2.3991		54.906		8.45768
	3.5004	3.563		3.5317		64.3978		26.981
	6.0608	6.1304		6.0956		57.5277		138.725
	6.6125	6.7947		6.7036		58.7507		184.514
	4.9018	4.9526		4.9272		63.6009		73.2667
	6.4393	6.5622		6.50075		74.4219		168.266
	6.8554	6.9904		6.9229		77.4636		203.222
	6.4396	6.5227		6.48115		60.4563		166.749
	5.6117	5.7003		5.656		77.2579		110.824
	5.9206	6.039		5.9798		76.7889		130.968
	5.5335	5.5225		5.528		98.8795		103.469
	5.8794	5.9327		5.90605		94.5983		126.182
	5.7481	5.7944		5.77125		91.1059		117.738
	6.4524	6.4872		6.4698		103.035		165.874
	6.1198	6.1483		6.13405		108.675		141.367
	6.1239	6.1534		6.13865		104.897		141.685
	5.6237	5.6424		5.63305		103.104		109.481
	5.5107	5.5168		5.51375		98.5545		102.671
	5.9722	5.9915		5.98185		98.4514		131.103
	6.2536	6.3288		6.2912		96.6805		152.513
	5.3718	5.3917		5.38175		112.931		95.4721
	5.7238	5.7374		5.7306		119.15		115.267
	5.7357	5.7452		5.74045		119.135		115.863
	5.7993	5.7806		5.78995		117.513		118.886
	5.6715	5.683		5.67725		114.575		112.078
	5.685	5.6895		5.68725		114.568		112.671
	5.6095	5.6281		5.6188		114.641		108.652
	5.0027	4.992		4.99735		111.003		76.4408
	5.1693	5.1525		5.1609		111.691		84.1942
	5.6309	5.6097		5.6203		111.828		108.739
	5.8039	5.8373		5.8206		110.501		120.784
	5.5095	5.5302		5.51985		113.744		103.012
	5.0279	5.0411		5.0345		110.118		78.1583
	5.4698	5.4826		5.4762		112.413		100.587
	6.3993	6.4134		6.40635		118.181		161.042
	7.0292	7.0018		7.0155		124.389		211.486
	7.3942	7.3513		7.37275		124.627		245.468
	6.5273	6.4876		6.50745		125.848		168.787
	6.6392	6.6261		6.63265		121.179		178.718
	6.9629	6.9257		6.9443		120.394		205.112
	7.3561	7.3464		7.35125		116.933		243.327
	7.4194	7.4291		7.42425		112.545		250.648
	6.977	6.9789		6.97795		112.505		208.108
	6.8175	6.8262		6.82185		112.522		194.452
	7.1382	7.1725		7.15535		112.121		224.388
	7.4619	7.5099		7.4859		112.145		256.944
	7.6323	7.6299		7.6311		112.196		272.187
	7.3252	7.3363		7.33075		114.048		241.297
	7.9252	7.9191		7.92215		115.249		304.534
	7.4725	7.4756		7.47405		115.762		255.726
	8.0542	8.0405		8.04735		116.33		319.201
	7.7907	7.7738		7.78225		112.577		288.683
	8.0689	8.0766		8.07275		113.462		322.233
	8.1055	8.0908		8.09815		113.588		325.285
	7.568	7.5513		7.55965		111.013		264.613
	7.3455	7.3499		7.3477		112.685		242.974
	7.285	7.2971		7.29105		113.756		237.398
	6.8362	6.8415		6.83885		117.116		195.909
	7.0557	7.0269		7.0413		123.133		213.828
	7.0047	6.9814		6.99305		122.67		209.462
	6.6238	6.6016		6.6127		121.857		177.11
	6.3571	6.3348		6.34595		120.396		156.529
	5.9529	5.9461		5.9495		119.335		128.987
	5.9101	5.9002		5.90515		117.504		126.124
	5.998	6.0225		6.01025		115.352		132.979
	6.6541	6.6458		6.64995		118.669		180.12
	7.591	7.5795		7.58525		116.574		267.31
	7.3276	7.3338		7.3307		116.948		241.292
	7.3652	7.3516		7.3584		119.841		244.037
	7.714	7.7011		7.70755		118.32		280.45
	7.6833	7.6676		7.67545		121.068		276.96
	7.4893	7.432		7.46065		125.404		254.353
	6.6437	6.588		6.61585		127.549		177.363
	5.6372	5.6241		5.63065		122.082		109.341
	5.0909	5.1111		5.101		119.583		81.2965
	4.7228	4.7179		4.72035		118.028		64.4212
	4.3416	4.3589		4.35025		114.1		50.4253
	3.919	3.9218		3.9204		116.579		36.906
	4.3428	4.3371		4.33995		122.271		50.068
	4.5407	4.5539		4.5473		119.05		57.5926
	4.6101	4.6187		4.6144		119.141		60.1799
	4.8186	4.8354		4.827		115.667		68.8871
	4.6652	4.6811		4.67315		113.814		62.508
	4.5367	4.5623		4.5495		103.327		57.6763
	4.5772	4.5976		4.5874		102.952		59.1297
	5.2589	5.2685		5.2637		110.111		89.3263
	5.4898	5.5077		5.49875		112.186		101.835
	5.4073	5.3974		5.40235		113.354		96.5727
	5.2246	5.2306		5.2276		115.509		87.501
	4.9949	5.0055		5.0002		110.103		76.5717
	4.4711	4.5187		4.4949		107.436		55.6245
	4.3348	4.3525		4.34365		110.819		50.1962
	3.9334	3.9656		3.9495		105.295		37.734
	3.1502	3.2179		3.18405		89.9177		19.7718
	2.7949	2.8315		2.8132		94.7538		13.6367
	2.4843	2.4976		2.49095		84.282		9.46675
	2.0583	2.0675		2.0629		97.8372		5.37701
	1.8182	1.8434		1.8308		96.3259		3.75862
	1.7452	1.7809		1.76305		99.7452		3.3566
	1.373	1.3908		1.3819		103.414		1.61635
	1.3626	1.3899		1.37625		84.6407		1.59661
	1.4448	1.4866		1.4657		36.5974		1.9286
	1.5905	1.6495		1.62		39.1118		2.60406
	1.6981	1.7199		1.709		20.8499		3.05726
	1.5329	1.5555		1.5442		6.7781		2.25536
	1.4896	1.5333		1.51145		356.016		2.11489
	1.1645	1.2263		1.1954		327.41		1.04627
	1.7559	1.7953		1.7756		321.824		3.42879
	1.2322	1.229		1.2306		308.956		1.14145
	1.538	1.6021		1.57005		330.171		2.37054
	1.8664	1.9015		1.88395		315.848		4.09557
	2.0818	2.164		2.1229		304.166		5.85996
	2.2168	2.2983		2.25755		308.181		7.04723
	2.5483	2.6135		2.5809		311.333		10.5298
	2.5594	2.6054		2.5824		301.661		10.5482
	2.1486	2.2252		2.1869		317.938		6.40609
	1.3367	1.3725		1.3546		334.987		1.52244
	1.556	1.6058		1.5809		331.74		2.42002
	1.4149	1.4764		1.44565		329.707		1.85053
	1.1841	1.2517		1.2179		301.332		1.10647
	1.403	1.3852		1.3941		333.252		1.65954
	1.9608	1.9289		1.94485		30.4875		4.50572
	2.4894	2.5206		2.505		56.5673		9.62785
	3.0309	3.044		3.03745		83.3916		17.1646
	2.3859	2.3945		2.3902		99.6721		8.3639
	2.7535	2.6951		2.7243		53.9299		12.3843
	3.0387	2.9762		3.00745		103.722		16.661
	3.721	3.7037		3.71235		101.174		31.3367
	3.7627	3.8137		3.7882		83.9499		33.297
	3.6784	3.695		3.6867		49.2394		30.6916
	3.1502	3.127		3.1386		28.3695		18.9371
	3.7726	3.8614		3.817		47.4417		34.0622
	3.9709	3.9566		3.96375		87.4021		38.1439
	2.8231	2.7997		2.8114		87.2175		13.6105
	4.1591	4.2166		4.18785		75.3718		44.9862
	3.6065	3.6286		3.61755		79.9327		28.9968
	2.3518	2.4704		2.4111		37.4941		8.58523
	3.4782	3.5264		3.5023		99.0477		26.3127
	4.0056	3.988		3.9968		85.7867		39.106
	3.1439	3.1238		3.13385		90.1041		18.8513
	3.1461	3.1661		3.1561		90.7937		19.2557
	3.3207	3.3125		3.3166		93.1751		22.3453
	4.2178	4.2273		4.22255		92.5462		46.1138
	4.4959	4.5258		4.51085		104.1		56.2188
	4.8763	4.9135		4.8949		91.4994		71.8352
	5.5352	5.6352		5.5852		84.2035		106.714
	4.1558	4.2134		4.1846		94.722		44.8816
	4.9665	4.9787		4.9726		99.2353		75.3107
	5.136	5.1308		5.1334		93.5981		82.8555
	4.8865	4.8684		4.87745		101.578		71.0697
	4.6105	4.6166		4.61355		88.3368		60.1467
	5.9886	5.9973		5.99295		95.592		131.834
	5.9191	5.9582		5.93865		100.241		128.283
	6.4382	6.5172		6.4777		94.8737		166.482
	6.178	6.2165		6.19725		95.8031		145.782
	6.5807	6.6362		6.60845		101.142		176.769
	7.0573	7.0649		7.0611		103.906		215.637
	6.4493	6.5164		6.48285		97.3028		166.88
	7.1893	7.2456		7.21745		99.2275		230.281
	7.6593	7.7141		7.6867		99.2265		278.18
	7.4208	7.4847		7.45275		97.4171		253.545
	6.3248	6.4085		6.36665		102.625		158.066
	7.6858	7.6703		7.67805		105.178		277.242
	8.76	8.7522		8.7561		106.689		411.186
	8.7768	8.8178		8.7973		112.168		417.018
	9.2114	9.2571		9.23425		111.997		482.293
	8.4867	8.5021		8.4944		111.484		375.409
	8.5597	8.5544		8.55705		113.245		383.776
	8.2594	8.2887		8.27405		111.823		346.945
	7.9425	7.9681		7.9553		112.511		308.373
	7.5681	7.6297		7.5989		112.13		268.756
	7.6603	7.6557		7.658		109.851		275.076
	8.015	8.0598		8.0374		106.711		318.019
	7.7232	7.716		7.7196		105.651		281.767
	7.9814	8.002		7.9917		102.144		312.625
	8.3205	8.3889		8.3547		97.7278		357.189
	8.1993	8.269		8.23415		98.6287		341.95
	8.1407	8.1958		8.16825		99.8339		333.805
	7.6941	7.7598		7.72695		98.648		282.573
	7.1194	7.1267		7.12305		104.73		221.363
	7.1302	7.1505		7.14035		107.945		222.979
	7.0219	7.0574		7.03965		108.708		213.678
	7.5676	7.6046		7.5861		109.043		267.4
	7.7316	7.7468		7.7392		108.175		283.919
	7.551	7.6066		7.5788		106.494		266.629
	7.459	7.5186		7.4888		105.756		257.243
	7.584	7.6663		7.62515		103.654		271.551
	7.4757	7.5267		7.5012		104.359		258.522
	7.5249	7.5951		7.56		106.128		264.65
	7.5925	7.6324		7.61245		111.058		270.196
	6.7946	6.8198		6.8072		111.027		193.202
	6.9861	7.0063		6.9962		110.709		209.746
	7.3704	7.3736		7.372		108.708		245.393
	7.6269	7.6821		7.6545		105.688		274.699
	7.8538	7.8946		7.8742		107.992		299.037
	9.1674	9.1824		9.1749		111.893		473.053
	8.9782	8.9284		8.9533		114.368		439.598
	8.7515	8.7371		8.7443		115.33		409.526
	8.082	8.1045		8.09325		114.313		324.695
	8.0376	8.0676		8.0526		114.463		319.827
	6.4474	6.4612		6.4543		116.158		164.685
	6.7241	6.6998		6.71195		117.222		185.205
	6.5894	6.5787		6.58405		118.524		174.818
	6.4186	6.4064		6.4125		118.379		161.506
	6.4824	6.5012		6.4918		117.825		167.572
	5.8267	5.8074		5.81705		115.085		120.563
	5.0044	5.0402		5.0223		115.187		77.5915
	4.8656	4.8991		4.88235		112.088		71.2841
	5.2595	5.2772		5.26835		111.211		89.5633
	5.1718	5.1963		5.18405		114.371		85.3323
	4.9582	4.966		4.9621		110.081		74.8346
	4.6809	4.7157		4.6983		106.906		63.5226
	5.0903	5.0931		5.0917		115.623		80.8527
	4.7811	4.7976		4.78935		108.956		67.2877
	4.845	4.8798		4.8624		109.476		70.4139
	4.6746	4.6917		4.68315		109.73		62.9101
	4.5885	4.6064		4.59745		117.465		59.5192
	5.2367	5.208		5.22235		129.968		87.2377
	5.2342	5.2111		5.22265		131.895		87.2527
	5.4515	5.4292		5.44035		129.269		98.6249
	5.5135	5.5045		5.509		115.653		102.406
	5.347	5.3571		5.35205		116.3		93.9002
	4.5779	4.5866		4.58225		109.915		58.9308
	4.2223	4.2344		4.22835		106.746		46.304
	4.8102	4.8578		4.834		99.2328		69.1872
	4.6783	4.7145		4.6964		107.67		63.4456
	5.1983	5.2298		5.21405		108.652		86.8224
	5.2912	5.3209		5.30605		108.492		91.4998
	5.0368	5.0565		5.04665		104.386		78.7255
	3.8883	3.929		3.90865		107.311		36.5752
	3.9876	4.0437		4.01565		97.2305		39.6619
	4.109	4.1591		4.13405		101.451		43.2746
	3.9683	4.0144		3.99135		94.3597		38.9462
	4.3158	4.3771		4.34645		85.4123		50.2933
	4.8771	4.968		4.92255		83.5057		73.0595
	5.2728	5.3683		5.32055		75.966		92.252
	4.5691	4.6502		4.60965		69.9164		59.9943
	3.6892	3.7305		3.70985		74.8844		31.2734
	3.1567	3.2116		3.18415		81.3292		19.7736
	2.9821	3.0422		3.01215		68.6887		16.7392
	2.6347	2.6967		2.6657		52.5988		11.6022
	2.1363	2.202		2.16915		43.6375		6.25136
	2.0154	2.061		2.0382		26.2756		5.18617
	1.7571	1.7086		1.73285		13.5347		3.18705
	1.6279	1.6334		1.63065		351.063		2.65576
	1.744	1.7792		1.7616		338.341		3.34833
	2.6165	2.6631		2.6398		335.885		11.2673
	2.5034	2.5518		2.5276		346.859		9.89079
	2.1299	2.1951		2.1625		338.508		6.19405
	2.0745	2.1297		2.1021		344.726		5.6894
	2.0635	2.0899		2.0767		340.193		5.48564
	2.4889	2.3647		2.4268		357.582		8.75403
	2.5764	2.6199		2.59815		348.187		10.7423
	2.2968	2.3468		2.3218		350.559		7.66621
	1.9935	2.0341		2.0138		334.986		5.00213
	2.1595	2.2566		2.20805		327.67		6.59375
	2.1079	2.0996		2.10375		342.836		5.7028
	2.0993	2.0419		2.0706		356.503		5.43744
	2.2844	2.2885		2.28645		13.5266		7.32135
	2.4681	2.4259		2.447		19.7301		8.97445
	2.7396	2.755		2.7473		345.096		12.7006
	2.6385	2.6468		2.64265		5.5228		11.3038
	2.3016	2.2818		2.2917		16.2387		7.3719
	3.591	3.4625		3.52675		27.9718		26.8677
	2.876	2.9117		2.89385		32.2334		14.8434
	3.7385	3.7332		3.73585		39.105		31.9355
	3.6112	3.6607		3.63595		54.846		29.4415
	3.3073	3.3391		3.3232		55.5797		22.4789
	3.3426	3.3638		3.3532		48.3004		23.0932
	3.8816	3.931		3.9063		66.0611		36.5092
	4.3973	4.4428		4.42005		59.7752		52.8917
	4.6792	4.7162		4.6977		71.167		63.4983
	4.1736	4.1923		4.18295		53.2927		44.8285
	4.3406	4.4412		4.3909		46.1927		51.8521
	3.8691	3.7792		3.82415		27.7774		34.254
	3.8369	3.8411		3.839		43.0992		34.6546
	4.263	4.2649		4.26395		46.1979		47.4835
	3.374	3.4893		3.43165		36.3437		24.7523
	4.4937	4.5474		4.52055		49.0952		56.5822
	4.0695	4.0773		4.0734		70.193		41.3978
	4.5956	4.6569		4.62625		69.6421		60.6448
	5.1144	5.1918		5.1531		66.8707		83.8131
	4.7411	4.8093		4.7752		52.3986		66.6931
	4.1101	4.1475		4.1288		76.3865		43.11
	4.6725	4.7497		4.7111		74.1081		64.0432
	4.3144	4.3178		4.3161		77.4571		49.2471
	5.0489	5.0903		5.0696		81.8839		79.8045
	4.5042	4.5184		4.5113		92.9217		56.2356
	5.2738	5.3464		5.3101		72.1775		91.7095
	5.6775	5.7172		5.69735		80.0014		113.273
	6.5419	6.6346		6.58825		87.1671		175.152
	7.7268	7.7523		7.73955		93.3676		283.957
	7.6131	7.6067		7.6099		105.858		269.925
	7.2421	7.3062		7.27415		99.5181		235.751
	7.5416	7.5597		7.55065		99.3465		263.669
	8.6803	8.7305		8.7054		99.3993		404.085
	8.2493	8.2686		8.25895		97.6457		345.049
	8.1703	8.189		8.17965		98.3733		335.205
	8.232	8.2896		8.2608		102.334		345.281
	8.3519	8.4087		8.3803		101.627		360.483
	8.0723	8.1172		8.09475		94.5605		324.875
	8.0426	8.1486		8.0956		91.6835		324.977
	7.8642	7.9882		7.9262		89.4036		305.001
	8.1451	8.2501		8.1976		88.625		337.416
	7.5831	7.7067		7.6449		84.5807		273.666
	6.677	6.7483		6.71265		92.729		185.263
	6.0013	6.0343		6.0178		95.2322		133.481
	7.2789	7.3804		7.32965		96.3585		241.188
	7.8066	7.8838		7.8452		96.8829		295.746
	7.3423	7.3765		7.3594		98.1135		244.137
	7.0149	7.1058		7.06035		99.134		215.568
	5.9324	5.9954		5.9639		105.844		129.926
	5.7109	5.7417		5.7263		108.672		115.008
	6.0007	6.0212		6.01095		104.081		133.026
	6.1088	6.1216		6.1152		101.902		140.068
	6.5759	6.6433		6.6096		98.394		176.861
	7.1261	7.1831		7.1546		98.4788		224.317
	6.5092	6.5329		6.52105		98.1939		169.847
	6.14	6.2029		6.17145		97.0817		143.969
	6.92	6.9848		6.9524		96.5666		205.831
	6.6828	6.7047		6.69375		99.6198		183.702
	7.6913	7.7174		7.70435		98.1254		280.101
	7.4156	7.5016		7.4586		100.012		254.143
	8.4884	8.5273		8.50785		102.495		377.195
	8.4572	8.4404		8.4488		103.292		369.395
	8.047	8.0872		8.0671		102.587		321.557
	8.549	8.6009		8.57495		98.7518		386.19
	7.7284	7.7766		7.7525		98.9079		285.385
	7.9425	7.9851		7.9638		100.359		309.362
	7.5482	7.5447		7.54645		98.8972		263.229
	7.5226	7.6164		7.5695		97.635		265.649
	7.4236	7.4894		7.4565		94.8669		253.928
	8.2228	8.2866		8.2547		96.9957		344.516
	8.8323	8.8671		8.8497		100.626		424.514
	9.9382	9.9821		9.96015		102.203		605.207
	9.3624	9.3687		9.36555		103.984		503.16
	8.4227	8.4988		8.46075		101.211		370.965
	8.5114	8.5764		8.5439		102.646		382.01
	8.1228	8.1086		8.1157		100.699		327.404
	8.2581	8.3301		8.2941		102.712		349.473
	8.1766	8.2452		8.2109		101.62		339.061
	8.2794	8.3306		8.305		99.9462		350.853
	8.1436	8.2005		8.17205		100.392		334.271
	8.4464	8.4522		8.4493		98.3851		369.461
	8.5911	8.682		8.63655		94.6172		394.573
	8.8859	9.0254		8.95565		91.4059		439.944
	9.2014	9.3326		9.267		90.7985		487.443
	8.6761	8.8213		8.7487		89.1186		410.144
	8.3466	8.3746		8.3606		89.0311		357.947
	8.3137	8.4103		8.362		92.1767		358.127
	8.8724	8.994		8.9332		87.2709		436.644
	8.0974	8.1837		8.14055		88.5387		330.421
	7.8396	7.8966		7.8681		89.9683		298.343
	6.8339	6.9507		6.8923		90.6045		200.539
	6.5295	6.5837		6.5566		88.2797		172.64
	6.5197	6.5676		6.54365		91.3646		171.619
	6.5397	6.5715		6.5556		90.0378		172.561
	5.3732	5.4686		5.4209		86.0534		97.5709
	4.9786	5.0148		4.9967		84.7739		76.411
	4.5715	4.6207		4.5961		83.9136		59.4668
	4.169	4.2024		4.1857		82.7827		44.917
	4.256	4.309		4.2825		85.4654		48.1059
	4.2073	4.2107		4.209		86.5815		45.6712
	4.8049	4.8525		4.8287		87.0471		68.9599
	5.0881	5.1207		5.1044		87.1369		81.4592
	5.0746	5.0916		5.0831		87.3785		80.4437
	5.1687	5.2139		5.1913		82.7762		85.6909
	6.335	6.4199		6.37745		78.2439		158.872
	6.9839	7.1195		7.0517		73.0728		214.777
	6.4681	6.5761		6.5221		72.4814		169.929
	6.3102	6.4103		6.36025		78.7343		157.59
	6.4983	6.578		6.53815		84.5399		171.187
	6.1163	6.1957		6.156		82.3685		142.89
	6.3793	6.5141		6.4467		73.116		164.104
	6.2754	6.3424		6.3089		68.3957		153.804
	5.745	5.8287		5.78685		74.1051		118.695
	5.5381	5.6285		5.5833		71.6479		106.605
	5.7873	5.9084		5.84785		57.3958		122.488
	4.7597	4.8426		4.80115		49.4151		67.7863
	4.4303	4.5137		4.472		46.0483		54.7787
	4.3879	4.4926		4.44025		41.694		53.6202
	4.7355	4.6328		4.68415		20.4692		62.9504
	4.134	4.0918		4.1129		2.8668		42.6138
	3.8968	3.9254		3.9111		356.255		36.644
	2.518	2.5465		2.53225		3.8036		9.94548
	2.6859	2.7519		2.7189		346.348		12.3108
	1.71	1.7373		1.72365		354.402		3.13656
	1.8455	1.8924		1.86895		356.082		3.99852
	1.9123	1.9506		1.93145		348.385		4.41323
	1.0912	1.0724		1.0818		358.426		0.775438
	1.6296	1.6652		1.6474		350.701		2.73844
	1.3776	1.4109		1.39425		338.174		1.66008
	1.0294	1.0456		1.0375		345.673		0.684023
	1.0096	1.0529		1.03125		27.9774		0.671735
	1.1903	1.246		1.21815		65.0935		1.10715
	0.7873	0.7717		0.7795		59.3021		0.290104
	1.5679	1.6081		1.588		49.1607		2.45277
	1.5392	1.6038		1.5715		67.3815		2.37711
	2.7439	2.7384		2.74115		74.9782		12.6155
	3.1672	3.201		3.1841		66.0683		19.7727
	3.6909	3.7828		3.73685		61.3945		31.9612
	3.7918	3.7676		3.7797		50.8906		33.0733
	4.6325	4.7158		4.67415		52.5404		62.5481
	5.4142	5.5093		5.46175		47.1716		99.7933
	4.4167	4.3965		4.4066		24.3402		52.4103
	5.1271	5.2281		5.1776		39.3307		85.0142
	4.8851	4.9457		4.9154		36.0569		72.7416
	5.2756	5.3301		5.30285		31.7744		91.3343
	5.0018	5.1347		5.06825		36.7834		79.7407
	4.192	4.2078		4.1999		32.8562		45.3757
	4.3784	4.4212		4.3998		32.2892		52.1681
	3.8879	3.9865		3.9372		45.6952		37.3825
	5.1743	5.2898		5.23205		44.1045		87.7247
	5.2838	5.394		5.3389		45.9947		93.2098
	4.9901	5.056		5.02305		62.8636		77.6262
	4.408	4.4659		4.43695		58.585		53.5007
	4.3562	4.4456		4.4009		53.2595		52.2072
	3.8209	3.8621		3.8415		58.5503		34.7223
	3.9455	3.9536		3.94955		49.8691		37.7354
	4.6992	4.786		4.7426		59.6468		65.3365
	4.7277	4.7987		4.7632		53.695		66.1915
	4.7923	4.8983		4.8453		55.9938		69.6736
	4.2999	4.3867		4.3433		52.4158		50.184
	3.987	4.039		4.013		62.0283		39.5834
	4.6151	4.7026		4.65885		59.274		61.9359
	3.881	3.8935		3.88725		61.891		35.9777
	3.968	4.0463		4.00715		71.3773		39.4106
	3.2495	3.2983		3.2739		70.7112		21.4933
	4.1203	4.1934		4.15685		70.4711		43.9946
	4.7141	4.8039		4.759		65.6161		66.0166
	3.7562	3.8072		3.7817		69.7558		33.1259
	4.502	4.5547		4.52835		78.9292		56.8756
	4.4329	4.5355		4.4842		74.1644		55.2282
	4.1387	4.1972		4.16795		63.1775		44.348
	4.1709	4.2252		4.19805		61.4783		45.3157
	4.1914	4.2724		4.2319		58.2224		46.4208
	4.9244	5.0086		4.9665		58.22		75.0339
	4.0168	4.0684		4.0426		53.0811		40.4658
	4.6708	4.7307		4.70075		63.8565		63.622
	6.098	6.184		6.141		72.7512		141.848
	6.0874	6.1812		6.1343		71.3906		141.384
	5.8932	6.042		5.9676		70.8696		130.168
	5.8891	6.0181		5.9536		73.2435		129.254
	5.3346	5.4712		5.4029		65.0285		96.6022
	5.2829	5.3909		5.3369		71.7469		93.1051
	4.676	4.7147		4.69535		76.0039		63.403
	4.2511	4.2425		4.2468		78.1687		46.9128
	5.9251	5.9565		5.9408		81.0136		128.422
	6.6414	6.7374		6.6894		69.78		183.344
	5.3141	5.3342		5.32415		73.9429		92.4394
	5.1923	5.239		5.21565		73.9659		86.9023
	4.8269	4.8398		4.83335		71.6624		69.1593
	6.4191	6.5064		6.46275		74.1314		165.332
	6.5881	6.7354		6.66175		73.6328		181.08
	7.0632	7.1343		7.09875		81.3817		219.105
	7.8461	7.9426		7.89435		87.3756		301.339
	6.837	6.9137		6.87535		88.041		199.063
	6.6185	6.7164		6.66745		89.3596		181.545
	6.1819	6.1971		6.1895		87.7344		145.236
	6.9724	7.0099		6.99115		85.6549		209.292
	7.3462	7.4725		7.40935		83.1563		249.142
	7.5371	7.5822		7.55965		82.2381		264.613
	8.2264	8.3463		8.28635		83.4983		348.494
	7.6991	7.7636		7.73135		86.4429		283.056
	7.1449	7.2899		7.2174		83.4161		230.276
	7.5105	7.6289		7.5697		83.5596		265.67
	7.5206	7.5961		7.55835		87.5069		264.477
	7.6112	7.761		7.6861		89.0717		278.115
	7.6102	7.6597		7.63495		89.325		272.599
	7.961	8.0314		7.9962		90.9012		313.153
	7.2769	7.3504		7.31365		92.7672		239.612
	7.266	7.3528		7.3094		92.7481		239.195
	6.9224	7.0232		6.9728		89.9871		207.648
	6.5988	6.644		6.6214		90.4928		177.81
	7.0619	7.1477		7.1048		91.8371		219.665
	6.6866	6.7493		6.71795		93.1382		185.702
	6.7659	6.8687		6.8173		93.0472		194.063
	6.3113	6.4133		6.3623		94.6504		157.742
	6.1323	6.1441		6.1382		91.0824		141.654
	6.1543	6.2185		6.1864		87.9632		145.017
	6.4278	6.4866		6.4572		93.7807		164.907
	6.7051	6.8034		6.75425		95.6186		188.728
	6.9211	6.961		6.94105		94.2324		204.824
	7.2375	7.3041		7.2708		93.4255		235.425
	6.681	6.8062		6.7436		91.5472		187.837
	6.951	7.0683		7.00965		92.0561		210.958
	6.4846	6.5845		6.53455		91.2018		170.904
	6.46	6.5431		6.50155		90.5663		168.328
	5.7802	5.8137		5.79695		92.9343		119.318
	5.4911	5.5341		5.5126		95.6848		102.607
	5.8864	5.9461		5.91625		94.7092		126.837
	5.9978	6.0489		6.02335		92.9168		133.851
	5.4267	5.5116		5.46915		93.8014		100.2
	4.8198	4.8637		4.84175		91.1924		69.5205
	4.8024	4.8448		4.8236		86.975		68.7417
	4.388	4.4315		4.40975		90.1559		52.5228
	4.2853	4.3544		4.31985		86.6257		49.3756
	4.2849	4.3211		4.303		82.3114		48.8
	4.0051	4.0805		4.0428		73.6133		40.4718
	4.295	4.3775		4.33625		70.9188		49.9401
	4.5738	4.6535		4.61365		70.5063		60.1506
	4.8375	4.9379		4.8877		69.9113		71.5187
	5.4607	5.5754		5.51805		72.5963		102.911
	5.6432	5.7499		5.69655		76.346		113.225
	5.7517	5.8377		5.7947		79.085		119.179
	5.3031	5.395		5.34905		87.7364		93.7424
	5.3364	5.4242		5.3803		81.8274		95.395
	5.5518	5.6735		5.61265		81.232		108.295
	5.3852	5.4567		5.42095		91.925		97.5736
	5.1501	5.195		5.17255		96.3618		84.7657
	4.8727	4.9471		4.9099		96.9102		72.4977
	4.3768	4.4291		4.40295		93.0026		52.2802
	4.0588	4.1017		4.08025		92.0244		41.607
	4.1061	4.1495		4.1278		98.6321		43.0786
	4.457	4.4895		4.47325		101.976		54.8246
	4.3905	4.4397		4.4151		105.193		52.7142
	4.7567	4.7846		4.77065		112.906		66.5026
	5.1881	5.1979		5.193		115.227		85.7751
	5.1717	5.1969		5.1843		115.106		85.3447
	5.7267	5.7381		5.7324		114.836		115.376
	6.3212	6.3649		6.34305		104.204		156.315
	6.6463	6.7224		6.68435		97.0919		182.929
	6.9809	7.0782		7.02955		91.5422		212.759
	7.4327	7.5517		7.4922		88.1282		257.593
	7.1674	7.2887		7.22805		84.9547		231.297
	6.78	6.9087		6.84435		84.0167		196.382
	6.9809	7.0775		7.0292		87.8552		212.728
	6.9864	7.0711		7.02875		88.5206		212.687
	6.8654	6.9525		6.90895		88.8972		201.996
	6.2323	6.292		6.26215		85.921		150.41
	6.0018	6.1003		6.05105		83.1978		135.706
	6.0721	6.171		6.12155		77.0382		140.505
	5.9193	6.0297		5.9745		75.6837		130.62
	5.7801	5.8534		5.81675		75.7787		120.544
	5.6179	5.7189		5.6684		71.1052		111.555
	5.0975	5.1961		5.1468		68.2029		83.5061
	4.1089	4.1369		4.1229		69.192		42.9254
	4.3794	4.4167		4.39805		73.8957		52.1059
	3.7131	3.7632		3.73815		72.4623		31.9946
	5.4067	5.5301		5.4684		76.252		100.158
	6.226	6.3135		6.26975		74.5496		150.958
	5.8508	5.9706		5.9107		69.2419		126.48
	5.9451	5.9904		5.96775		66.9787		130.178
	5.9379	5.9954		5.96665		72.2905		130.106
	6.4935	6.5363		6.5149		71.7472		169.367
	6.8006	6.8906		6.8456		69.8661		196.49
	6.3017	6.4187		6.3602		71.0802		157.586
	6.1287	6.2104		6.16955		61.6896		143.836
	6.2541	6.2944		6.27425		58.3128		151.283
	6.6038	6.7116		6.6577		70.8453		180.75
	6.0941	6.2083		6.1512		69.7851		142.556
	5.4829	5.4678		5.47535		63.2258		100.541
	5.5492	5.6368		5.593		64.8612		107.162
	5.1073	5.1982		5.15275		64.6606		83.796
	4.4722	4.4748		4.4735		68.0844		54.8338
	4.917	4.956		4.9365		72.8262		73.6824
	3.8897	3.9439		3.9168		65.9061		36.8044
	3.9242	3.9756		3.9499		59.8036		37.7454
	3.4865	3.5436		3.51505		72.4181		26.6012
	4.1814	4.2225		4.20195		96.9915		45.4421
	5.9599	5.9647		5.9623		108.62		129.822
	5.1587	5.1969		5.1778		99.3994		85.0241
	5.4851	5.5595		5.5223		82.9975		103.149
	5.5699	5.6527		5.6113		81.048		108.217
	5.3921	5.4011		5.3966		93.1338		96.2646
	5.8775	5.9134		5.89545		89.4358		125.504
	5.4081	5.4484		5.42825		95.0973		97.9683
	5.9825	5.9997		5.9911		96.2693		131.712
	5.2407	5.2014		5.22105		120.465		87.1725
	6.6387	6.6728		6.65575		109.855		180.591
	6.836	6.8712		6.8536		104.562		197.18
	6.1891	6.2047		6.1969		106.214		145.757
	6.1248	6.1459		6.13535		103.551		141.457
	6.8876	6.9436		6.9156		101.04		202.58
	6.1425	6.1721		6.1573		99.5947		142.981
	5.6388	5.6874		5.6631		105.913		111.242
	6.1869	6.1465		6.1667		110.838		143.636
	6.4483	6.3676		6.40795		108.527		161.162
	6.4895	6.5254		6.50745		104.498		168.787
	6.5731	6.5444		6.55875		106.329		172.81
	7.1878	7.2325		7.21015		108.052		229.583
	7.6269	7.6654		7.64615		105.732		273.801
	7.0121	7.0295		7.0208		100.217		211.966
	6.9362	6.9276		6.9319		103.723		204.015
	7.592	7.636		7.614		103.674		270.361
	7.1743	7.1647		7.1695		107.305		225.721
	6.4123	6.4024		6.40735		112.992		161.117
	7.5532	7.5717		7.56245		116.002		264.907
	7.3585	7.3582		7.35835		111.79		244.032
	7.6063	7.6016		7.60395		110.963		269.292
	7.5608	7.5567		7.55875		111.012		264.518
	7.5067	7.5195		7.5131		108.705		259.755
	8.8344	8.8661		8.85025		112.636		424.593
	8.3051	8.3161		8.3106		106.786		351.563
	7.7228	7.7289		7.72585		104.59		282.452
	7.0915	7.1264		7.10895		108.031		220.051
	7.4881	7.4947		7.4914		111.53		257.511
	6.7473	6.728		6.73765		118.034		187.34
	7.0962	7.077		7.0866		118.445		217.982
	6.7565	6.7686		6.76255		120.22		189.425
	6.792	6.7635		6.77775		119.295		190.705
	7.2027	7.1966		7.19965		119.139		228.581
	7.3936	7.3779		7.38575		119.856		246.769
	6.8753	6.8546		6.86495		122.991		198.161
	6.6287	6.6202		6.62445		123.602		178.056
	6.4882	6.5244		6.5063		125.243		168.697
	7.5788	7.5377		7.55825		127.914		264.466
	7.1438	7.1032		7.1235		126.998		221.404
	7.3276	7.3014		7.3145		123.922		239.696
	6.9779	6.9598		6.96885		118.245		207.295
	8.1317	8.153		8.14235		115.633		330.64
	9.4466	9.4482		9.4474		112.359		516.468
	8.9114	8.8947		8.90305		113.537		432.238
	8.1218	8.0698		8.0958		116.278		325.002
	8.1661	8.1533		8.1597		116.327		332.758
	8.4907	8.4261		8.4584		116.304		370.656
	8.8583	8.854		8.85615		117.435		425.443
	8.4587	8.4361		8.4474		115.768		369.212
	8.3977	8.3771		8.3874		115.206		361.4
	8.9216	8.919		8.9203		114.106		434.755
	9.1668	9.1241		9.14545		114.663		468.513
	8.6933	8.68		8.68665		116.145		401.479
	8.8606	8.8509		8.85575		116.57		425.385
	7.9022	7.9044		7.9033		116.702		302.365
	7.3023	7.2885		7.2954		120.76		237.823
	8.0673	8.0431		8.0552		121.934		320.136
	8.3133	8.2843		8.2988		120.457		350.068
	8.2092	8.1791		8.19415		121.154		336.991
	8.3236	8.2777		8.30065		121.364		350.302
	8.3734	8.3725		8.37295		119.167		359.535
	8.2949	8.2775		8.2862		118.183		348.476
	8.4434	8.439		8.4412		117.627		368.399
	8.1049	8.0957		8.1003		117.77		325.544
	7.9763	7.9568		7.96655		117.025		309.683
	7.9229	7.8884		7.90565		117.943		302.635
	7.9885	7.9641		7.9763		118.264		310.821
	7.5928	7.5934		7.5931		118.104		268.141
	7.5861	7.5812		7.58365		117.806		267.141
	7.527	7.5393		7.53315		116.349		261.84
	7.3122	7.3124		7.3123		116.245		239.479
	7.2181	7.2122		7.21515		114.946		230.061
	7.2116	7.2122		7.2119		117.606		229.75
	7.1106	7.1003		7.10545		118.701		219.726
	6.7492	6.7509		6.75005		118.957		188.377
	6.5055	6.4968		6.50115		118.54		168.297
	5.95	5.9401		5.94505		120.963		128.698
	5.9928	5.9714		5.9821		118.451		131.119
	6.114	6.093		6.1035		117.402		139.265
	6.0066	5.997		6.0018		118.983		132.419
	6.2379	6.2425		6.2402		119.26		148.834
	6.2643	6.2708		6.26755		118.004		150.799
	6.4016	6.3917		6.39665		117.329		160.311
	6.3558	6.3515		6.35365		116.623		157.1
	6.5998	6.5915		6.59565		115.807		175.743
	6.4941	6.4907		6.4924		117.57		167.618
	6.4435	6.4462		6.44485		118.73		163.963
	6.1911	6.1945		6.1928		116.079		145.468
	6.297	6.3026		6.2998		113.635		153.139
	6.3343	6.3379		6.3361		113.864		155.802
	6.3758	6.374		6.3749		113.07		158.681
	6.5604	6.5835		6.57195		110.008		173.856
	6.6605	6.6763		6.6684		107.835		181.623
	6.507	6.5382		6.5226		106.429		169.968
	6.4849	6.5196		6.50225		103.987		168.383
	6.2983	6.3479		6.3231		102.298		154.845
	6.6331	6.673		6.65305		99.7424		180.372
	6.7005	6.7675		6.734		98.1288		187.036
	6.6708	6.7455		6.70815		96.2379		184.89
	6.8283	6.9003		6.8643		96.3986		198.105
	6.6884	6.7367		6.71255		97.6853		185.254
	6.8381	6.9014		6.86975		97.3176		198.577
	6.475	6.5359		6.50545		98.3825		168.631
	6.3539	6.4339		6.3939		98.2314		160.105
	5.8349	5.8831		5.859		98.3044		123.19
	5.7664	5.8126		5.7895		101.744		118.858
	5.501	5.5352		5.5181		109.333		102.914
	5.204	5.2416		5.2228		106.015		87.2602
	4.5504	4.5701		4.56025		110.353		58.0861
	4.2841	4.2604		4.27225		114.095		47.7613
	4.3176	4.3253		4.32145		110.695		49.4305
	4.8287	4.8456		4.83715		106.148		69.3226
	4.0719	4.0843		4.0781		112.375		41.5413
	4.3569	4.3776		4.36725		111.71		51.0188
	4.9283	4.9263		4.9273		104.246		73.2712
	4.9297	4.9882		4.95895		99.9383		74.6922
	4.7256	4.7193		4.72245		106.37		64.5072
	4.9217	4.9404		4.93105		99.7449		73.4386
	5.1452	5.1548		5.15		105.675		83.6619
	5.0314	5.0523		5.04185		100.198		78.5011
	4.4647	4.4705		4.4676		97.8402		54.6171
	4.7786	4.8297		4.80415		99.5948		67.9134
	4.4045	4.4034		4.40395		84.0967		52.3158
	4.5068	4.5331		4.51995		83.6122		56.5597
	4.3838	4.4454		4.4146		86.5298		52.6963
	4.4217	4.4797		4.4507		98.9		53.9997
	4.0964	4.0712		4.0838		103.529		41.7157
	4.6315	4.6199		4.6257		85.9339		60.6231
	4.3988	4.4416		4.4202		74.0735		52.8971
	4.3781	4.4619		4.42		65.7453		52.8899
	4.729	4.8737		4.80135		67.4738		67.7948
	4.0238	4.0929		4.05835		62.1074		40.9406
	4.265	4.2389		4.25195		85.4612		47.0837
	4.1119	4.1898		4.15085		84.6474		43.8043
	4.4708	4.4817		4.47625		78.2787		54.935
	4.1068	4.179		4.1429		77.6464		43.5531
	3.9648	3.9914		3.9781		90.1349		38.5597
	3.7891	3.7743		3.7817		87.4167		33.1259
	3.6348	3.6901		3.66245		95.7364		30.0899
	4.1358	4.1539		4.14485		109.482		43.6147
	4.3198	4.3624		4.3411		99.6596		50.1078
	4.5607	4.6412		4.60095		97.9429		59.6552
	4.4808	4.41		4.4454		106.672		53.807
	3.2124	3.2405		3.22645		92.3579		20.5722
	4.7476	4.7901		4.76885		107.249		66.4274
	4.6242	4.617		4.6206		104.486		60.4229
	5.5844	5.6399		5.61215		91.8353		108.266
	4.8731	4.9154		4.89425		78.1072		71.8066
	4.5697	4.5392		4.55445		106.767		57.8647
	4.9447	5.0037		4.9742		103.402		75.3834
	3.6997	3.7432		3.72145		96.1409		31.5677
	4.0866	4.1301		4.10835		93.3037		42.4726
	3.5425	3.6142		3.57835		98.4344		28.0643
	4.4711	4.5006		4.48585		94.9044		55.2892
	5.5471	5.5504		5.54875		111.218		104.639
	4.7991	4.8365		4.8178		100.114		68.494
	3.2201	3.266		3.24305		108.826		20.8914
	4.0479	4.0408		4.04435		124.177		40.5184
	5.8765	5.8591		5.8678		99.8053		123.746
	4.5112	4.4846		4.4979		121.421		55.736
	5.5249	5.5562		5.54055		107.328		104.175
	4.157	4.1595		4.15825		112.59		44.039
	4.9067	4.918		4.91235		105.388		72.6062
	4.828	4.8881		4.85805		103.042		70.225
	5.7259	5.7738		5.74985		109.095		116.433
	5.3968	5.4365		5.41665		115.655		97.3416
	5.3746	5.4227		5.39865		108.836		96.3744
	5.1119	5.129		5.12045		113.663		82.23
	4.8808	4.8982		4.8895		118.136		71.5978
	5.0002	5.0076		5.0039		114.641		76.7418
	4.7053	4.7185		4.7119		117.013		64.0758
	4.6528	4.6619		4.65735		118.431		61.8761
	5.4955	5.5033		5.4994		117.707		101.871
	5.6856	5.6728		5.6792		125.866		112.193
	5.788	5.7704		5.7792		124.765		118.225
	6.0444	6.037		6.0407		126.639		135.011
	6.2875	6.2632		6.27535		127.672		151.363
	5.9899	5.9822		5.98605		122.356		131.379
	6.0607	6.0405		6.0506		125.059		135.675
	7.1673	7.1286		7.14795		132.863		223.692
	6.5656	6.5568		6.5612		128.399		173.004
	7.1295	7.1279		7.1287		122.105		221.89
	7.2946	7.3108		7.3027		114.788		238.537
	6.9219	6.9621		6.942		107.463		204.908
	8.1892	8.2518		8.2205		108.728		340.252
	8.1379	8.1941		8.166		109.056		333.529
	8.8168	8.807		8.8119		110.514		419.097
	8.4796	8.431		8.4553		112.333		370.248
	8.5197	8.584		8.55185		110.466		383.077
	8.4101	8.3883		8.3992		110.314		362.927
	8.3912	8.4171		8.40415		108.535		363.57
	8.7952	8.8222		8.8087		109.008		418.641
	7.9662	7.946		7.9561		109.847		308.466
	7.7042	7.7157		7.70995		113.876		280.712
	7.8847	7.8579		7.8713		115.798		298.707
	8.164	8.1599		8.16195		115.805		333.033
	7.9101	7.8765		7.8933		116.418		301.219
	8.333	8.3395		8.33625		114.497		354.828
	8.1865	8.1931		8.1898		113.427		336.454
	7.9468	7.9403		7.94355		114.781		307.008
	7.4442	7.4336		7.4389		114.25		252.134
	7.7813	7.7985		7.7899		113.223		289.535
	8.0821	8.0537		8.0679		114.361		321.653
	8.1026	8.1451		8.12385		117.337		328.391
	8.1192	8.1216		8.1204		118.2		327.973
	8.0995	8.1112		8.10535		117.837		326.153
	8.3238	8.2993		8.31155		116.621		351.684
	7.9327	7.9623		7.9475		116.435		307.466
	7.8935	7.8832		7.88835		116.282		300.652
	7.7694	7.7418		7.7556		116.931		285.728
	8.0689	8.0823		8.0756		116.227		322.575
	8.1121	8.0862		8.09915		115.395		325.405
	8.0461	8.0438		8.04495		114.522		318.916
	8.0839	8.0839		8.0839		113.989		323.57
	8.2327	8.2403		8.2365		114.459		342.243
	7.8167	7.8392		7.82795		114.136		293.799
	7.8454	7.8574		7.8514		114.865		296.447
	7.7711	7.7846		7.77785		114.133		288.194
	7.9925	8.0127		8.0026		114.2		313.906
	7.9905	8.0111		8.0008		113.757		313.694
	7.5945	7.6087		7.6016		113.415		269.043
	7.3078	7.3191		7.31345		114.245		239.592
	6.8195	6.821		6.82025		114.912		194.315
	6.398	6.4405		6.41925		114.439		162.016
	6.2542	6.285		6.2696		114.868		150.947
	5.7131	5.7175		5.7153		117.838		114.347
	6.1605	6.1295		6.145		117.217		142.125
	6.6634	6.6773		6.67035		118.129		181.782
	6.6691	6.6774		6.67325		117.224		182.02
	6.8022	6.8165		6.80935		116.459		193.385
	7.4984	7.4834		7.4909		115.155		257.459
	7.8276	7.7995		7.81355		115.697		292.181
	7.339	7.3086		7.3238		118.657		240.611
	6.7933	6.7788		6.78605		123.474		191.407
	6.4721	6.4224		6.44725		124.967		164.146
	6.3633	6.3436		6.35345		123.378		157.085
	6.4073	6.3921		6.3997		118.384		160.541
	6.085	6.0981		6.09155		117.443		138.449
	5.7771	5.7879		5.7825		119.342		118.428
	5.8079	5.8242		5.81605		120.028		120.501
	5.7777	5.7656		5.77165		120.834		117.762
	5.5422	5.5313		5.53675		121.533		103.961
	5.1276	5.1325		5.13005		120.445		82.6934
	5.058	5.0442		5.0511		119.904		78.934
	5.4713	5.4778		5.47455		118.612		100.497
	5.6089	5.6187		5.6138		115.096		108.362
	5.9686	5.9645		5.96655		113.875		130.1
	5.5004	5.5157		5.50805		115.317		102.353
	5.4965	5.5177		5.5071		112.839		102.3
	4.9868	5.0093		4.99805		109.982		76.473
	4.7894	4.7899		4.78965		105.318		67.3004
	4.4032	4.4462		4.4247		100.928		53.0588
	4.1946	4.2532		4.2239		99.3514		46.158
	3.7014	3.7177		3.70955		98.977		31.2658
	3.8124	3.8689		3.84065		93.4693		34.6993
	3.8015	3.8316		3.81655		93.1815		34.0501
	3.7141	3.8052		3.75965		87.6865		32.5498
	3.5158	3.5637		3.53975		79.1977		27.1659
	3.9935	4.0358		4.01465		79.8701		39.6323
	3.8769	3.9251		3.901		80.0356		36.3608
	4.25	4.3207		4.28535		83.1103		48.202
	4.0822	4.128		4.1051		66.8397		42.3718
	3.7855	3.846		3.81575		67.8476		34.0287
	3.9721	3.991		3.98155		69.3193		38.6601
	4.3826	4.4386		4.4106		71.6224		52.5532
	4.199	4.2875		4.24325		73.9467		46.7953
	3.1524	3.1705		3.16145		78.7072		19.3537
	4.0601	4.1342		4.09715		57.3018		42.1261
	4.233	4.2261		4.22955		58.2114		46.3435
	3.5772	3.6525		3.61485		60.7575		28.9319
	3.1132	3.1707		3.14195		60.3383		18.9978
	3.8056	3.8593		3.83245		54.1897		34.4775
	3.4125	3.4312		3.42185		46.913		24.5408
	3.8883	3.8619		3.8751		104.352		35.6414
	3.4441	3.4814		3.46275		53.3679		25.4314
	3.6997	3.7543		3.727		43.0512		31.7091
	2.7862	2.8716		2.8289		60.3719		13.8662
	2.6963	2.7163		2.7063		71.4659		12.1404
	3.6026	3.6034		3.603		53.5037		28.6483
	4.1612	4.195		4.1781		75.9371		44.6727
	3.5297	3.5843		3.557		63.7689		27.565
	3.141	3.0448		3.0929		65.1017		18.1219
	3.8223	3.897		3.85965		76.486		35.2168
	2.2686	2.324		2.2963		88.8709		7.41638
	3.4753	3.4779		3.4766		68.6511		25.7377
	2.8343	2.8847		2.8595		60.7121		14.3211
	3.1649	3.0833		3.1241		60.6904		18.6759
	3.7896	3.8445		3.81705		51.7398		34.0635
	3.7144	3.7388		3.7266		92.2434		31.6989
	4.1897	4.227		4.20835		94.4992		45.6501
	3.4799	3.4884		3.48415		95.9276		25.9058
	4.1423	4.166		4.15415		62.3942		43.9089
	3.9372	4.0067		3.97195		70.8215		38.3811
	3.8015	3.8441		3.8228		87.5567		34.2177
	4.7156	4.7536		4.7346		105.355		65.0064
	4.2396	4.2325		4.23605		84.0179		46.5575
	4.4499	4.4136		4.43175		108.837		53.3128
	4.735	4.7732		4.7541		88.0482		65.8129
	4.9279	4.9151		4.9215		92.5484		73.0127
	4.1528	4.1352		4.144		97.4274		43.5878
	3.7971	3.857		3.82705		93.7365		34.332
	4.7691	4.8368		4.80295		92.604		67.8626
	4.2829	4.3208		4.30185		109.143		48.7609
	4.3588	4.4219		4.39035		113.726		51.8327
	4.3525	4.3238		4.33815		100.923		50.0057
	4.7302	4.7155		4.72285		96.6345		64.5236
	3.9712	3.9781		3.97465		98.4822		38.4594
	4.8415	4.866		4.85375		99.1257		70.0387
	5.0026	5.0099		5.00625		108.434		76.85
	4.9306	4.9424		4.9365		106.958		73.6824
	5.4054	5.4564		5.4309		101.26		98.1119
	5.3067	5.337		5.32185		98.0636		92.3196
	6.151	6.1894		6.1702		102.911		143.881
	5.6276	5.6611		5.64435		104.368		110.141
	5.8562	5.8819		5.86905		106.917		123.825
	5.5794	5.609		5.5942		109.399		107.231
	6.0052	5.999		6.0021		116.547		132.439
	6.116	6.1479		6.13195		113.977		141.222
	6.595	6.6007		6.59785		114.315		175.919
	7.067	7.0497		7.05835		118.422		215.385
	7.6154	7.6067		7.61105		119.286		270.047
	7.6582	7.6406		7.6494		120.779		274.15
	7.2501	7.2301		7.2401		121.424		232.455
	7.3384	7.3167		7.32755		123.466		240.981
	7.7484	7.7194		7.7339		124.939		283.336
	8.5805	8.5347		8.5576		126.258		383.85
	8.9204	8.8779		8.89915		127.366		431.67
	8.7669	8.7175		8.7422		127.228		409.231
	8.689	8.6464		8.6677		125.433		398.857
	8.8668	8.8396		8.8532		124.522		425.018
	8.8442	8.805		8.8246		122.616		420.912
	8.7934	8.7713		8.78235		121.088		414.895
	8.6793	8.653		8.66615		121.417		398.644
	8.6946	8.6692		8.6819		120.703		400.821
	8.3349	8.3088		8.32185		118.04		352.993
	8.4744	8.4621		8.46825		116.929		371.952
	8.3248	8.3268		8.3258		113.121		353.496
	8.2474	8.2498		8.2486		110.456		343.753
	9.0022	8.9799		8.99105		111.713		445.182
	8.6987	8.6933		8.696		114.992		402.777
	7.7288	7.7142		7.7215		114.56		281.975
	7.2084	7.1994		7.2039		117.137		228.986
	8.4255	8.3912		8.40835		122.943		364.115
	8.9972	8.9538		8.9755		124.532		442.876
	8.863	8.8211		8.84205		123.674		423.414
	8.2179	8.1891		8.2035		124.746		338.146
	8.5689	8.5269		8.5479		124.257		382.547
	9.0394	8.9987		9.01905		124.915		449.354
	9.6092	9.5647		9.58695		125.897		539.694
	9.5198	9.4613		9.49055		124.993		523.577
	9.2309	9.1801		9.2055		124.74		477.802
	8.961	8.9266		8.9438		122.896		438.2
	8.5548	8.5167		8.53575		123.595		380.918
	8.2036	8.1589		8.18125		122.488		335.402
	8.2007	8.1472		8.17395		123.058		334.505
	7.8533	7.8104		7.83185		123.646		294.238
	7.6286	7.5916		7.6101		123.396		269.946
	7.4567	7.4294		7.44305		124.361		252.557
	7.3477	7.318		7.33285		122.205		241.504
	7.1851	7.1583		7.1717		121.165		225.929
	6.9729	6.9526		6.96275		121.756		206.751
	7.0635	7.0477		7.0556		121.782		215.133
	7.1137	7.1101		7.1119		118.444		220.325
	7.1347	7.148		7.14135		116.894		223.073
	6.775	6.7579		6.76645		114.897		189.753
	6.6144	6.6022		6.6083		120.327		176.756
	6.1851	6.1968		6.19095		121.539		145.338
	5.5415	5.5509		5.5462		118.76		104.494
	6.1905	6.1655		6.178		115.865		144.427
	5.8284	5.7908		5.8096		117.462		120.1
	5.7442	5.7111		5.72765		119.16		115.089
	5.9422	5.9255		5.93385		121.57		127.972
	6.0177	5.9879		6.0028		124.465		132.485
	5.8866	5.901		5.8938		124.86		125.398
	5.9696	5.9444		5.957		125.001		129.476
	6.111	6.09		6.1005		127.405		139.06
	6.0457	6.0474		6.04655		126.082		135.403
	6.2146	6.1844		6.1995		123.834		145.941
	6.2277	6.2271		6.2274		121.09		147.92
	6.1673	6.1808		6.17405		118.299		144.151
	6.0727	6.0696		6.07115		116.385		137.063
	5.9309	5.9395		5.9352		115.173		128.06
	5.5744	5.5846		5.5795		113.671		106.388
	5.1763	5.198		5.18715		115.022		85.4855
	4.6871	4.6873		4.6872		115.752		63.0734
	4.3229	4.3295		4.3262		117.751		49.5936
	4.1114	4.1286		4.12		115.788		42.8349
	3.4801	3.4896		3.48485		116.169		25.9214
	3.3519	3.3496		3.35075		111.015		23.0426
	3.5912	3.6355		3.61335		108.135		28.8959
	4.0848	4.1393		4.11205		107.852		42.5874
	4.3219	4.3772		4.34955		104.904		50.401
	4.3472	4.4053		4.37625		102.011		51.3349
	4.4627	4.4644		4.46355		98.1465		54.4687
	4.3499	4.3732		4.36155		101.37		50.8193
	4.4993	4.5156		4.50745		99.3132		56.0917
	4.2226	4.2182		4.2204		104.987		46.0434
	3.7105	3.7729		3.7417		107.222		32.0858
	3.6211	3.6489		3.635		101.213		29.4184
	3.4007	3.4012		3.40095		100.582		24.0939
	3.357	3.3616		3.3593		95.9293		23.2195
	4.8068	4.863		4.8349		91.5718		69.2259
	4.8678	4.9427		4.90525		91.5917		72.2919
	4.5215	4.5845		4.553		78.3252		57.8095
	4.1976	4.2721		4.23485		91.531		46.5179
	4.4797	4.4999		4.4898		92.3504		55.4354
	4.4509	4.5067		4.4788		86.7536		55.0289
	4.5487	4.6091		4.5789		85.1099		58.8017
	3.956	4.0311		3.99355		95.359		39.0107
	3.5363	3.5614		3.54885		96.377		27.3759
	3.5951	3.6209		3.608		78.9701		28.7677
	3.2241	3.1167		3.1704		75.6957		19.5186
	3.4992	3.5272		3.5132		84.8107		26.5592
	2.6325	2.5903		2.6114		91.3527		10.9075
	2.9868	3.0027		2.99475		93.8365		16.4508
	2.2745	2.2808		2.27765		77.1553		7.23714
	3.3053	3.2843		3.2948		113.474		21.9075
	3.8928	3.9319		3.91235		116.641		36.6791
	4.2714	4.2565		4.26395		106.984		47.4835
	2.5426	2.6255		2.58405		74.7027		10.5684
	2.7667	2.7462		2.75645		116.308		12.8279
	3.1062	3.1129		3.10955		123.87		18.4161
	3.9183	3.9623		3.9403		111.016		37.4709
	2.5859	2.6447		2.6153		97.2439		10.9565
	3.4357	3.3875		3.4116		109.541		24.3209
	2.4328	2.428		2.4304		137.216		8.79305
	3.7675	3.8037		3.7856		96.1785		33.2285
	3.3834	3.4061		3.39475		89.7882		23.9624
	2.676	2.6262		2.6511		117.123		11.4126
	3.3333	3.3824		3.35785		77.3906		23.1894
	3.5334	3.4866		3.51		102.925		26.4867
	3.3638	3.3833		3.37355		105.626		23.5162
	2.7532	2.7423		2.74775		112.349		12.7068
	2.8495	2.796		2.82275		71.2697		13.776
	2.2617	2.3425		2.3021		50.874		7.47272
	3.7162	3.6675		3.69185		101.203		30.8204
	3.6549	3.7029		3.6789		92.3772		30.4972
	4.3573	4.3908		4.37405		98.8835		51.2575
	4.3215	4.2947		4.3081		119.083		48.9738
	3.6209	3.5456		3.58325		109.473		28.1798
	3.7502	3.7881		3.76915		103.586		32.7972
	5.4824	5.5151		5.49875		112.784		101.835
	4.2912	4.2905		4.29085		106.542		48.3878
	4.9951	5.0307		5.0129		105.116		77.1566
	4.0758	3.9557		4.01575		90.6514		39.6649
	5.2727	5.3275		5.3001		95.593		91.1923
	4.8123	4.8476		4.82995		86.7526		69.0135
	6.2993	6.2944		6.29685		101.679		152.924
	6.1217	6.0866		6.10415		120.754		139.31
	6.4146	6.4318		6.4232		115.651		162.316
	7.027	7.004		7.0155		114.421		211.486
	6.5043	6.5604		6.53235		106.112		170.732
	6.6996	6.7013		6.70045		111.603		184.254
	6.8867	6.884		6.88535		108.249		199.933
	6.7554	6.7472		6.7513		111.069		188.481
	6.9253	6.9412		6.93325		107.013		204.135
	6.7438	6.7698		6.7568		102.646		188.942
	6.9116	6.9226		6.9171		105.49		202.711
	6.3499	6.3858		6.36785		110.087		158.156
	6.6448	6.6911		6.66795		106.291		181.586
	7.1711	7.1924		7.18175		107.307		226.88
	7.282	7.3067		7.29435		112.725		237.72
	7.8825	7.901		7.89175		112.636		301.041
	7.4981	7.4941		7.4961		113.253		257.996
	7.6632	7.6596		7.6614		114.013		275.442
	7.8245	7.8365		7.8305		115.311		294.086
	7.7243	7.6933		7.7088		119.839		280.586
	8.4497	8.442		8.44585		119.221		369.008
	8.756	8.7189		8.73745		121.047		408.564
	8.2843	8.2436		8.26395		117.623		345.676
	8.0582	8.0626		8.0604		110.371		320.757
	8.0137	8.0461		8.0299		104.134		317.129
	7.8728	7.9124		7.8926		104.7		301.139
	7.8355	7.8482		7.84185		105.243		295.367
	8.1092	8.1362		8.1227		105.082		328.252
	8.6322	8.6385		8.63535		108.669		394.408
	8.6881	8.6963		8.6922		110.196		402.249
	9.0658	9.1405		9.10315		108.451		462.042
	9.6728	9.6553		9.66405		110.899		552.82
	8.9407	8.8827		8.9117		113.625		433.499
	9.1593	9.1351		9.1472		113.098		468.782
	9.2733	9.2952		9.28425		113.191		490.17
	9.1898	9.1687		9.17925		115.56		473.727
	8.4796	8.4962		8.4879		115.397		374.547
	8.2606	8.2504		8.2555		116.135		344.617
	8.0562	8.081		8.0686		114.117		321.737
	8.1341	8.0941		8.1141		114.107		327.21
	8.3033	8.3246		8.31395		117.148		351.988
	7.9389	7.9396		7.93925		116.151		306.51
	7.583	7.606		7.5945		116.355		268.289
	7.702	7.7165		7.70925		114.423		280.635
	7.489	7.5007		7.49485		115.044		257.867
	7.1105	7.1284		7.11945		111.697		221.027
	7.9582	7.9601		7.95915		114.099		308.821
	7.8778	7.8881		7.88295		112.817		300.035
	7.2082	7.2468		7.2275		112.667		231.244
	7.2038	7.2		7.2019		112.705		228.795
	7.323	7.3082		7.3156		112.254		239.804
	6.1522	6.1497		6.15095		110.091		142.539
	5.5177	5.5727		5.5452		107.825		104.438
	5.894	5.8976		5.8958		109.628		125.526
	6.1835	6.205		6.19425		107.717		145.57
	5.7554	5.8191		5.78725		102.163		118.72
	5.4037	5.4519		5.4278		98.8235		97.9439
	5.5782	5.6668		5.6225		95.7504		108.867
	5.8298	5.8968		5.8633		97.248		123.462
	5.931	5.9738		5.9524		104.363		129.176
	6.1572	6.1985		6.17785		104.784		144.417
	5.9307	5.9637		5.9472		104.69		128.838
	5.7517	5.7724		5.76205		109.64		117.176
	7.1049	7.0901		7.0975		120.197		218.989
	7.3171	7.3114		7.31425		119.551		239.671
	7.0698	7.057		7.0634		121.615		215.848
	7.2384	7.2296		7.234		120.565		231.868
	7.7234	7.6934		7.7084		123.377		280.543
	8.0621	8.0313		8.0467		121.521		319.124
	7.6199	7.6158		7.61785		117.851		270.772
	7.1294	7.1105		7.11995		116.968		221.074
	7.9121	7.8804		7.89625		123.514		301.557
	8.0621	8.0376		8.04985		122.022		319.499
	7.5813	7.5689		7.5751		117.169		266.239
	7.1436	7.152		7.1478		114.186		223.678
	6.9806	7.0012		6.9909		113.198		209.269
	7.3406	7.4051		7.37285		106.833		245.478
	7.0325	7.0661		7.0493		103.136		214.558
	6.795	6.8562		6.8256		101.884		194.773
	6.8069	6.8906		6.84875		89.7875		196.761
	7.2562	7.347		7.3016		80.9781		238.43
	7.6621	7.8001		7.7311		77.0188		283.028
	6.0103	6.111		6.06065		81.9397		136.353
	5.7174	5.8279		5.77265		76.1569		117.823
	5.1769	5.2746		5.22575		75.0851		87.4082
	4.8005	4.8895		4.845		67.4125		69.6606
	4.0912	4.1581		4.12465		74.7934		42.9801
	4.0752	4.1609		4.11805		69.1124		42.7741
	4.0549	4.1497		4.1023		53.1381		42.2852
	3.2727	3.3721		3.3224		54.6883		22.4627
	2.7786	2.8531		2.81585		57.6674		13.6752
	3.4857	3.5377		3.5117		53.8015		26.5252
	3.8812	3.9515		3.91635		54.8629		36.7918
	3.2195	3.3334		3.27645		60.9432		21.5435
	2.5064	2.5306		2.5185		68.1342		9.78435
	2.4938	2.5941		2.54395		63.8991		10.084
	1.6528	1.6812		1.667		73.5202		2.83735
	1.4059	1.4784		1.44215		65.2698		1.83712
	1.3627	1.4409		1.4018		81.8561		1.68719
	1.2448	1.2866		1.2657		75.5825		1.24193
	1.5097	1.5462		1.52795		55.0273		2.18491
	1.9652	2.065		2.0151		60.1581		5.01183
	2.2116	2.2573		2.23445		66.8601		6.8331
	3.0252	3.093		3.0591		44.7881		17.5342
	3.6308	3.6357		3.63325		54.9694		29.376
	4.2905	4.3126		4.30155		52.0056		48.7507
	4.4151	4.5014		4.45825		49.7254		54.2749
	4.0616	4.0652		4.0634		42.3701		41.0937
	4.3103	4.3504		4.33035		46.6445		49.7365
	4.2878	4.3554		4.3216		68.6831		49.4356
	4.5774	4.6557		4.61655		59.5942		60.2641
	4.4825	4.5273		4.5049		80.9289		55.9966
	3.8699	3.8786		3.87425		44.1411		35.618
	3.8913	3.8765		3.8839		67.4304		35.8848
	3.0673	3.0231		3.0452		49.1202		17.2963
	3.4908	3.5273		3.50905		66.6762		26.4652
	3.4434	3.5154		3.4794		78.0976		25.8
	3.3919	3.3195		3.3557		57.6325		23.1449
	3.8843	3.9368		3.91055		63.5406		36.6285
	4.1084	4.1182		4.1133		49.5952		42.6263
	5.1252	5.2109		5.16805		43.2046		84.5447
	5.4716	5.5595		5.51555		67.4483		102.771
	4.4558	4.466		4.4609		83.3344		54.3718
	5.5057	5.6173		5.5615		76.582		105.361
	4.9316	4.9917		4.96165		78.2777		74.8143
	5.5885	5.6268		5.60765		78.8097		108.006
	4.4696	4.3967		4.43315		88.777		53.3634
	4.1875	4.1366		4.16205		75.7648		44.1599
	4.6767	4.7314		4.70405		70.8813		63.7561
	4	4.0346		4.0173		81.2267		39.7108
	3.4756	3.473		3.4743		94.6197		25.6867
	6.2511	6.2354		6.24325		87.0481		149.052
	5.8939	5.9266		5.91025		88.2511		126.451
	9.095	9.118		9.1065		103.374		462.552
	8.8949	8.9157		8.9053		103.564		432.565
	8.9963	9.0816		9.03895		96.2879		452.335
	8.2922	8.3419		8.31705		102.759		352.382
	8.8653	8.9477		8.9065		97.4918		432.74
	7.7555	7.81		7.78275		90.2097		288.739
	7.6095	7.6632		7.63635		100.723		272.749
	8.2553	8.2867		8.271		106.338		346.561
	7.175	7.1859		7.18045		108.51		226.757
	7.631	7.6537		7.64235		107.262		273.393
	6.8012	6.8389		6.82005		103.876		194.298
	6.6816	6.632		6.6568		104.922		180.677
	6.3505	6.4483		6.3994		98.6091		160.518
	5.7762	5.8292		5.8027		99.2217		119.673
	5.5726	5.6214		5.597		92.7299		107.392
	5.7455	5.7885		5.767		95.6504		117.478
	5.5354	5.5806		5.558		99.7193		105.163
	5.3831	5.4124		5.39775		97.0358		96.3262
	4.6323	4.6524		4.64235		106.933		61.2801
	5.3986	5.427		5.4128		111.968		97.1342
	5.2349	5.2361		5.2355		117.597		87.8983
	5.0953	5.0819		5.0886		122.972		80.7051
	5.5873	5.5903		5.5888		127.045		106.921
	5.5814	5.5535		5.56745		129.302		105.7
	5.287	5.244		5.2655		137.721		89.418
	5.797	5.8039		5.80045		119.768		119.534
	5.1264	5.1075		5.11695		124.433		82.0615
	4.8054	4.7916		4.7985		121.936		67.6741
	4.5506	4.5479		4.54925		122.76		57.6668
	4.9433	4.943		4.94315		121.103		73.9805
	6.3547	6.3497		6.3522		112.476		156.992
	7.667	7.7036		7.6853		114.942		278.028
	7.2751	7.2921		7.2836		113.728		236.671
	7.1555	7.1527		7.1541		113.451		224.27
	7.368	7.3958		7.3819		112.127		246.383
	8.1614	8.1244		8.1429		111.795		330.707
	8.0392	8.0561		8.04765		109.636		319.237
	8.3576	8.4091		8.38335		111.741		360.877
	8.8419	8.8303		8.8361		114.231		422.56
	8.3067	8.3602		8.33345		114.254		354.471
	8.3079	8.2814		8.29465		115.219		349.543
	8.5193	8.491		8.50515		114.899		376.836
	8.481	8.4946		8.4878		113.386		374.534
	8.3952	8.3891		8.39215		111.914		362.014
	8.2477	8.2193		8.2335		112.192		341.869
	8.4423	8.489		8.46565		109.697		371.61
	8.4007	8.4368		8.41875		110.128		365.468
	8.9817	8.98		8.98085		113.609		443.668
	9.0943	9.0962		9.09525		115.198		460.84
	10.0198	10.0018		10.0108		113.309		614.487
	9.4003	9.3673		9.3838		114.188		506.107
	9.2234	9.1961		9.20975		114.83		478.464
	8.8032	8.7623		8.78275		115.114		414.952
	8.1042	8.0942		8.0992		113.888		325.411
	7.8121	7.804		7.80805		111.552		291.564
	8.4152	8.4636		8.4394		108.763		368.164
	8.6349	8.5984		8.61665		108.87		391.851
	9.0354	9.041		9.0382		108.764		452.222
	8.4108	8.4688		8.4398		106.804		368.216
	7.7437	7.8235		7.7836		103.829		288.834
	8.1725	8.2707		8.2216		98.9791		340.389
	8.527	8.5817		8.55435		98.2212		383.413
	9.5642	9.628		9.5961		94.6087		541.241
	9.7738	9.9111		9.84245		92.5317		584.004
	8.9358	9.0344		8.9851		96.2576		444.298
	7.8307	7.9024		7.86655		99.3685		298.167
	7.745	7.8655		7.80525		98.1916		291.25
	7.6429	7.7092		7.67605		98.3757		277.025
	8.1335	8.2337		8.1836		95.5543		335.691
	8.2114	8.2563		8.23385		97.2038		341.912
	8.5332	8.6356		8.5844		97.0175		387.468
	8.3908	8.4911		8.44095		95.7077		368.366
	8.3852	8.4574		8.4213		98.0034		365.8
	8.2186	8.2465		8.23255		100.38		341.751
	8.078	8.1694		8.1237		100.611		328.373
	8.1199	8.1576		8.13875		101.364		330.202
	7.6079	7.6774		7.64265		100.701		273.425
	7.0958	7.1466		7.1212		99.1829		221.19
	7.1978	7.2655		7.23165		96.2221		231.643
	6.8065	6.8441		6.8253		101.729		194.747
	6.0783	6.1145		6.0964		105.397		138.78
	5.9582	5.9668		5.9625		110.87		129.835
	5.9386	5.9947		5.96665		104.629		130.106
	5.8219	5.8581		5.84		100.204		121.996
	6.2859	6.3319		6.3089		99.6074		153.804
	6.3706	6.4204		6.3955		100.352		160.225
	6.2538	6.2774		6.2656		101.544		150.659
	6.0303	6.0524		6.04135		103.167		135.054
	5.9588	5.9844		5.9716		104.482		130.43
	5.9889	6.0038		5.99635		108.367		132.059
	6.0451	6.0773		6.0612		107.549		136.39
	6.1388	6.1639		6.15135		107.69		142.566
	6.3062	6.3211		6.31365		103.776		154.151
	6.1797	6.223		6.20135		104.989		146.071
	5.321	5.3386		5.3298		113.94		92.734
	5.7609	5.777		5.76895		115.071		117.597
	5.5001	5.512		5.50605		118.424		102.241
	5.7272	5.7339		5.73055		116.287		115.264
	5.6115	5.615		5.61325		109.956		108.33
	5.4332	5.4603		5.44675		107.008		98.9734
	5.5042	5.5291		5.51665		104.023		102.833
	5.473	5.4985		5.48575		107.748		101.115
	5.238	5.2617		5.24985		110.133		88.6231
	5.0547	5.0723		5.0635		108.87		79.5167
	4.8273	4.8763		4.8518		108.314		69.9544
	4.8257	4.8752		4.85045		102.053		69.896
	4.7992	4.8097		4.80445		104.675		67.9262
	4.1425	4.0865		4.1145		104.238		42.6636
	4.3731	4.4097		4.3914		103.088		51.8699
	3.9892	4.041		4.0151		102.006		39.6456
	3.7896	3.8187		3.80415		99.7594		33.7193
	3.8874	3.8864		3.8869		98.6457		35.968
	4.4963	4.5546		4.52545		90.764		56.7664
	4.9555	5.018		4.98675		86.128		75.9554
	4.9894	5.0448		5.0171		77.3193		77.3507
	4.6201	4.7041		4.6621		75.1092		62.0656
	4.3122	4.3263		4.31925		83.6226		49.355
	4.6405	4.7255		4.683		69.848		62.904
	4.8433	4.9001		4.8717		73.7346		70.8187
	5.3917	5.3774		5.38455		70.0264		95.6212
	5.2687	5.2368		5.25275		85.8777		88.77
	5.1552	5.1513		5.15325		91.1706		83.8204
	4.0889	4.1477		4.1183		79.0032		42.7819
	3.5432	3.5737		3.55845		77.843		27.5987
	4.8768	4.91		4.8934		85.274		71.7692
	4.9028	4.9545		4.92865		83.2856		73.3314
	4.7255	4.7637		4.7446		80.9116		65.4192
	5.6424	5.57		5.6062		104.027		107.922
	6.6681	6.7155		6.6918		80.3895		183.542
	5.7471	5.8247		5.7859		82.1977		118.637
	5.3734	5.3921		5.38275		67.9126		95.5254
	6.2006	6.2081		6.20435		81.6392		146.283
	6.3352	6.4108		6.373		97.3536		158.54
	5.7517	5.8437		5.7977		94.3644		119.364
	4.1224	4.13		4.1262		84.7261		43.0286
	5.3615	5.382		5.37175		95.5528		94.9409
	6.283	6.3309		6.30695		92.63		153.661
	5.1956	5.2302		5.2129		97.2631		86.7649
	6.6036	6.6324		6.618		97.5271		177.536
	5.7982	5.9006		5.8494		90.7056		122.586
	7.1509	7.2088		7.17985		92.6229		226.7
	6.3731	6.3245		6.3488		99.6773		156.74
	7.2348	7.2448		7.2398		93.6452		232.427
	6.0465	6.1146		6.08055		95.3075		137.7
	5.6629	5.7407		5.7018		80.4791		113.538
	6.0202	5.9944		6.0073		85.778		132.783
	6.7401	6.8112		6.77565		68.9678		190.528
	6.5155	6.6137		6.5646		93.3133		173.273
	6.5726	6.5358		6.5542		102.013		172.451
	6.1758	6.182		6.1789		100.551		144.491
	5.9699	5.9905		5.9802		83.2548		130.995
	5.8271	5.8919		5.8595		99.5456		123.222
	7.0494	7.1227		7.08605		102.489		217.931
	6.9727	7.0109		6.9918		104.243		209.35
	7.3543	7.3482		7.35125		102.601		243.327
	6.6839	6.7582		6.72105		92.4395		185.959
	6.6688	6.6768		6.6728		98.7436		181.983
	6.53	6.5434		6.5367		105.817		171.073
	6.5805	6.5726		6.57655		101.351		174.221
	7.3945	7.44		7.41725		100.681		249.939
	7.9261	7.9623		7.9442		105.39		307.084
	8.4147	8.4838		8.44925		108.165		369.454
	7.3003	7.3214		7.31085		108.891		239.337
	7.5112	7.5282		7.5197		113.171		260.44
	8.2017	8.1483		8.175		110.538		334.633
	8.2693	8.2549		8.2621		112.249		345.444
	8.9596	8.9388		8.9492		107.409		438.994
	9.4199	9.4024		9.41115		111.451		510.545
	9.1558	9.1426		9.1492		109.705		469.089
	9.9697	9.968		9.96885		115.251		606.794
	9.5315	9.5614		9.54645		110.411		532.883
	8.6581	8.6968		8.67745		113.79		400.205
	9.4458	9.4423		9.44405		113.45		515.918
	9.7533	9.7253		9.7393		113.675		565.834
	9.7964	9.7943		9.79535		113.554		575.66
	9.2923	9.2777		9.285		112.025		490.289
	8.6865	8.7034		8.69495		114.158		402.631
	8.4342	8.4821		8.45815		113.71		370.623
	8.9685	9.0088		8.98865		111.763		444.825
	8.5251	8.5282		8.52665		111.839		379.701
	8.6136	8.5949		8.60425		111.748		390.162
	8.8052	8.8821		8.84365		109.633		423.644
	8.7263	8.7159		8.7211		113.182		406.275
	8.4453	8.4524		8.44885		112.669		369.402
[truncated: 153,257 more rows]
