# Supplementary material for: A large volume wind data for renewable energy applications
Source: Data Brief. 2019 Jul 19;25:104291. doi: 10.1016/j.dib.2019.104291 (PMC6685692; doi:10.1016/j.dib.2019.104291)
Supplement: Dataset4 — Three year Data set of Location S4 [file mmc4.xlsx]

## Sheet: Sheet1
S4
	Wind Speed (m/s)					Wind direction (°)			WPD (W/m^2)
2014-01-01	8.45					38			369.553
	8.04					38			318.328
	7.18					34			226.715
	6.99					27			209.188
	6.39					25			159.812
	6.53					27			170.548
	7.19					28			227.663
	7.41					28			249.207
	7.65					24			274.214
	7.09					20			218.296
	6.76					18			189.211
	6.1					14			139.026
	4.77					6			66.4754
	5.61					8			108.142
	6.32					8			154.617
	5.43					3			98.0631
	4.99					0			76.104
	5.2					1			86.1224
	4.86					357			70.3096
	4.77					356			66.4754
	4.69					357			63.1865
	5.27					1			89.6474
	3.9					356			36.3329
	4.23					357			46.3583
	4.72					359			64.4069
	4.71					357			63.9984
	4.83					356			69.0156
	5.38					0			95.379
	6.41					1			161.317
	6.99					1			209.188
	7.66					1			275.291
	7.53					1			261.512
	7.86					3			297.422
	7.55					1			263.601
	7.24					3			232.446
	7.69					3			278.538
	7.93					3			305.44
	8.19					4			336.479
	8.07					6			321.904
	8.3					4			350.22
	8.39					4			361.736
	7.94					3			306.597
	6.94					1			204.731
	6.59					1			175.292
	5.5					3			101.905
	4.88					0			71.1812
	4.53					359			56.9378
	4.35					359			50.4166
	4.3					359			48.698
	5.2					0			86.1224
	4.84					3			69.4452
	4.92					7			72.946
	5.88					14			124.52
	6.59					18			175.292
	7.57					18			265.701
	7.3					17			238.273
	7.53					14			261.512
	6.81					20			193.441
	7.77					18			287.322
	8.3					20			350.22
	8.59					27			388.227
	8.7					25			403.333
	8.89					18			430.34
	8.59					20			388.227
	7.19					24			227.663
	8.59					23			388.227
	8.07					32			321.904
	7.1					21			219.22
	6.74					14			187.536
	6.5					25			168.208
	7.13					27			222.011
	6.33					28			155.352
	7.39					24			247.195
	6.16					34			143.169
	5.78					25			118.274
	6.26					11			150.255
	7					30			210.088
	5.89					18			125.156
	6.84					35			196.008
	5.79					37			118.889
	5.63					31			109.303
	6.28					41			151.7
	6.68					31			182.573
	6.84					25			196.008
	6.76					28			189.211
	5.17					31			84.6404
	7.21					46			229.568
	6.05					41			135.635
	5.9					42			125.795
	2.89					30			14.7843
	4.31					42			49.0386
	4.85					41			69.8765
	5.76					49			117.051
	4.83					49			69.0156
	5.57					51			105.845
	4.22					62			46.0303
	5.92					83			127.078
	5.18					83			85.1325
	6.07					103			136.985
	6.53					90			170.548
	5.87					87			123.885
	6.32					70			154.617
	8.94					58			437.642
	9.74					66			565.956
	9.72					68			562.477
	9.45					63			516.894
	9.11					63			463.086
	8.96					63			440.585
	9.17					68			472.296
	10.07					63			625.453
	9.38					59			505.492
	10.24					60			657.667
	9.67					65			553.842
	9					66			446.513
	8.85					68			424.557
	9.96					68			605.179
	10.85					63			782.34
	9.59					62			540.209
	9.62					60			545.295
	8.95					60			439.112
	8.73					60			407.52
	8.55					60			382.829
	8.84					62			423.119
	9.04					60			452.492
	9.1					60			461.562
	8.78					60			414.562
	8.66					60			397.795
	9.48					60			521.832
	9					58			446.513
	8.55					56			382.829
	8.36					55			357.87
	7.61					55			269.936
	7.56					56			264.65
	7.61					55			269.936
	8.08					53			323.102
	7.44					51			252.246
	6.55					46			172.119
	7.03					45			212.8
	6.12					44			140.398
	5.67					38			111.649
	5.27					35			89.6474
	5.29					37			90.672
	6.65					37			180.124
	6.83					35			195.15
	7.87					37			298.559
	8.45					38			369.553
	8.65					31			396.419
	8.13					27			329.138
	7.31					25			239.253
	7.91					25			303.135
	8.24					27			342.679
	8.11					30			326.715
	7.74					28			284.007
	6.42					25			162.073
	6.58					27			174.495
	7.09					24			218.296
	7.37					23			245.193
	7.08					21			217.373
	6.9					18			201.212
	5.67					7			111.649
	5.49					6			101.35
	5.28					6			90.1587
	5.94					10			128.371
	5.8					4			119.506
	5.08					3			80.2966
	4.36					359			50.7651
	5.37					3			94.8482
	6.45					7			164.356
	6.63					6			178.503
	6.45					3			164.356
	6.69					4			183.394
	5.83					3			121.37
	6.45					4			164.356
	7.52					10			260.471
	7.88					17			299.699
	8.92					24			434.711
	10.08					27			627.318
	9.81					25			578.247
	8.56					18			384.173
	8.89					15			430.34
	9.69					21			557.285
	9.7					20			559.012
	9.06					14			455.502
	8.72					13			406.121
	7.85					13			296.289
	7.61					14			269.936
	7.63					10			272.069
	7.46					13			254.286
	4.75					3			65.6428
	3.26					333			21.2207
	3.26					347			21.2207
	3.61					357			28.8156
	2.92					347			15.2495
	3.04					349			17.2079
	2.82					353			13.7358
	2.56					353			10.276
	3.71					4			31.2772
	3.03					6			17.0386
	3.14					0			18.9625
	3.17					3			19.5112
	4.63					6			60.7924
	6.65					17			180.124
	5.65					14			110.472
	6.95					24			205.618
	5.68					18			112.241
	6.31					25			153.884
	6.42					10			162.073
	7.01					17			210.989
	6.29					18			152.426
	6.84					21			196.008
	6.82					13			194.294
	6.3					17			153.154
	6.25					23			149.536
	6.85					13			196.869
	6.43					23			162.832
	5.44					8			98.6059
	6.04					30			134.964
	6.12					17			140.398
	4.99					27			76.104
	4.92					17			72.946
	4.67					4			62.3816
	5.87					17			123.885
	5.75					38			116.442
	5.39					34			95.9119
	4.96					20			74.7397
	6.17					39			143.867
	5.73					44			115.231
	5.36					8			94.3193
	6.04					32			134.964
	6					48			132.3
	5.91					27			126.435
	5.29					23			90.672
	6.95					34			205.618
	4.95					46			74.2885
	5.62					34			108.721
	6.19					14			145.271
	4.33					28			49.7244
	6.35					41			156.829
	5.48					30			100.797
	5.38					35			95.379
	5.79					21			118.889
	2.83					7			13.8824
	5.85					24			122.623
	5.73					34			115.231
	4.17					39			44.4134
	5.63					49			109.303
	7.17					46			225.769
	5.4					46			96.4467
	5.89					49			125.156
	7.46					45			254.286
	6.63					41			178.503
	6.62					42			177.697
	6.84					41			196.008
	7					39			210.088
	6.11					34			139.711
	6.25					34			149.536
	6.67					39			181.754
	7.07					42			216.453
	7.17					44			225.769
	6.62					45			177.697
	6.94					45			204.731
	4.56					83			58.0765
	5.47					89			100.246
	6.47					72			165.89
	7.65					70			274.214
	8.16					70			332.795
	7.56					72			264.65
	7.6					72			268.873
	6.87					73			198.599
	6.91					68			202.088
	6.75					66			188.372
	7.16					63			224.825
	7.12					62			221.078
	7.51					62			259.433
	7.25					62			233.41
	7.19					60			227.663
	7.14					58			222.947
	7.47					56			255.31
	7.63					55			272.069
	7.68					53			277.453
	7.98					53			311.254
	7.74					51			284.007
	7.99					49			312.425
	8.08					48			323.102
	7.46					45			254.286
	7.62					45			271.001
	7.49					45			257.366
	6.4					41			160.563
	5.98					41			130.981
	6.78					38			190.895
	6.91					35			202.088
	6.56					32			172.909
	7.36					31			244.197
	7.25					28			233.41
	6.61					25			176.893
	5.82					18			120.747
	5.02					10			77.4849
	4.55					7			57.6953
	5.18					13			85.1325
	5.48					10			100.797
	5.29					6			90.672
	5.21					4			86.6202
	4.91					4			72.5021
	5.08					7			80.2966
	5.35					8			93.7924
	5.56					6			105.276
	4.31					1			49.0386
	4.82					1			68.5879
	4.02					0			39.7909
	3.3					354			22.0114
	3.41					354			24.2867
	3.11					356			18.4241
	4.24					0			46.6878
	4.27					1			47.6859
	3.57					0			27.8683
	3.24					345			20.8325
	3.14					338			18.9625
	3.13					325			18.7819
	3.23					328			20.6402
	3.01					328			16.7034
	2.82					336			13.7358
	2.88					350			14.6313
	2.66					353			11.5279
	2.43					0			8.78871
	2.48					357			9.34246
	2.27					359			7.16446
	2.16					346			6.17259
	2.62					335			11.0156
	2.62					309			11.0156
	2.75					307			12.7381
	2.41					326			8.57348
	2.3					342			7.45229
	2.07					340			5.43272
	2.13					343			5.91895
	2.11					356			5.75378
	2.1					356			5.67236
	2.11					352			5.75378
	2.25					352			6.97676
	2.68					342			11.7899
	2.84					346			14.0301
	3.11					349			18.4241
	2.77					356			13.018
	3.04					1			17.2079
	3.4					1			24.0737
	3.57					10			27.8683
	5.95					10			129.02
	5.55					6			104.709
	5.58					8			106.416
	5.05					6			78.8824
	6.97					10			207.398
	6.14					11			141.779
	5.36					4			94.3193
	5.73					15			115.231
	6.33					23			155.352
	7.5					27			258.398
	6.03					21			134.294
	6.82					27			194.294
	6.63					34			178.503
	6.62					25			177.697
	6.33					23			155.352
	5.66					20			111.059
	5.82					27			120.747
	5.73					11			115.231
	5.47					11			100.246
	4.38					7			51.4669
	5.43					8			98.0631
	4.8					359			67.7376
	3.97					6			38.3246
	4.74					18			65.2291
	4.86					30			70.3096
	4.73					15			64.8171
	4.69					24			63.1865
	5.37					24			94.8482
	5.03					21			77.9489
	4.92					20			72.946
	5.04					32			78.4147
	5.21					15			86.6202
	4.41					1			52.5317
	4.63					4			60.7924
	4.12					1			42.8349
	4.85					6			69.8765
	5.87					31			123.885
	5.88					23			124.52
	4.47					23			54.7052
	3.92					20			36.8947
	4.54					3			57.3157
	4.49					7			55.4428
	3.63					15			29.2972
	5.03					18			77.9489
	3.49					13			26.0365
	2.25					8			6.97676
	4.74					18			65.2291
	5.85					20			122.623
	4.81					35			68.1618
	3.99					28			38.9067
	5.06					27			79.352
	6.48					21			166.66
	7.02					28			211.893
	6.83					25			195.15
	7.56					23			264.65
	6.48					23			166.66
	6.09					25			138.343
	6.03					27			134.294
	6.34					28			156.09
	6.61					28			176.893
	6.39					30			159.812
	5.83					27			121.37
	5.1					25			81.2487
	4.16					25			44.0947
	1.54					23			2.23701
	2.34					148			7.8479
	2.84					114			14.0301
	3					104			16.5375
	3.66					86			30.0296
	4.45					90			53.9742
	5.04					89			78.4147
	4.33					91			49.7244
	3.22					96			20.4491
	4.35					89			50.4166
	4.93					82			73.3917
	4.95					73			74.2885
	5.24					66			88.1252
	4.85					62			69.8765
	4.35					65			50.4166
	4.25					65			47.0189
	4.27					62			47.6859
	3.76					62			32.5589
	3.38					63			23.6514
	3.58					63			28.1032
	3.86					59			35.2264
	3.88					58			35.7768
	4.33					56			49.7244
	4.15					55			43.7774
	4.08					62			41.5994
	4.33					58			49.7244
	3.67					59			30.2764
	3.74					56			32.0421
	3.39					55			23.8619
	3.52					51			26.7137
	4.12					46			42.8349
	4.27					44			47.6859
	4.41					39			52.5317
	5.73					37			115.231
	5.77					34			117.661
	5.94					34			128.371
	5.65					30			110.472
	6.02					30			133.627
	5.08					28			80.2966
	5.09					32			80.7717
	5.57					35			105.845
	5.61					35			108.142
	5.56					31			105.276
	5.47					27			100.246
	5.58					24			106.416
	4.95					18			74.2885
	3.95					14			37.7483
	3.46					14			25.3708
	4.36					20			50.7651
	4.86					21			70.3096
	5.44					25			98.6059
	5.26					28			89.1381
	4.81					28			68.1618
	4.33					31			49.7244
	3.5					27			26.2609
	3.11					24			18.4241
	2.86					23			14.3286
	3.13					23			18.7819
	3.23					30			20.6402
	2.73					31			12.4622
	3.61					34			28.8156
	3.76					30			32.5589
	4.22					30			46.0303
	4.34					31			50.0697
	3.89					27			36.0541
	3.13					18			18.7819
	3.55					7			27.4026
	3.98					8			38.6149
	3.97					10			38.3246
	4.28					7			48.0217
	4.89					13			71.6197
	5.38					14			95.379
	5.16					15			84.1502
	5.95					18			129.02
	5.48					21			100.797
	6.07					20			136.985
	5.97					18			130.325
	6.77					20			190.052
	5.88					17			124.52
	6.13					17			141.087
	5.57					15			105.845
	6.76					18			189.211
	5.91					13			126.435
	6.82					20			194.294
	6.92					18			202.967
	7.05					23			214.622
	7.32					25			240.237
	7.11					24			220.148
	7.7					32			279.626
	7.5					18			258.398
	6.52					25			169.765
	7.45					27			253.265
	6.41					17			161.317
	4.35					357			50.4166
	4.6					0			59.6183
	5.06					0			79.352
	6.26					8			150.255
	4.49					350			55.4428
	5.19					4			85.6265
	5.19					14			85.6265
	5.62					4			108.721
	5.48					10			100.797
	6.25					6			149.536
	5.59					8			106.99
	6.06					6			136.309
	4.91					0			72.5021
	6.48					28			166.66
	7.45					24			253.265
	5.81					18			120.125
	5.11					28			81.7276
	4.61					354			60.008
	5.14					343			83.1755
	4.48					333			55.0732
	4.35					346			50.4166
	4.64					24			61.1871
	5.94					31			128.371
	6.56					38			172.909
	6.54					38			171.332
	5.55					42			104.709
	5.63					37			109.303
	5.6					41			107.565
	6.71					38			185.043
	6.84					31			196.008
	6.74					41			187.536
	6.69					35			183.394
	6					46			132.3
	6.33					49			155.352
	5.78					41			118.274
	6.38					34			159.063
	6.15					41			142.473
	5.51					45			102.462
	5.79					49			118.889
	6.86					45			197.733
	7.13					49			222.011
	6.97					49			207.398
	6.28					53			151.7
	6.24					52			148.82
	6.44					53			163.593
	5.5					58			101.905
	5.95					58			129.02
	5.68					53			112.241
	6.73					52			186.703
	5.87					55			123.885
	4.88					55			71.1812
	5.29					51			90.672
	4.58					51			58.844
	4.16					51			44.0947
	4					53			39.2
	4.82					49			68.5879
	5.78					44			118.274
	6.06					42			136.309
	5.75					35			116.442
	5.72					34			114.629
	5.51					35			102.462
	5.21					34			86.6202
	4.43					34			53.2497
	4.33					32			49.7244
	4.08					32			41.5994
	3.97					32			38.3246
	4.01					27			39.4947
	3.53					21			26.942
	3.92					23			36.8947
	3.35					20			23.0272
	3.17					14			19.5112
	2.91					1			15.0933
	2.29					349			7.35551
	2.38					349			8.25728
	2.7					345			12.0558
	2.18					353			6.34564
	2.45					0			9.0075
	2.49					1			9.45593
	2.26					356			7.0702
	2.47					345			9.2299
	2.41					356			8.57348
	2.56					0			10.276
	2.57					3			10.3969
	2.44					6			8.89766
	2.71					10			12.1903
	2.77					18			13.018
	2.72					17			12.3257
	2.75					17			12.7381
	2.65					28			11.3984
	2.95					45			15.7243
	2.69					44			11.9224
	2.23					41			6.79236
	1.83					41			3.7537
	1.72					45			3.11667
	2.28					41			7.25957
	2.35					34			7.94895
	2.29					28			7.35551
	2.58					20			10.5188
	2.64					18			11.2698
	1.75					18			3.28262
	2.27					24			7.16446
	3.29					25			21.8119
	3.11					23			18.4241
	2.94					13			15.565
	2.22					1			6.70139
	2.22					8			6.70139
	2.16					4			6.17259
	1.61					1			2.55613
	1.59					1			2.46205
	0.97					1			0.559012
	1.22					352			1.11221
	1.83					1			3.7537
	2.44					7			8.89766
	2.43					3			8.78871
	2.6					1			10.7653
	2.6					359			10.7653
	2.56					350			10.276
	2.46					347			9.11825
	2.8					346			13.4456
	3.44					339			24.9334
	3.4					330			24.0737
	3.69					315			30.7741
	3.37					315			23.4421
	3.26					309			21.2207
	3.02					291			16.8705
	2.92					278			15.2495
	2.3					302			7.45229
	2.41					305			8.57348
	2					329			4.9
	1.62					350			2.60406
	2.83					0			13.8824
	3.64					14			29.54
	3.49					8			26.0365
	2.94					8			15.565
	3.06					359			17.5497
	3.25					354			21.026
	3.3					350			22.0114
	3.2					359			20.0704
	3.85					354			34.9533
	4.27					356			47.6859
	4.43					352			53.2497
	4.66					354			61.9818
	4.27					353			47.6859
	4.62					357			60.3993
	5.81					11			120.125
	5.25					17			88.6307
	5					3			76.5625
	4.18					356			44.7337
	3.94					4			37.4623
	3.56					357			27.6348
	4.6					3			59.6183
	4.36					13			50.7651
	3.18					3			19.6964
	4.16					349			44.0947
	4.17					4			44.4134
	2.9					357			14.9383
	3.47					354			25.5914
	4.83					14			69.0156
	3.97					10			38.3246
	4.89					14			71.6197
	4.49					3			55.4428
	4.04					350			40.3878
	4.24					23			46.6878
	4.92					32			72.946
	4.29					353			48.3591
	4.07					352			41.2942
	3.46					1			25.3708
	3.19					357			19.8828
	3.9					359			36.3329
	3.67					0			30.2764
	4.1					1			42.2141
	4.19					14			45.0555
	4.64					8			61.1871
	4.71					10			63.9984
	4.69					27			63.1865
	5.24					32			88.1252
	5.23					35			87.6216
	4.33					10			49.7244
	5.55					14			104.709
	5.76					34			117.051
	5.41					30			96.9835
	4.29					32			48.3591
	4.91					41			72.5021
	4.95					48			74.2885
	4.62					49			60.3993
	5.53					53			103.581
	5.89					52			125.156
	5.71					49			114.029
	5.41					49			96.9835
	5.66					49			111.059
	5					53			76.5625
	4.83					51			69.0156
	4.94					53			73.8392
	5.96					59			129.672
	7.28					63			236.32
	7.11					68			220.148
	6.44					68			163.593
	4.99					86			76.104
	4.49					117			55.4428
	5.24					132			88.1252
	6.19					128			145.271
	5.37					131			94.8482
	4.94					127			73.8392
	4.64					134			61.1871
	4.16					136			44.0947
	4.08					159			41.5994
	3.8					179			33.6091
	3.73					180			31.7858
	3.79					174			33.3445
	3.58					176			28.1032
	3.49					174			26.0365
	3.6					183			28.5768
	2.64					174			11.2698
	2.22					184			6.70139
	1.93					194			4.4033
	1.72					198			3.11667
	1.77					191			3.39646
	1.89					191			4.13515
	1.39					184			1.64494
	2.03					200			5.12382
	1.78					210			3.45435
	1.39					212			1.64494
	1.16					225			0.956049
	1.39					231			1.64494
	1.51					239			2.10881
	1.5					226			2.06719
	1.85					215			3.87812
	1.86					236			3.94135
	1.91					231			4.26782
	1.71					218			3.06263
	2.09					229			5.59171
	1.66					225			2.80176
	1.73					231			3.17135
	1.94					245			4.4721
	2.39					242			8.3618
	2.74					242			12.5996
	2.72					240			12.3257
	2.54					250			10.0371
	2.08					239			5.51183
	1.07					236			0.750339
	1.04					218			0.688979
	1.03					218			0.669295
	1.8					208			3.5721
	1.35					203			1.50698
	1.06					198			0.729497
	1.04					183			0.688979
	1.04					183			0.688979
	1.04					183			0.688979
	1.04					183			0.688979
	1.04					183			0.688979
	1.04					183			0.688979
	1.04					174			0.688979
	1.26					114			1.22523
	2.48					104			9.34246
	3.36					97			23.234
	3.44					82			24.9334
	3.32					80			22.4141
	3.58					75			28.1032
	3.85					63			34.9533
	4.01					53			39.4947
	3.78					48			33.0812
	4					45			39.2
	4.67					46			62.3816
	4.29					45			48.3591
	4.07					45			41.2942
	3.82					42			34.1426
	3.9					44			36.3329
	3.22					38			20.4491
	2.05					21			5.27676
	2.27					6			7.16446
	1.95					3			4.54161
	1.94					354			4.4721
	2.2					346			6.5219
	2.17					328			6.25872
	1.6					318			2.5088
	1.54					307			2.23701
	1.97					283			4.68279
	1.48					270			1.9856
	1.62					262			2.60406
	1.17					257			0.980988
	1.03					225			0.669295
	1.62					201			2.60406
	2.57					314			10.3969
	2.35					21			7.94895
	3.17					31			19.5112
	2.16					4			6.17259
	3.16					333			19.3271
	3.09					34			18.071
	3.69					25			30.7741
	2.78					0			13.1595
	3.16					42			19.3271
	2.22					354			6.70139
	3.34					42			22.8216
	3.71					44			31.2772
	2.85					6			14.1788
	3.94					359			37.4623
	3.09					3			18.071
	3.51					31			26.4867
	3.52					8			26.7137
	4.12					13			42.8349
	4.56					6			58.0765
	3.87					14			35.5009
	4.98					28			75.6474
	3.91					11			36.6131
	4.21					14			45.7038
	3.86					14			35.2264
	2.95					15			15.7243
	5.33					4			92.7444
	3.67					338			30.2764
	3.35					340			23.0272
	4.46					11			54.3389
	4.03					14			40.0886
	4					359			39.2
	3.77					17			32.8194
	2.65					6			11.3984
	4.32					13			49.3807
	4.1					356			42.2141
	3.79					8			33.3445
	4.87					11			70.7445
	5.47					14			100.246
	4.42					1			52.8899
	3.97					357			38.3246
	3.5					17			26.2609
	2.65					353			11.3984
	3.76					25			32.5589
	3.93					41			37.1778
	5.56					59			105.276
	5.89					76			125.156
	5.38					98			95.379
	5.57					97			105.845
	5.01					96			77.0228
	4.67					103			62.3816
	6.09					115			138.343
	6.16					124			143.169
	5.59					122			106.99
	5.5					120			101.905
	4.72					113			64.4069
	3.71					110			31.2772
	3.48					115			25.8133
	3.6					122			28.5768
	3.07					128			17.7223
	2.76					132			12.8776
	3.01					131			16.7034
	3.16					129			19.3271
	3.11					145			18.4241
	2.93					169			15.4067
	2.44					167			8.89766
	2.53					156			9.91899
	2.56					156			10.276
	2.18					169			6.34564
	2.08					167			5.51183
	1.8					148			3.5721
	1.8					118			3.5721
	2.78					93			13.1595
	2.87					63			14.4794
	3.75					37			32.2998
	3.49					20			26.0365
	3.65					23			29.7841
	4.56					17			58.0765
	4.22					18			46.0303
	4.09					15			41.906
	3.74					11			32.0421
	3.36					15			23.234
	3.47					20			25.5914
	3.29					25			21.8119
	2.98					25			16.209
	2.19					0			6.43337
	1.95					1			4.54161
	2.84					4			14.0301
	3.42					6			24.501
	4.03					7			40.0886
	4.28					6			48.0217
	3.99					3			38.9067
	5.92					10			127.078
	6.57					11			173.701
	5.68					7			112.241
	5.36					3			94.3193
	4.97					7			75.1926
	5.16					11			84.1502
	5.89					11			125.156
	5.83					13			121.37
	5.7					11			113.431
	5.48					8			100.797
	5.67					10			111.649
	4.17					357			44.4134
	4.01					350			39.4947
	4.14					1			43.4617
	4.87					4			70.7445
	3.71					1			31.2772
	3.65					3			29.7841
	3.68					356			30.5246
	3.64					353			29.54
	4.3					359			48.698
	5.68					3			112.241
	5.27					1			89.6474
	5.17					3			84.6404
	5.11					6			81.7276
	4.63					7			60.7924
	4.78					11			66.8944
	5.69					14			112.835
	5.4					14			96.4467
	4.73					23			64.8171
	4.93					20			73.3917
	4.74					10			65.2291
	4.65					15			61.5836
	4.38					24			51.4669
	3.29					27			21.8119
	2.78					20			13.1595
	2.58					10			10.5188
	2.38					6			8.25728
	2.92					14			15.2495
	3.93					17			37.1778
	4.6					15			59.6183
	4.03					14			40.0886
	4.23					21			46.3583
	5.12					21			82.2084
	5.98					23			130.981
	6					25			132.3
	5.5					25			101.905
	5.65					24			110.472
	6.19					21			145.271
	5.59					13			106.99
	4.84					11			69.4452
	4.91					11			72.5021
	4.26					3			47.3516
	4.91					6			72.5021
	5.65					11			110.472
	5.68					13			112.241
	5.78					8			118.274
	5.53					6			103.581
	6.67					8			181.754
	6.19					8			145.271
	5.85					359			122.623
	5.15					0			83.6619
	4.72					354			64.4069
	4.84					356			69.4452
	4.76					359			66.0582
	5.08					4			80.2966
	4.99					4			76.104
	5.58					17			106.416
	7.78					15			288.433
	5.7					23			113.431
	6.33					25			155.352
	6.16					55			143.169
	4.68					45			62.7832
	4.65					53			61.5836
	4.09					49			41.906
	4.28					42			48.0217
	4.64					18			61.1871
	2.53					354			9.91899
	1.81					356			3.63197
	3.53					17			26.942
	5.26					21			89.1381
	6.5					20			168.208
	7.78					21			288.433
	7.06					21			215.536
	6.53					35			170.548
	6.72					35			185.872
	6.99					35			209.188
	6.57					34			173.701
	4.96					34			74.7397
	6.2					34			145.976
	8.06					38			320.709
	7.52					39			260.471
	7.12					37			221.078
	7.14					42			222.947
	6.75					35			188.372
	6.95					39			205.618
	7.08					42			217.373
	6.28					49			151.7
	5.85					65			122.623
	6.15					62			142.473
	5.77					60			117.661
	5.75					63			116.442
	6.39					65			159.812
	5.58					82			106.416
	6.12					77			140.398
	6.13					72			141.087
	5.69					84			112.835
	5.94					91			128.371
	5.71					84			114.029
	5.96					77			129.672
	6.29					72			152.426
	6.94					60			204.731
	5.12					55			82.2084
	4.45					72			53.9742
	3.83					77			34.4114
	3.39					53			23.8619
	2.96					31			15.8848
	3.38					37			23.6514
	3.01					32			16.7034
	3.17					34			19.5112
	3.79					44			33.3445
	4.25					49			47.0189
	4.35					49			50.4166
	4.91					48			72.5021
	6.3					49			153.154
	5.41					51			96.9835
	4.59					42			59.2303
	4					48			39.2
	3.34					37			22.8216
	3.06					28			17.5497
	3.53					25			26.942
	3.68					28			30.5246
	4.77					25			66.4754
	5.76					25			117.051
	6.71					35			185.043
	7.26					35			234.378
	8.34					23			355.307
	8.47					10			372.183
	9.09					13			460.042
	8.87					20			427.442
	8.54					28			381.487
	7.64					35			273.141
	6.67					27			181.754
	6.1					18			139.026
	4.93					15			73.3917
	4.88					31			71.1812
	8.06					44			320.709
	8.2					38			337.713
	8.12					20			327.925
	7.43					10			251.231
	7					7			210.088
	7.23					4			231.484
	7.96					8			308.919
	9.11					21			463.086
	10.92					32			797.58
	9.4					30			508.733
	9.15					34			469.212
	8.8					37			417.402
	9.3					27			492.669
	8.73					18			407.52
	7.86					14			297.422
	6.47					10			165.89
	5.19					15			85.6265
	5.69					20			112.835
	5.74					13			115.836
	5.44					7			98.6059
	4.22					1			46.0303
	4.47					4			54.7052
	5.88					10			124.52
	6.3					10			153.154
	6.25					11			149.536
	7.69					13			278.538
	7.38					11			246.193
	6.4					6			160.563
	6.9					4			201.212
	5.91					3			126.435
	4.98					0			75.6474
	6.01					4			132.963
	5.32					11			92.2234
	4.15					17			43.7774
	4.34					11			50.0697
	5.12					6			82.2084
	4.78					0			66.8944
	4.36					1			50.7651
	4.35					3			50.4166
	4.96					1			74.7397
	4.41					3			52.5317
	4.68					7			62.7832
	5.07					10			79.8234
	6.42					13			162.073
	6.5					14			168.208
	6.81					17			193.441
	6.85					15			196.869
	7.06					13			215.536
	6.95					10			205.618
	7.5					8			258.398
	8.57					11			385.521
	7.77					10			287.322
	7.9					13			301.986
	8.37					13			359.155
	8.02					7			315.958
	7.58					4			266.756
	7.25					1			233.41
	6.85					0			196.869
	6.52					1			169.765
	6.26					0			150.255
	6.85					1			196.869
	8.7					3			403.333
	7.9					1			301.986
	8.46					1			370.866
	7.87					4			298.559
	8.08					6			323.102
	8.17					11			334.02
	7.99					11			312.425
	7.61					7			269.936
	7.48					3			256.337
	6.22					0			147.393
	7.26					359			234.378
	7.81					0			291.782
	8.21					3			338.95
	7.45					7			253.265
	8.99					11			445.026
	9.54					11			531.804
	9.09					11			460.042
	9.3					17			492.669
	9.29					20			491.081
	9.39					18			507.111
	9.22					18			480.064
	9.17					18			472.296
	7.69					11			278.538
	7.76					8			286.214
	8.14					15			330.354
	7.67					11			276.371
	7.14					8			222.947
	5.13					3			82.691
	6.01					0			132.963
	6.97					1			207.398
	6.42					1			162.073
	5.83					359			121.37
	5.7					0			113.431
	6.28					1			151.7
	6.17					1			143.867
	6.08					1			137.663
	6.34					1			156.09
	6.51					1			168.985
	6.91					3			202.088
	8.1					6			325.508
	8.29					6			348.955
	8.52					6			378.813
	9.09					8			460.042
	9.51					10			526.802
	10.37					13			683.034
	10.19					14			648.08
	9.55					11			533.478
	9.15					7			469.212
	8.97					8			442.062
	9.11					7			463.086
	9.61					11			543.596
	8.93					13			436.175
	8.92					11			434.711
	9.05					14			453.996
	9.03					11			450.993
	9.17					8			472.296
	9.08					10			458.526
	9.28					11			489.497
	9.4					13			508.733
	9.23					11			481.627
	9.16					13			470.752
	9.23					8			481.627
	9.31					7			494.26
	9.57					7			536.836
	10.01					10			614.339
	9.74					10			565.956
	10.11					11			632.936
	9.62					10			545.295
	8.89					10			430.34
	8.97					8			442.062
	8.68					7			400.558
	8.57					8			385.521
	8.36					8			357.87
	8.14					7			330.354
	8.2					8			337.713
	8.55					10			382.829
	8.02					8			315.958
	8.47					10			372.183
	9					11			446.513
	9.29					10			491.081
	9.67					8			553.842
	8.92					7			434.711
	8.35					8			356.587
	7.65					8			274.214
	8.13					11			329.138
	7.76					14			286.214
	7.65					15			274.214
	8.59					13			388.227
	8.52					11			378.813
	8.49					13			374.826
	8.45					13			369.553
	8.27					11			346.436
	8.22					8			340.19
	8.2					8			337.713
	7.63					10			272.069
	8.37					11			359.155
	8.18					10			335.248
	8.15					10			331.573
	8.46					8			370.866
	8.01					15			314.777
	7.13					21			222.011
	7.33					23			241.223
	7.8					21			290.663
	7.87					23			298.559
	8.48					24			373.503
	8.54					25			381.487
	8.8					23			417.402
	8.41					25			364.329
	7.89					25			300.841
	7.51					32			259.433
	7.5					30			258.398
	8.01					20			314.777
	8.59					17			388.227
	8.37					17			359.155
	8.73					14			407.52
	9.13					13			466.142
	8.89					13			430.34
	8.86					11			425.998
	7.62					11			271.001
	7.48					8			256.337
	6.68					1			182.573
	6.3					1			153.154
	6.06					1			136.309
	6.35					3			156.829
	6.13					4			141.087
	6.73					6			186.703
	7.25					6			233.41
	7.06					7			215.536
	7.21					6			229.568
	7.06					4			215.536
	7.42					6			250.218
	6.74					7			187.536
	5.97					8			130.325
	5.14					17			83.1755
	4.86					17			70.3096
	6.38					18			159.063
	5.6					14			107.565
	5.53					17			103.581
	6.45					15			164.356
	7.16					15			224.825
	7.84					28			295.158
	6.95					24			205.618
	7.33					35			241.223
	7.79					30			289.547
	7.7					38			279.626
	7.01					37			210.989
	6.88					25			199.467
	7.49					14			257.366
	6.72					27			185.872
	6.71					38			185.043
	7.05					24			214.622
	6.15					25			142.473
	7.9					32			301.986
	7.4					30			248.2
	6.15					27			142.473
	4.75					28			65.6428
	6.45					30			164.356
	5.94					25			128.371
	6.57					34			173.701
	5.89					31			125.156
	5.65					15			110.472
	5.92					21			127.078
	5.9					25			125.795
	5.31					30			91.7043
	5.1					20			81.2487
	4.54					23			57.3157
	4.94					20			73.8392
	4.66					20			61.9818
	5.9					39			125.795
	6.09					38			138.343
	6.06					42			136.309
	4.58					41			58.844
	5.36					44			94.3193
	5.09					65			80.7717
	3.16					45			19.3271
	2.21					41			6.61124
	2.58					46			10.5188
	3.17					55			19.5112
	4.04					53			40.3878
	3.72					53			31.5308
	4					58			39.2
	3.79					70			33.3445
	3.9					70			36.3329
	4.55					77			57.6953
	5.74					66			115.836
	6.25					60			149.536
	5.76					60			117.051
	5.96					59			129.672
	5.79					59			118.889
	5.76					58			117.051
	5.69					56			112.835
	5.53					53			103.581
	6.09					52			138.343
	6.34					55			156.09
	6.17					56			143.867
	6.72					59			185.872
	6.77					58			190.052
	6.41					53			161.317
	6.41					51			161.317
	6.02					49			133.627
	5.4					49			96.4467
	5.98					48			130.981
	6.12					48			140.398
	6.68					46			182.573
	6.89					48			200.338
	6.94					49			204.731
	6.86					48			197.733
	6.76					45			189.211
	5.24					39			88.1252
	5.29					42			90.672
	5.03					45			77.9489
	4.59					51			59.2303
	4.47					51			54.7052
	5.14					51			83.1755
	5.92					49			127.078
	6.07					49			136.985
	6.15					49			142.473
	5.74					48			115.836
	5.13					48			82.691
	5.07					42			79.8234
	5.2					38			86.1224
	5.2					37			86.1224
	4.92					32			72.946
	5.18					32			85.1325
	5.05					30			78.8824
	4.78					28			66.8944
	4.45					21			53.9742
	4.45					23			53.9742
	4.24					21			46.6878
	4.49					24			55.4428
	4.78					27			66.8944
	4.54					24			57.3157
	4.49					17			55.4428
	4.53					14			56.9378
	4.28					10			48.0217
	4.31					13			49.0386
	4.85					20			69.8765
	5.22					21			87.1199
	5.1					18			81.2487
	5.45					18			99.1507
	5.51					20			102.462
	5.33					17			92.7444
	5.19					13			85.6265
	5.61					15			108.142
	6					15			132.3
	5.74					17			115.836
	5.78					14			118.274
	5.43					11			98.0631
	4.5					6			55.8141
	3.52					359			26.7137
	3.2					359			20.0704
	3.31					359			22.2121
	3.56					0			27.6348
	3.38					0			23.6514
	3.19					0			19.8828
	3.08					3			17.8961
	3.11					1			18.4241
	2.77					357			13.018
	3.03					1			17.0386
	3.54					6			27.1716
	3.8					4			33.6091
	3.54					0			27.1716
	3.32					354			22.4141
	3.57					352			27.8683
	3.44					354			24.9334
	3.54					357			27.1716
	3.51					3			26.4867
	3.99					3			38.9067
	4.46					6			54.3389
	4.61					4			60.008
	5.02					13			77.4849
	5.72					20			114.629
	5.04					23			78.4147
	4.52					11			56.5616
	5.06					18			79.352
	4.64					23			61.1871
	4.89					11			71.6197
	5.27					31			89.6474
	5.67					23			111.649
	5.29					28			90.672
	4.87					18			70.7445
	4.75					21			65.6428
	4.87					17			70.7445
	5.44					17			98.6059
	4.94					30			73.8392
	4.34					15			50.0697
	4.55					23			57.6953
	4.05					11			40.6885
	4.77					27			66.4754
	4.3					15			48.698
	4.79					35			67.3151
	3.63					6			29.2972
	4.39					11			51.8203
	4.29					11			48.3591
	4.22					27			46.0303
	3.85					7			34.9533
	3.93					15			37.1778
	4.71					17			63.9984
	4.52					31			56.5616
	4.32					41			49.3807
	5.21					48			86.6202
	4.23					30			46.3583
	3.48					23			25.8133
	4.12					37			42.8349
	3.22					20			20.4491
	2.4					7			8.4672
	3.93					42			37.1778
	4.04					35			40.3878
	3.96					39			38.0357
	4.61					42			60.008
	3.97					34			38.3246
	3.69					34			30.7741
	4.11					55			42.5238
	4.64					48			61.1871
	4.24					48			46.6878
	4.95					28			74.2885
	4.3					32			48.698
	4.47					32			54.7052
	4.61					41			60.008
	4.01					87			39.4947
	3.67					96			30.2764
	5.82					100			120.747
	6.12					90			140.398
	5.81					97			120.125
	6.02					100			133.627
	5.62					98			108.721
	4.95					104			74.2885
	6.1					104			139.026
	5.88					101			124.52
	5.79					103			118.889
	5.91					98			126.435
	5.88					96			124.52
	5.66					97			111.059
	4.66					94			61.9818
	5.72					93			114.629
	5.82					90			120.747
	6.08					86			137.663
	6.39					82			159.812
	6.94					77			204.731
	6.8					76			192.59
	6.92					70			202.967
	7.5					65			258.398
	7.01					65			210.989
	6.41					62			161.317
	6.34					60			156.09
	6.75					60			188.372
	7.25					60			233.41
	7.3					59			238.273
	6.56					59			172.909
	6.02					58			133.627
	6.07					56			136.985
	6.48					55			166.66
	6.41					53			161.317
	6.08					53			137.663
	5.66					51			111.059
	5.67					51			111.649
	5.87					51			123.885
	5.78					52			118.274
	5.83					51			121.37
	5.61					48			108.142
	5.23					42			87.6216
	5.15					32			83.6619
	4.6					24			59.6183
	4.74					21			65.2291
	5					21			76.5625
	5.63					24			109.303
	5.48					24			100.797
	5.26					23			89.1381
	5.42					21			97.5223
	5.6					20			107.565
	5.77					18			117.661
	5.9					15			125.795
	5.97					17			130.325
	5.74					15			115.836
	5.89					13			125.156
	5.62					14			108.721
	5.16					4			84.1502
	4.88					1			71.1812
	3.57					359			27.8683
	3.32					359			22.4141
	4.2					1			45.3789
	4.93					4			73.3917
	4.32					1			49.3807
	4.99					4			76.104
	5.21					6			86.6202
	4.84					1			69.4452
	5.4					4			96.4467
	5.42					3			97.5223
	4.74					1			65.2291
	5.29					1			90.672
	5.19					1			85.6265
	5.15					1			83.6619
	5.09					1			80.7717
	5.49					1			101.35
	5.87					1			123.885
	6.14					0			141.779
	6.71					3			185.043
	7.22					4			230.525
	7.67					6			276.371
	7.48					6			256.337
	7.02					6			211.893
	6.31					3			153.884
	6.18					3			144.568
	5.07					1			79.8234
	4.64					1			61.1871
	3.78					0			33.0812
	3.93					359			37.1778
	5.03					3			77.9489
	5.43					4			98.0631
	5.06					1			79.352
	4.26					3			47.3516
	3.78					10			33.0812
	3.91					13			36.6131
	4.7					8			63.5916
	4.61					11			60.008
	3.92					8			36.8947
	3.58					1			28.1032
	3.72					6			31.5308
	4.8					25			67.7376
	3.15					7			19.1442
	3.69					6			30.7741
	4.31					7			49.0386
	3.99					1			38.9067
	3.61					1			28.8156
	5.19					23			85.6265
	4.2					6			45.3789
	4.68					6			62.7832
	4.45					23			53.9742
	5.14					24			83.1755
	5.32					13			92.2234
	5					17			76.5625
	3.64					0			29.54
	4.03					1			40.0886
	4.74					25			65.2291
	5.42					20			97.5223
	4.93					34			73.3917
	4.26					7			47.3516
	4.2					34			45.3789
	4.17					15			44.4134
	4.18					3			44.7337
	4.17					7			44.4134
	5.12					14			82.2084
	4.21					34			45.7038
	4.07					25			41.2942
	4.94					20			73.8392
	3.77					25			32.8194
	4.19					51			45.0555
	4.82					14			68.5879
	4.08					30			41.5994
	4.2					32			45.3789
	4.79					30			67.3151
	2.69					35			11.9224
	3.97					8			38.3246
	4.14					24			43.4617
	3.41					4			24.2867
	3.91					32			36.6131
	4.61					25			60.008
	4.55					59			57.6953
	4.15					45			43.7774
	3.76					42			32.5589
	4.17					39			44.4134
	4.17					30			44.4134
	3.57					31			27.8683
	3.9					42			36.3329
	3.4					42			24.0737
	4.38					41			51.4669
	4.27					49			47.6859
	4.24					55			46.6878
	5.83					84			121.37
	4.83					91			69.0156
	5.26					97			89.1381
	4.39					100			51.8203
	4.5					98			55.8141
	4.81					94			68.1618
	4.96					93			74.7397
	6.37					91			158.316
	6.11					90			139.711
	6.18					89			144.568
	6.05					89			135.635
	6.94					86			204.731
	7.21					84			229.568
	7.43					82			251.231
	7.33					76			241.223
	7.26					72			234.378
	6.94					72			204.731
	6.74					68			187.536
	6.28					65			151.7
	5.53					66			103.581
	4.7					66			63.5916
	5.16					66			84.1502
	5.42					69			97.5223
	5.92					69			127.078
	6.13					69			141.087
	5.67					65			111.649
	5.33					59			92.7444
	6.15					53			142.473
	6.16					48			143.169
	6.35					51			156.829
	6.67					48			181.754
	5.84					44			121.996
	5.5					35			101.905
	5.88					31			124.52
	5.38					31			95.379
	4.55					20			57.6953
	3.88					7			35.7768
	3.99					6			38.9067
	3.17					1			19.5112
	2.63					356			11.1423
	2.79					357			13.3021
	2.79					356			13.3021
	2.79					350			13.3021
	2.86					350			14.3286
	3.41					339			24.2867
	3.37					352			23.4421
	3.3					353			22.0114
	3.45					4			25.1515
	2.99					1			16.3727
	2.97					1			16.0463
	2.53					356			9.91899
	2.79					4			13.3021
	2.95					8			15.7243
	3.03					17			17.0386
	3.15					21			19.1442
	2.39					7			8.3618
	2.69					10			11.9224
	2.97					10			16.0463
	3.17					13			19.5112
	3.35					14			23.0272
	3.68					17			30.5246
	3.31					18			22.2121
	3.16					14			19.3271
	3.32					13			22.4141
	3.26					4			21.2207
	3.04					1			17.2079
	2.94					359			15.565
	3.16					349			19.3271
	2.97					352			16.0463
	3.19					349			19.8828
	2.95					1			15.7243
	2.49					359			9.45593
	2.64					0			11.2698
	2.41					356			8.57348
	2.47					356			9.2299
	2.53					353			9.91899
	2.53					356			9.91899
	2.05					3			5.27676
	1.7					357			3.00921
	2.37					340			8.15363
	2.46					335			9.11825
	2.68					328			11.7899
	2.33					340			7.74772
	1.7					354			3.00921
	2.47					0			9.2299
	1.99					4			4.82687
	2.79					24			13.3021
	3.39					20			23.8619
	2.25					18			6.97676
	2.74					17			12.5996
	2.38					18			8.25728
	2.51					1			9.68562
	2.22					349			6.70139
	2.41					356			8.57348
	3.81					349			33.8751
	2.9					6			14.9383
	3.41					21			24.2867
	3.09					21			18.071
	3.57					42			27.8683
	2.39					8			8.3618
	3.36					6			23.234
	3.27					11			21.4165
	2.96					8			15.8848
	3.32					353			22.4141
	3.33					10			22.6172
	3.69					356			30.7741
	3.65					13			29.7841
	3.38					8			23.6514
	3.95					7			37.7483
	3.17					44			19.5112
	3.9					37			36.3329
	3.23					59			20.6402
	3.06					357			17.5497
	3.37					42			23.4421
	4.33					51			49.7244
	4.4					35			52.1752
	4.41					58			52.5317
	4.38					39			51.4669
	4.24					18			46.6878
	3.58					8			28.1032
	3.82					8			34.1426
	1.91					3			4.26782
	3.26					10			21.2207
	3.25					25			21.026
	2.45					18			9.0075
	4.27					21			47.6859
	3.38					44			23.6514
	4.13					28			43.1476
	3.39					27			23.8619
	1.98					27			4.75447
	3.46					41			25.3708
	2.75					23			12.7381
	2.92					0			15.2495
	2.94					7			15.565
	3.87					23			35.5009
	5.03					27			77.9489
	3.86					62			35.2264
	4.86					32			70.3096
	4.74					42			65.2291
	3.86					59			35.2264
	3.4					73			24.0737
	5.05					90			78.8824
	4.59					105			59.2303
	4.72					98			64.4069
	5.38					101			95.379
	3.78					97			33.0812
	3.81					96			33.8751
	4.16					98			44.0947
	4.72					101			64.4069
	4.5					107			55.8141
	5.1					104			81.2487
	5.25					100			88.6307
	5.25					100			88.6307
	4.99					103			76.104
	4.45					101			53.9742
	4.81					94			68.1618
	5.69					93			112.835
	6.43					89			162.832
	7.43					82			251.231
	7.52					72			260.471
	7.09					72			218.296
	7.58					75			266.756
	6.97					69			207.398
	6.66					59			180.938
	7.1					63			219.22
	6.89					63			200.338
	7.1					60			219.22
	6.39					60			159.812
	5.32					59			92.2234
	5.05					56			78.8824
	5.08					58			80.2966
	5.19					56			85.6265
	4.86					46			70.3096
	3.14					27			18.9625
	2.98					17			16.209
	3.02					354			16.8705
	3.58					318			28.1032
	3.56					328			27.6348
	3.78					329			33.0812
	3.66					323			30.0296
	4.57					304			58.4594
	4.45					314			53.9742
	4.48					316			55.0732
	4.44					323			53.6111
	4.62					335			60.3993
	4.22					343			46.0303
	3.8					346			33.6091
	3.41					350			24.2867
	3.88					0			35.7768
	4.64					6			61.1871
	5.12					17			82.2084
	5.41					10			96.9835
	5.5					11			101.905
	5.48					21			100.797
	5.94					25			128.371
	5.91					28			126.435
	6.09					25			138.343
	5.88					28			124.52
	5.82					20			120.747
	5.55					10			104.709
	4.63					23			60.7924
	4.38					31			51.4669
	4.52					21			56.5616
	4.23					18			46.3583
	3.71					28			31.2772
	3.27					11			21.4165
	2.98					8			16.209
	3.41					20			24.2867
	3.73					20			31.7858
	3.57					13			27.8683
	3.66					8			30.0296
	3.96					6			38.0357
	4					3			39.2
	3.71					3			31.2772
	4.25					7			47.0189
	4.62					6			60.3993
	3.66					1			30.0296
	4.26					13			47.3516
	5.04					18			78.4147
	4.45					17			53.9742
	4.53					14			56.9378
	5					20			76.5625
	5.25					23			88.6307
	5.4					18			96.4467
	5.23					11			87.6216
	4.6					8			59.6183
	4.27					8			47.6859
	4.04					10			40.3878
	4.37					13			51.1152
	4.54					10			57.3157
	4.23					10			46.3583
	5.02					6			77.4849
	4.43					6			53.2497
	4.66					357			61.9818
	4.21					357			45.7038
	4.55					357			57.6953
	3.98					354			38.6149
	4.52					357			56.5616
	4.64					0			61.1871
	4.79					357			67.3151
	5.31					343			91.7043
	4.75					350			65.6428
	4.12					0			42.8349
	4.32					4			49.3807
	5.88					11			124.52
	5.71					17			114.029
	5.5					10			101.905
	5.8					15			119.506
	6.37					18			158.316
	5.65					17			110.472
	5.18					10			85.1325
	5.97					17			130.325
	5.15					11			83.6619
	5.45					17			99.1507
	4.85					25			69.8765
	6.77					27			190.052
	4.43					1			53.2497
	4.75					359			65.6428
	4.71					7			63.9984
	5.71					14			114.029
	4.91					3			72.5021
	4.85					20			69.8765
	5.66					32			111.059
	4.37					6			51.1152
	6.58					18			174.495
	5.95					21			129.02
	6.93					23			203.848
	6.82					27			194.294
	8.17					28			334.02
	7.4					35			248.2
	7.07					28			216.453
	7.13					32			222.011
	6.26					37			150.255
	6.77					52			190.052
	8.56					41			384.173
	8.36					38			357.87
	8.48					45			373.503
	8.83					34			421.685
	7.71					23			280.717
	9.17					39			472.296
	9.07					37			457.012
	9.41					38			510.358
	9.29					38			491.081
	9.51					35			526.802
	8.8					39			417.402
	9.92					45			597.917
	10.56					37			721.27
	10.03					35			618.029
	10.28					44			665.404
	9.22					38			480.064
	9.83					37			581.791
	10.06					35			623.591
	9.31					31			494.26
	8.76					35			411.736
	8.54					34			381.487
	8.35					34			356.587
	8.26					30			345.18
	7.54					23			262.555
	7.61					31			269.936
	8.13					34			329.138
	8.2					38			337.713
	8.89					41			430.34
	9.08					41			458.526
	9.08					38			458.526
	9.21					39			478.503
	8.51					45			377.481
	8.07					46			321.904
	6.97					48			207.398
	6.06					48			136.309
	6.11					48			139.711
	5.99					45			131.64
	6.66					45			180.938
	6.47					42			165.89
	6.02					38			133.627
	6.16					39			143.169
	5.62					41			108.721
	5.81					44			120.125
	6.26					45			150.255
	6.3					44			153.154
	6.49					39			167.433
	6.79					38			191.741
	6.57					38			173.701
	6.09					37			138.343
	5.53					32			103.581
	5.43					27			98.0631
	4.83					24			69.0156
	4.69					24			63.1865
	4.39					18			51.8203
	5.41					20			96.9835
	6.1					20			139.026
	5.9					15			125.795
	6.67					14			181.754
	6.58					14			174.495
	6.44					13			163.593
	6.79					18			191.741
	6.57					17			173.701
	6.94					18			204.731
	6.85					15			196.869
	6.44					10			163.593
	5.75					7			116.442
	5.38					4			95.379
	5.6					6			107.565
	6.62					6			177.697
	7.36					7			244.197
	7.19					3			227.663
	6.09					3			138.343
	4.76					357			66.0582
	4.71					353			63.9984
	4.81					352			68.1618
	4.74					353			65.2291
	4.72					353			64.4069
	4.71					352			63.9984
	4.76					357			66.0582
	5.19					0			85.6265
	5.8					1			119.506
	6.01					1			132.963
	6.25					3			149.536
	6.32					6			154.617
	6.01					7			132.963
	5.86					6			123.253
	5.66					6			111.059
	5.9					7			125.795
	6.17					7			143.867
	5.74					6			115.836
	5.73					4			115.231
	5.7					7			113.431
	5.7					10			113.431
	5.3					7			91.1872
	5.68					7			112.241
	5.98					7			130.981
	6.11					7			139.711
	5.86					6			123.253
	5.99					6			131.64
	5.58					7			106.416
	5.5					7			101.905
	5.5					8			101.905
	4.81					8			68.1618
	5.04					11			78.4147
	5.58					13			106.416
	5.8					10			119.506
	6.05					15			135.635
	6.28					21			151.7
	6.03					21			134.294
	5.97					20			130.325
	6.48					27			166.66
	6.63					24			178.503
	7.36					32			244.197
	6.71					32			185.043
	6.72					49			185.872
	6.34					41			156.09
	6.09					28			138.343
	5.47					32			100.246
	6.08					37			137.663
	5.92					42			127.078
	6.29					34			152.426
	6.46					41			165.122
	6.94					42			204.731
	6.35					41			156.829
	5.77					35			117.661
	6.63					35			178.503
	7.22					31			230.525
	7.7					24			279.626
	7.27					23			235.347
	6.55					28			172.119
	5.93					37			127.723
	5.75					39			116.442
	5.41					48			96.9835
	6.01					62			132.963
	5.82					60			120.747
	5.62					52			108.721
	5.35					45			93.7924
	4.9					42			72.06
	5.83					42			121.37
	6.25					45			149.536
	5.99					37			131.64
	5.55					37			104.709
	5.07					31			79.8234
	5.91					27			126.435
	5.09					18			80.7717
	4.33					24			49.7244
	4.93					32			73.3917
	5.23					25			87.6216
	5.46					27			99.6974
	5.31					32			91.7043
	4.43					42			53.2497
	5.1					49			81.2487
	5.72					51			114.629
	6.7					58			184.217
	6.2					72			145.976
	6.16					76			143.169
	6.29					76			152.426
	5.85					79			122.623
	5.51					73			102.462
	5.94					72			128.371
	5.78					75			118.274
	5.87					72			123.885
	4.95					73			74.2885
	5.13					63			82.691
	4.15					58			43.7774
	5.33					59			92.7444
	4.72					65			64.4069
	5.12					62			82.2084
	5.57					60			105.845
	5.53					60			103.581
	6.07					59			136.985
	4.9					58			72.06
	4.64					59			61.1871
	3.35					55			23.0272
	3.02					56			16.8705
[truncated: 135,807 more rows]
