# Supplementary material for: A large volume wind data for renewable energy applications
Source: Data Brief. 2019 Jul 19;25:104291. doi: 10.1016/j.dib.2019.104291 (PMC6685692; doi:10.1016/j.dib.2019.104291)
Supplement: Dataset5 — Three year Data set of Location S5 [file mmc5.xlsx]

## Sheet: Sheet1
S5
	Wind Speed North(m/s)	Wind Speed South(m/s)		Wind Speed (m/s)		Wind direction (°)		WPD (W/m^2)
2014-01-01	5.121	5.2281		5.17455		31.9191		84.8641
	5.3797	5.4974		5.43855		30.5145		98.527
	5.6292	5.7428		5.686		27.0994		112.597
	5.3254	5.3964		5.3609		23.4198		94.3668
	6.0617	6.1504		6.10605		22.9214		139.44
	6.3128	6.2595		6.28615		18.2595		152.146
	6.3739	6.2509		6.3124		16.1044		154.06
	6.0053	5.7551		5.8802		14.4151		124.532
	6.1563	6.0303		6.0933		17.5908		138.568
	6.5518	6.5722		6.562		20.0502		173.067
	6.6859	6.7928		6.73935		22.8534		187.482
	6.3564	6.342		6.3492		18.7896		156.77
	6.4269	6.3152		6.37105		15.9825		158.394
	6.5744	5.7117		6.14305		7.0236		141.99
	6.9604	6.1315		6.54595		6.2725		171.8
	6.9327	6.1151		6.5239		6.709		170.07
	7.1268	6.2911		6.70895		6.7807		184.957
	7.1202	6.803		6.9616		4.4059		206.649
	7.0127	6.5862		6.79945		4.8924		192.543
	6.8522	6.5423		6.69725		1.8246		183.991
	6.5949	6.321		6.45795		1.0512		164.964
	5.7804	5.6107		5.69555		358.946		113.165
	5.7315	5.7302		5.73085		354.092		115.282
	6.1846	6.1008		6.1427		354.327		141.966
	6.6028	6.51		6.5564		355.052		172.624
	6.8595	6.6562		6.75785		357.913		189.03
	6.5743	6.2144		6.39435		2.0907		160.138
	6.3287	5.8787		6.1037		3.6797		139.279
	6.4704	6.12		6.2952		2.1844		152.804
	6.5527	6.2667		6.4097		2.179		161.294
	6.5284	6.1688		6.3486		1.5401		156.726
	6.3299	6.0498		6.18985		1.4261		145.26
	6.4138	6.1101		6.26195		2.8371		150.396
	6.9114	6.6237		6.76755		3.4147		189.846
	6.7799	6.2516		6.51575		5.8557		169.434
	6.5617	6.1042		6.33295		5.9402		155.569
	6.5527	5.9893		6.271		6.6955		151.049
	6.943	6.3		6.6215		6.2472		177.818
	7.4107	7.0669		7.2388		4.4662		232.33
	7.6073	7.4431		7.5252		3.5028		261.012
	8.0075	7.9779		7.9927		3.2186		312.742
	8.0137	7.8383		7.926		3.78		304.978
	7.9901	7.5602		7.77515		5.0811		287.894
	7.9806	7.225		7.6028		6.9525		269.17
	7.6967	6.9421		7.3194		7.8161		240.178
	7.3819	6.7186		7.05025		9.1137		214.644
	6.6478	6.1266		6.3872		11.2269		159.602
	6.6337	6.1617		6.3977		12.3284		160.39
	6.9771	6.5718		6.77445		12.7743		190.427
	5.9178	5.2111		5.56445		12.0371		105.529
	6.4833	6.196		6.33965		16.9458		156.064
	6.7016	6.582		6.6418		26.3664		179.458
	6.8918	6.6093		6.75055		25.7607		188.419
	6.6094	6.2264		6.4179		25.6796		161.914
	6.5814	6.4622		6.5218		32.7347		169.906
	6.4732	6.3367		6.40495		29.2999		160.936
	6.6443	6.695		6.66965		33.2663		181.725
	7.0821	7.2109		7.1465		37.1699		223.556
	6.3833	6.3378		6.36055		28.0719		157.612
	6.4221	6.3316		6.37685		29.3377		158.827
	6.2086	6.0978		6.1532		29.6989		142.695
	7.22	7.3464		7.2832		32.6858		236.632
	6.8719	7.0551		6.9635		37.4608		206.818
	6.5901	6.2802		6.43515		30.9836		163.223
	8.526	8.5876		8.5568		32.6027		383.743
	7.0629	6.344		6.70345		26.7305		184.502
	6.9361	6.7027		6.8194		33.3558		194.243
	6.9292	6.9223		6.92575		39.8126		203.473
	8.0726	8.2399		8.15625		39.6909		332.336
	6.2932	6.2988		6.296		52.0636		152.862
	6.9301	6.9716		6.95085		57.7228		205.693
	7.0206	7.1499		7.08525		54.7901		217.857
	7.3037	7.2756		7.28965		33.4296		237.261
	6.9737	6.8138		6.89375		30.6678		200.665
	8.2893	8.4403		8.3648		47.7251		358.486
	7.8277	7.9288		7.87825		41.8432		299.499
	7.132	7.2368		7.1844		52.6421		227.132
	7.3288	7.3729		7.35085		42.1729		243.287
	7.2242	7.37		7.2971		57.2411		237.989
	6.5873	6.6924		6.63985		56.4616		179.3
	6.6938	6.8399		6.76685		68.0272		189.787
	7.2465	7.3682		7.30735		51.9835		238.993
	7.8652	8.0375		7.95135		53.5893		307.913
	6.0186	6.0921		6.05535		51.0884		135.995
	8.015	8.0983		8.05665		58.19		320.309
	10.4937	10.6979		10.5958		53.9149		728.631
	9.9215	10.0921		10.0068		60.1817		613.75
	9.1524	9.3401		9.24625		58.1534		484.176
	7.0397	7.1766		7.10815		50.6932		219.976
	6.3734	6.421		6.3972		47.7931		160.353
	6.2063	6.2396		6.22295		45.6345		147.603
	7.6963	7.8171		7.7567		33.4406		285.849
	6.7903	6.6503		6.7203		28.6092		185.897
	6.5572	6.4893		6.52325		33.8434		170.019
	6.5959	6.699		6.64745		43.988		179.917
	7.8106	7.8709		7.84075		59.4758		295.243
	8.4724	8.5927		8.53255		69.5541		380.489
	6.794	6.8685		6.83125		79.9246		195.257
	6.6599	6.7488		6.70435		73.6477		184.576
	7.1985	7.3024		7.25045		63.6279		233.454
	5.2731	5.2805		5.2768		57.8349		89.9949
	7.864	7.9859		7.92495		51.8447		304.857
	7.9214	8.0733		7.99735		51.3676		313.288
	7.5499	7.7056		7.62775		49.6574		271.829
	8.1934	8.3914		8.2924		53.9183		349.258
	8.6923	8.8328		8.76255		61.894		412.095
	7.7762	7.8886		7.8324		63.7116		294.3
	7.5364	7.7088		7.6226		60.1654		271.279
	7.8156	7.9496		7.8826		54.3376		299.995
	7.7387	7.8579		7.7983		55.8535		290.473
	7.6835	7.8289		7.7562		64.3032		285.794
	7.389	7.5465		7.46775		60.0668		255.079
	6.5593	6.6495		6.6044		57.0076		176.444
	6.6964	6.8076		6.752		59.5446		188.54
	7.5229	7.6586		7.59075		61.6365		267.892
	7.0647	7.1537		7.1092		58.242		220.074
	6.621	6.7449		6.68295		55.2055		182.815
	5.6622	5.7695		5.71585		52.7637		114.38
	6.1269	6.2454		6.18615		51.6142		145
	6.0789	6.1638		6.12135		49.3464		140.491
	6.8046	6.9118		6.8582		47.2539		197.577
	5.6721	5.7884		5.73025		41.0076		115.246
	6.4402	6.5366		6.4884		42.052		167.309
	6.1467	6.2353		6.191		44.1835		145.341
	6.4598	6.5575		6.50865		44.1624		168.88
	6.5474	6.684		6.6157		44.1386		177.351
	6.8685	6.9472		6.90785		43.2333		201.899
	6.7769	6.9202		6.84855		43.0434		196.744
	7.3446	7.4865		7.41555		41.2838		249.768
	7.3982	7.5818		7.49		39.4003		257.366
	7.1277	7.2844		7.20605		40.5158		229.191
	7.3829	7.534		7.45845		41.3245		254.128
	7.4401	7.5914		7.51575		40.9134		260.03
	7.1449	7.3048		7.22485		40.019		230.99
	7.3259	7.4913		7.4086		38.2838		249.066
	7.0332	7.184		7.1086		36.6374		220.018
	6.9796	7.1452		7.0624		33.6285		215.756
	7.205	7.3679		7.28645		31.6795		236.949
	6.833	6.9897		6.91135		28.5426		202.206
	6.8596	7.023		6.9413		30.0899		204.846
	7.1647	7.3374		7.25105		33.6582		233.512
	6.8832	7.0437		6.96345		30.8671		206.814
	6.7411	6.896		6.81855		31.9611		194.17
	6.7462	6.9169		6.83155		33.3583		195.283
	7.1447	7.31		7.22735		32.3233		231.23
	7.142	7.3064		7.2242		28.2009		230.927
	6.7526	6.7628		6.7577		23.949		189.018
	6.6859	6.7369		6.7114		25.1178		185.159
	6.4732	6.5027		6.48795		24.9846		167.274
	6.5598	6.6673		6.61355		26.8811		177.178
	6.7192	6.7988		6.759		25.202		189.127
	6.4903	6.3383		6.4143		20.4781		161.642
	5.8668	5.6256		5.7462		18.8405		116.211
	6.2439	6.155		6.19945		20.8185		145.937
	6.2137	6.1686		6.19115		21.4983		145.352
	5.9072	5.7921		5.84965		20.0016		122.601
	6.0988	5.7241		5.91145		13.2116		126.528
	6.0378	5.5148		5.7763		10.9662		118.047
	5.9454	5.379		5.6622		9.7546		111.189
	5.6875	5.1556		5.42155		8.6041		97.606
	5.5792	5.0587		5.31895		7.2015		92.1688
	5.7735	5.2278		5.50065		8.7793		101.941
	6.1456	5.5973		5.87145		8.388		123.977
	6.2823	5.6415		5.9619		7.1501		129.796
	6.3347	5.7624		6.04855		6.6535		135.538
	6.4671	6.0277		6.2474		4.7109		149.35
	6.2607	5.9687		6.1147		2.2818		140.033
	6.2454	6.1626		6.204		355.986		146.259
	6.3279	6.2738		6.30085		355.088		153.216
	6.5673	6.3489		6.4581		357.891		164.976
	7.1626	6.9151		7.03885		358.361		213.605
	7.2529	6.8682		7.06055		3.6898		215.587
	7.1327	6.6167		6.8747		3.3952		199.007
	7.3581	6.8782		7.11815		3.4823		220.906
	7.5663	7.1778		7.37205		3.9007		245.398
	7.7241	7.5307		7.6274		0.5713		271.791
	7.5587	7.2341		7.3964		359.754		247.838
	7.0019	6.7142		6.85805		358.628		197.564
	6.9076	6.7249		6.81625		356.434		193.974
	6.8557	6.6551		6.7554		356.81		188.825
	6.7307	6.5739		6.6523		358.046		180.311
	6.7193	6.573		6.64615		355.566		179.811
	6.6268	6.4154		6.5211		357.727		169.851
	6.7314	6.5198		6.6256		1.1179		178.148
	6.7781	6.6244		6.70125		0.9201		184.32
	6.9968	6.7334		6.8651		0.8441		198.174
	7.2433	6.972		7.10765		359.138		219.93
	6.7916	6.524		6.6578		359.556		180.758
	6.9036	6.4863		6.69495		2.1279		183.801
	6.828	6.2785		6.55325		4.3789		172.376
	6.3499	5.8009		6.0754		7.1873		137.351
	6.0511	5.5382		5.79465		7.2883		119.176
	6.2435	5.6189		5.9312		8.1249		127.801
	6.0089	5.5431		5.776		8.6993		118.029
	5.7439	5.1706		5.45725		7.7365		99.5469
	5.6383	5.2676		5.45295		10.5032		99.3118
	6.2059	5.9161		6.061		17.33		136.376
	6.9686	6.7719		6.87025		20.1847		198.62
	6.2034	5.4192		5.8113		20.673		120.206
	6.3605	5.79		6.07525		22.9837		137.34
	7.0672	6.7569		6.91205		19.0257		202.268
	8.0186	8.0396		8.0291		24.8252		317.035
	7.5413	7.1779		7.3596		27.0508		244.157
	8.0241	7.9011		7.9626		30.6377		309.222
	8.3092	8.0265		8.16785		22.6914		333.756
	8.3642	8.4033		8.38375		28.2614		360.928
	7.5773	7.5706		7.57395		25.9789		266.117
	6.8632	6.9528		6.908		42.6479		201.912
	6.3384	5.9415		6.13995		30.2585		141.775
	8.4569	8.6546		8.55575		29.7684		383.602
	7.5972	7.6725		7.63485		29.4872		272.589
	6.668	6.6471		6.65755		30.3971		180.738
	7.5894	7.4333		7.51135		26.1256		259.573
	6.2409	6.175		6.20795		43.5395		146.538
	6.75	6.2765		6.51325		14.3071		169.239
	6.5208	5.977		6.2489		23.3851		149.457
	6.5632	6.328		6.4456		33.9376		164.02
	6.7127	6.6587		6.6857		34.9678		183.04
	6.5917	5.8152		6.20345		18.9173		146.22
	6.0441	5.5947		5.8194		32.4984		120.709
	6.2934	6.2537		6.27355		38.1438		151.233
	8.1054	8.1657		8.13555		33.5017		329.812
	6.6536	6.7432		6.6984		32.8144		184.085
	6.4318	6.4929		6.46235		34.7218		165.302
	7.4448	7.602		7.5234		41.0131		260.825
	5.8789	5.8808		5.87985		38.759		124.51
	6.7251	6.8873		6.8062		52.4737		193.117
	7.962	7.9206		7.9413		25.2608		306.747
	6.3692	6.4347		6.40195		38.7008		160.71
	7.0872	7.0913		7.08925		47.9421		218.226
	6.9429	7.0295		6.9862		39.0925		208.847
	5.984	5.9222		5.9531		25.8483		129.222
	6.9308	6.9667		6.94875		47.1808		205.507
	5.6365	5.7409		5.6887		46.4401		112.757
	6.0532	5.8627		5.95795		32.691		129.538
	7.7821	7.8546		7.81835		45.9021		292.719
	7.147	7.2533		7.20015		38.727		228.629
	6.4183	6.3513		6.3848		34.0432		159.422
	7.3767	7.5238		7.45025		53.6463		253.29
	6.3554	6.5042		6.4298		46.1498		162.817
	5.9165	5.8439		5.8802		38.8101		124.532
	6.5623	6.5922		6.57725		61.4845		174.277
	6.4841	6.5363		6.5102		50.4787		169.001
	7.5333	7.6612		7.59725		45.6003		268.581
	6.8431	6.8453		6.8442		33.2548		196.37
	6.4848	6.6343		6.55955		45.439		172.873
	8.1254	8.2773		8.20135		53.4998		337.88
	7.3128	7.3973		7.35505		44.7593		243.704
	5.8439	5.8553		5.8496		42.9931		122.598
	7.2098	7.3535		7.28165		48.943		236.481
	7.2248	7.3499		7.28735		52.2461		237.036
	6.8912	7.0051		6.94815		45.2616		205.454
	6.2318	6.3191		6.27545		52.5787		151.37
	7.3724	7.5248		7.4486		56.445		253.122
	6.6795	6.8237		6.7516		54.4075		188.506
	7.8936	8.0678		7.9807		54.1383		311.336
	7.4611	7.576		7.51855		55.5907		260.32
	7.1647	7.2498		7.20725		55.612		229.306
	6.7326	6.8953		6.81395		58.8437		193.777
	7.5734	7.7176		7.6455		57.3271		273.731
	7.2605	7.4049		7.3327		56.1517		241.489
	8.0168	8.2078		8.1123		55.1382		326.993
	8.6005	8.7562		8.67835		51.1725		400.329
	7.8823	7.9933		7.9378		50.216		306.342
	7.9122	8.0286		7.9704		51.7592		310.132
	8.009	8.186		8.0975		52.7482		325.206
	7.9294	8.0736		8.0015		55.4548		313.776
	7.1849	7.315		7.24995		58.4505		233.406
	7.1039	7.2691		7.1865		58.4872		227.331
	7.4033	7.5314		7.46735		55.7525		255.038
	6.9869	7.0803		7.0336		55.5456		213.127
	6.4684	6.5608		6.5146		51.3176		169.344
	7.0987	7.2225		7.1606		49.2902		224.882
	7.0546	7.1244		7.0895		45.6599		218.249
	6.6871	6.7984		6.74275		44.298		187.766
	6.3179	6.3971		6.3575		42.1814		157.386
	7.1874	7.3252		7.2563		39.4628		234.019
	7.3562	7.514		7.4351		39.2537		251.748
	6.655	6.792		6.7235		39.9135		186.163
	7.039	7.1345		7.08675		40.2181		217.995
	6.6447	6.7768		6.71075		37.1878		185.105
	6.3716	6.5011		6.43635		37.6553		163.315
	7.1153	7.2392		7.17725		37.8755		226.454
	6.4913	6.5818		6.53655		36.1319		171.061
	6.4225	6.5589		6.4907		35.024		167.487
	5.6194	5.6717		5.64555		33.6174		110.211
	5.6281	5.6885		5.6583		31.2195		110.959
	6.0443	6.0727		6.0585		29.6208		136.208
	6.3953	6.4639		6.4296		27.4106		162.801
	6.1459	6.2326		6.18925		28.8665		145.218
	6.2339	6.2754		6.25465		26.9086		149.87
	6.0679	6.0617		6.0648		24.0805		136.633
	6.2252	6.2015		6.21335		23.3938		146.921
	5.6351	5.4424		5.53875		18.1407		104.074
	5.7574	5.4951		5.62625		18.389		109.085
	5.8415	5.4777		5.6596		16.0584		111.036
	6.1359	5.6725		5.9042		13.0947		126.063
	5.9333	5.4563		5.6948		11.6839		113.121
	5.1754	4.7497		4.96255		4.4923		74.855
	5.9681	5.638		5.80305		1.3197		119.695
	6.0543	5.6621		5.8582		0.4795		123.14
	6.3672	6.0009		6.18405		0.1412		144.852
	6.9046	6.4918		6.6982		1.0778		184.069
	7.0431	6.5361		6.7896		0.999		191.707
	6.6642	6.1799		6.42205		2.3364		162.228
	6.5415	6.017		6.27925		1.951		151.645
	6.7812	6.2718		6.5265		2.9345		170.274
	6.6174	6.0606		6.339		3.7994		156.016
	6.1186	5.5338		5.8262		3.539		121.133
	6.1734	5.8467		6.01005		1.8762		132.966
	6.1993	5.8811		6.0402		357.684		134.977
	6.8892	6.5651		6.72715		358.265		186.466
	6.7344	6.3285		6.53145		0.0003		170.661
	7.0349	6.6751		6.855		358.055		197.301
	7.0663	6.5998		6.83305		0.4286		195.411
	6.8845	6.478		6.68125		358.574		182.675
	6.9572	6.5872		6.7722		357.586		190.237
	7.0345	6.7377		6.8861		357.101		199.998
	6.8644	6.4748		6.6696		357.76		181.721
	6.7235	6.5294		6.62645		355.621		178.217
	7.2609	7.0751		7.168		356.429		225.58
	7.7931	7.3856		7.58935		0.9569		267.744
	7.5875	6.9869		7.2872		3.1779		237.022
	7.7947	7.1456		7.47015		5.5766		255.325
	7.765	7.113		7.439		5.0057		252.145
	7.8166	7.14		7.4783		4.6797		256.162
	8.013	7.4709		7.74195		5.7641		284.222
	8.0005	7.2832		7.64185		7.5798		273.339
	7.4584	6.7528		7.1056		9.8347		219.74
	7.865	7.1577		7.51135		8.662		259.573
	8.1035	7.4029		7.7532		8.1692		285.462
	8.6782	7.9291		8.30365		5.0567		350.682
	8.3512	7.7021		8.02665		5.5988		316.744
	8.095	7.4622		7.7786		4.9231		288.277
	7.6606	7.1631		7.41185		3.376		249.394
	8.1876	7.7966		7.9921		2.2392		312.672
	8.034	7.479		7.7565		2.864		285.827
	8.0942	7.4708		7.7825		2.7311		288.711
	7.8398	7.2007		7.52025		6.6037		260.497
	8.4568	7.7901		8.12345		7.6134		328.343
	7.1427	6.5598		6.85125		11.7197		196.977
	7.5101	6.8561		7.1831		10.8896		227.008
	6.925	6.2452		6.5851		11.1436		174.901
	6.8332	6.1999		6.51655		10.9105		169.496
	7.5095	6.8988		7.20415		11.9688		229.01
	6.357	5.7287		6.04285		14.4452		135.155
	5.9747	5.4475		5.7111		18.2964		114.095
	6.7714	6.4224		6.5969		13.6781		175.843
	6.5214	5.8076		6.1645		18.8453		143.483
	7.0547	6.7085		6.8816		20.8311		199.606
	7.676	7.6633		7.66965		27.445		276.333
	6.9608	6.5668		6.7638		20.2977		189.53
	7.1964	6.9563		7.07635		28.5381		217.037
	7.0154	6.6413		6.82835		26.0654		195.008
	7.1099	6.8606		6.98525		17.1567		208.762
	6.159	5.8766		6.0178		16.7592		133.481
	6.4642	5.8991		6.18165		9.1425		144.684
	7.3701	7.0734		7.22175		20.5282		230.692
	6.6679	6.3119		6.4899		15.3733		167.425
	6.2398	5.6908		5.9653		19.999		130.018
	5.7701	5.0508		5.41045		11.5376		97.0077
	6.1119	6.1569		6.1344		29.5462		141.391
	5.9876	5.4628		5.7252		18.1851		114.942
	5.3141	5.0627		5.1884		19.2062		85.5473
	5.2693	4.7796		5.02445		17.8848		77.6912
	6.2193	6.0737		6.1465		24.4949		142.23
	5.4524	5.2076		5.33		24.3889		92.7444
	5.2864	5.3495		5.31795		40.4633		92.1168
	5.1795	5.2589		5.2192		36.96		87.0799
	5.0322	4.9274		4.9798		27.6286		75.6383
	5.3314	5.3126		5.322		33.2072		92.3274
	3.9678	3.7709		3.86935		12.8478		35.483
	6.0773	6.1509		6.1141		34.888		139.992
	5.5015	5.4943		5.4979		27.8479		101.788
	4.3213	4.2619		4.2916		359.768		48.4132
	5.5725	5.3472		5.45985		26.997		99.6892
	6.869	6.8834		6.8762		32.6954		199.137
	7.0312	7.1582		7.0947		35.9983		218.73
	7.2195	7.375		7.29725		37.5062		238.004
	6.5346	6.6836		6.6091		37.3527		176.821
	6.8004	6.7438		6.7721		31.3589		190.229
	6.5843	6.5808		6.58255		29.3507		174.698
	5.4277	5.3956		5.41165		31.0924		97.0723
	6.0902	6.1375		6.11385		35.7006		139.975
	7.4893	7.6964		7.59285		36.6365		268.115
	6.9032	6.8794		6.8913		25.4853		200.452
	6.5941	6.5987		6.5964		41.1118		175.803
	7.6731	7.8655		7.7693		40.2945		287.245
	7.4982	7.6466		7.5724		40.5612		265.954
	7.4451	7.6141		7.5296		36.8896		261.47
	6.5971	6.7011		6.6491		45.9826		180.051
	6.1852	6.3354		6.2603		51.8165		150.277
	7.9185	8.0562		7.98735		53.3813		312.115
	7.8057	7.9737		7.8897		50.1959		300.807
	7.85	7.989		7.9195		50.9249		304.228
	7.9719	8.1105		8.0412		49.6746		318.47
	8.0199	8.1709		8.0954		47.8913		324.953
	9.3721	9.5627		9.4674		51.1049		519.755
	9.444	9.5983		9.52115		51.2884		528.657
	8.29	8.454		8.372		50.884		359.413
	8.3439	8.5191		8.4315		50.3713		367.131
	8.2477	8.4221		8.3349		46.286		354.656
	7.8374	7.9917		7.91455		46.8053		303.658
	7.3611	7.5005		7.4308		47.9648		251.312
	6.9094	7.0632		6.9863		47.4637		208.856
	7.0991	7.2594		7.17925		45.8554		226.644
	7.4084	7.5384		7.4734		46.0684		255.659
	6.5725	6.7167		6.6446		44.1902		179.685
	7.2756	7.4157		7.34565		42.9139		242.771
	7.1237	7.2507		7.1872		40.4745		227.397
	6.9049	7.0207		6.9628		42.2457		206.756
	6.9055	7.0505		6.978		42.0719		208.113
	6.6514	6.7756		6.7135		42.2015		185.333
	6.7357	6.8975		6.8166		40.8324		194.003
	6.5497	6.6705		6.6101		40.8929		176.901
	6.037	6.1406		6.0888		42.2455		138.261
	5.332	5.39		5.361		35.6422		94.3721
	4.812	4.8406		4.8263		34.0269		68.8571
	5.4057	5.4512		5.42845		33.9223		97.9791
	5.9646	6.1084		6.0365		35.0325		134.729
	6.7411	6.8629		6.802		38.2562		192.76
	7.2117	7.3667		7.2892		38.9208		237.217
	7.2451	7.3922		7.31865		40.1448		240.104
	6.8929	7.0262		6.95955		38.1113		206.466
	6.7162	6.8647		6.79045		36.1723		191.779
	6.3435	6.4099		6.3767		35.4343		158.816
	6.5791	6.6781		6.6286		31.264		178.39
	6.9873	7.0511		7.0192		34.1635		211.821
	7.621	7.7356		7.6783		34.1127		277.269
	7.4828	7.6112		7.547		33.0085		263.287
	6.933	7.031		6.982		31.9289		208.471
	7.2596	7.3824		7.321		33.4664		240.335
	7.2555	7.3545		7.305		29.5018		238.763
	7.0681	7.1686		7.11835		29.4594		220.925
	6.7944	6.8472		6.8208		26.5219		194.362
	6.6371	6.6656		6.65135		28.3717		180.233
	6.6018	6.6336		6.6177		27.718		177.512
	6.3608	6.3644		6.3626		25.3723		157.765
	5.9262	5.6444		5.7853		20.9261		118.6
	6.1727	5.9103		6.0415		18.2657		135.064
	6.3939	5.8228		6.10835		14.8759		139.598
	7.304	6.8114		7.0577		14.5704		215.326
	7.4018	6.847		7.1244		9.5089		221.488
	6.7659	6.2564		6.51115		6.8989		169.075
	7.0435	6.5556		6.79955		3.9532		192.551
	7.1961	6.7519		6.974		3.1667		207.755
	7.547	6.8811		7.21405		8.2248		229.955
	7.8394	7.2213		7.53035		9.1899		261.548
	7.5741	6.8406		7.20735		11.6935		229.315
	8.1378	7.5972		7.8675		14.6898		298.275
	8.2681	7.7054		7.98675		14.9335		312.044
	7.993	7.3557		7.67435		15.0239		276.841
	8.7046	8.2467		8.47565		17.8278		372.928
	7.9353	7.4684		7.70185		18.1374		279.828
	7.7961	7.2703		7.5332		14.4276		261.845
	7.6814	7.1246		7.403		13.9009		248.502
	7.9014	7.2906		7.596		14.982		268.448
	8.3996	8.0197		8.20965		19.2053		338.907
	8.1899	7.8842		8.03705		21.1525		317.977
	8.5045	8.431		8.46775		24.2887		371.886
	8.5252	8.3462		8.4357		21.7119		367.68
	8.2484	7.8954		8.0719		20.4696		322.132
	7.5289	6.8751		7.202		16.8149		228.805
	7.9999	7.4423		7.7211		15.5783		281.932
	8.5773	8.2391		8.4082		17.9653		364.095
	8.6727	8.4165		8.5446		19.7713		382.104
	7.8714	7.5652		7.7183		21.0409		281.625
	8.274	8.0062		8.1401		20.5848		330.366
	8.1199	7.731		7.92545		20.1937		304.914
	8.0051	7.5577		7.7814		20.156		288.589
	8.4076	8.0834		8.2455		20.3284		343.366
	7.7964	7.6011		7.69875		22.2388		279.49
	7.873	7.491		7.682		16.3031		277.67
	7.8043	7.3105		7.5574		14.5792		264.377
	8.013	7.4167		7.71485		9.9312		281.247
	6.4381	5.7564		6.09725		8.9664		138.838
	7.207	6.7178		6.9624		11.3126		206.72
	7.449	7.1457		7.29735		15.1468		238.014
	7.3558	6.8265		7.09115		18.6576		218.402
	6.9378	6.6494		6.7936		17.9945		192.046
	6.5518	6.0484		6.3001		20.0326		153.161
	6.9981	6.705		6.85155		18.5763		197.003
	7.0291	6.4077		6.7184		17.0867		185.739
	7.9054	7.6999		7.80265		16.7273		290.959
	7.109	6.5585		6.83375		14.8421		195.471
	7.7887	7.4323		7.6105		16.0272		269.989
	7.6937	7.3676		7.53065		18.456		261.579
	8.0891	8.0511		8.0701		19.6556		321.916
	6.5359	6.0834		6.30965		17.9724		153.859
	6.8254	6.5308		6.6781		13.6703		182.417
	6.034	5.4004		5.7172		16.5636		114.461
	6.632	6.1971		6.41455		14.5145		161.661
	6.9642	6.6416		6.8029		9.2252		192.836
	6.8752	6.4995		6.68735		12.237		183.176
	6.78	6.4278		6.6039		4.1172		176.404
	6.5192	5.938		6.2286		1.6061		148.005
	7.9837	7.635		7.80935		3.6292		291.71
	7.3603	7.0167		7.1885		16.2112		227.521
	7.0184	6.0767		6.54755		6.6468		171.926
	8.0955	7.5779		7.8367		14.4239		294.785
	7.2239	6.5861		6.905		2.0859		201.649
	7.567	7.0798		7.3234		13.6542		240.572
	6.9271	6.2844		6.60575		9.1379		176.552
	5.8822	5.2757		5.57895		17.1551		106.356
	5.8813	5.3871		5.6342		22.9567		109.548
	7.1575	6.834		6.99575		14.744		209.705
	6.4295	5.8838		6.15665		18.1518		142.935
	6.7848	6.4179		6.60135		14.7426		176.199
	6.697	6.3685		6.53275		16.8214		170.763
	6.8675	6.5604		6.71395		17.3021		185.37
	6.4702	5.9587		6.21445		15.0204		146.999
	7.0488	6.536		6.7924		7.0984		191.945
	7.5783	7.5055		7.5419		14.726		262.753
	7.3001	6.7211		7.0106		10.0525		211.043
	7.1685	6.69		6.92925		3.7922		203.782
	7.4745	6.9095		7.192		9.5862		227.853
	7.8696	7.4456		7.6576		13.3163		275.033
	8.1117	7.8076		7.95965		17.595		308.879
	8.3149	8.1737		8.2443		18.8284		343.216
	7.3011	6.714		7.00755		12.7205		210.768
	8.1794	8.2207		8.20005		27.669		337.719
	7.9818	7.9716		7.9767		24.9748		310.868
	6.8152	6.163		6.4891		15.0545		167.363
	7.8018	7.5139		7.65785		16.2941		275.06
	6.8911	6.2338		6.56245		12.5672		173.103
	6.9142	6.6594		6.7868		15.7974		191.47
	6.1211	5.9811		6.0511		19.6453		135.709
	5.8017	5.3035		5.5526		20.5915		104.856
	6.0012	5.5977		5.79945		15.2086		119.472
	7.0559	6.9087		6.9823		20.7463		208.498
	7.7939	7.7988		7.79635		23.6871		290.255
	6.583	6.2825		6.43275		24.479		163.041
	7.0186	6.6873		6.85295		21.4429		197.124
	7.8486	7.4997		7.67415		17.3491		276.82
	8.258	8.0527		8.15535		16.2405		332.226
	6.7695	6.6976		6.73355		20.2161		186.999
	5.6526	5.0525		5.35255		17.1739		93.9265
	7.8667	8.0415		7.9541		28.2372		308.233
	7.0787	7.1731		7.1259		30.6545		221.628
	7.9802	8.1237		8.05195		33.9392		319.749
	8.2416	8.4162		8.3289		32.6171		353.891
	7.7922	7.9321		7.86215		34.6115		297.667
	6.6833	6.8285		6.7559		34.5416		188.867
	6.1744	6.3293		6.25185		36.3619		149.669
	6.2273	6.3359		6.2816		38.8015		151.816
	6.7317	6.8682		6.79995		36.634		192.585
	6.3228	6.425		6.3739		37.6713		158.607
	5.4106	5.4919		5.45125		39.4661		99.2189
	4.8059	4.8617		4.8338		39.8875		69.1787
	4.7918	4.8408		4.8163		51.3238		68.43
	6.5682	6.679		6.6236		55.3629		177.987
	6.5857	6.7153		6.6505		52.8487		180.164
	6.3592	6.5048		6.432		52.7266		162.984
	6.6067	6.7369		6.6718		53.7309		181.901
	7.1226	7.278		7.2003		53.5777		228.643
	7.0134	7.1201		7.06675		52.4365		216.155
	6.5549	6.634		6.59445		49.5633		175.647
	5.9761	6.0751		6.0256		45.7051		134.001
	5.3793	5.4578		5.41855		43.6699		97.4441
	6.2881	6.3951		6.3416		43.4466		156.208
	6.4433	6.5914		6.51735		38.9682		169.558
	5.4274	5.4947		5.46105		28.2133		99.755
	5.6143	5.6635		5.6389		26.4228		109.822
	5.5299	5.5012		5.51555		27.2782		102.771
	6.3763	6.4466		6.41145		28.4074		161.427
	6.312	6.3799		6.34595		29.1103		156.529
	6.2757	6.3537		6.3147		28.7684		154.228
	5.8236	5.9097		5.86665		31.295		123.673
	5.9318	6.0387		5.98525		32.8682		131.327
	5.2849	5.3604		5.32265		35.091		92.3613
	5.2789	5.3273		5.3031		38.4273		91.3473
	5.3069	5.4093		5.3581		38.4179		94.219
	5.5507	5.6554		5.60305		34.8372		107.741
	5.4027	5.4421		5.4224		33.1309		97.6519
	6.0369	6.1056		6.07125		37.3096		137.069
	7.1306	7.3244		7.2275		39.4082		231.244
	7.4351	7.5866		7.51085		39.9527		259.522
	7.8912	8.0227		7.95695		38.719		308.565
	7.6456	7.8115		7.72855		40.2712		282.748
	7.6329	7.7746		7.70375		42.3135		280.035
	8.4051	8.6132		8.50915		39.6591		377.368
	7.7897	7.9869		7.8883		37.856		300.647
	7.4285	7.5522		7.49035		36.7348		257.402
	7.4109	7.5643		7.4876		35.2682		257.119
	6.9965	7.1314		7.06395		32.8342		215.898
	7.2255	7.3525		7.289		28.5918		237.197
	7.0795	7.1076		7.09355		25.5709		218.624
	6.7462	6.7191		6.73265		24.4747		186.924
	6.0709	6.0143		6.0426		25.6513		135.138
	6.7961	6.7508		6.77345		23.7789		190.343
	6.8307	6.7115		6.7711		23.1825		190.145
	7.038	6.9061		6.97205		20.7344		207.581
	6.5051	6.397		6.45105		19.8235		164.436
	7.0458	6.8831		6.96445		20.0787		206.903
	6.9139	6.5693		6.7416		16.6074		187.67
	6.4646	5.9637		6.21415		9.4748		146.978
	5.8195	5.2486		5.53405		3.7775		103.809
	5.743	5.4348		5.5889		358.558		106.926
	6.2728	6.1845		6.22865		354.43		148.009
	6.3595	6.4163		6.3879		344.807		159.654
	5.5268	5.5992		5.563		342.36		105.447
	4.5386	4.5962		4.5674		337.641		58.3597
	5.2326	5.3026		5.2676		344.542		89.525
	5.7057	5.7925		5.7491		345.146		116.387
	5.9628	5.984		5.9734		350.785		130.548
	5.7546	5.7384		5.7465		351.747		116.229
	5.2879	4.976		5.13195		356.359		82.7853
	5.995	5.8577		5.92635		355.564		127.488
	6.0766	5.9457		6.01115		352.54		133.039
	5.7474	5.5571		5.65225		352.32		110.604
	5.8128	5.6911		5.75195		351.86		116.56
	5.9587	5.7343		5.8465		355.473		122.404
	6.3127	6.0317		6.1722		357.722		144.021
	5.9611	5.6988		5.82995		355.965		121.367
	6.1792	5.9954		6.0873		354.764		138.159
	5.8579	5.851		5.85445		351.363		122.904
	5.7637	5.7797		5.7717		348.652		117.765
	5.196	5.2052		5.2006		348.543		86.1522
	6.264	6.1766		6.2203		352.372		147.414
	6.3049	6.3572		6.33105		349.811		155.429
	6.4084	6.3978		6.4031		350.822		160.797
	6.9909	6.9274		6.95915		352.279		206.431
	6.6587	6.6437		6.6512		350.919		180.221
	6.5634	6.6295		6.59645		345.476		175.807
	6.2721	6.3157		6.2939		346.379		152.709
	6.1284	6.1502		6.1393		343.791		141.73
	5.9649	5.9688		5.96685		344.996		130.119
	5.917	5.7866		5.8518		347.702		122.737
	6.7952	6.5203		6.65775		356.536		180.754
	8.202	7.9622		8.0821		355.859		323.354
	8.246	8.2211		8.23355		348.908		341.875
	8.477	8.4386		8.4578		352.663		370.577
	7.8682	7.3404		7.6043		359.789		269.329
	8.1974	7.491		7.8442		3.1361		295.632
	8.1169	7.6881		7.9025		0.8371		302.273
	7.6869	7.5716		7.62925		353.141		271.989
	6.9376	6.2887		6.61315		2.6085		177.146
	6.4014	5.8779		6.13965		356.57		141.755
	7.5239	7.4264		7.47515		352.914		255.838
	7.0693	6.9421		7.0057		353.179		210.601
	5.6868	5.45		5.5684		0.4334		105.754
	7.8035	7.486		7.64475		12.0609		273.65
	8.2525	7.8201		8.0363		11.4763		317.888
	7.2419	6.4918		6.86685		17.85		198.326
	7.0884	6.2786		6.6835		14.6288		182.86
	6.2925	6.0317		6.1621		24.7373		143.315
	6.8295	6.2993		6.5644		17.6474		173.257
	6.9843	6.3823		6.6833		4.8577		182.843
	7.7302	7.5878		7.659		28.2474		275.183
	7.0241	6.6265		6.8253		3.538		194.747
	7.2051	6.8928		7.04895		4.6499		214.526
	8.6588	8.0028		8.3308		6.4106		354.133
	7.8104	7.2975		7.55395		6.0427		264.015
	8.9345	8.3776		8.65605		10.8228		397.251
	8.333	7.9317		8.13235		10.7422		329.423
	8.0615	7.5458		7.80365		19.6728		291.071
	10.183	9.7713		9.97715		12.3676		608.311
	8.9595	8.5414		8.75045		16.1318		410.39
	8.1837	7.8903		8.037		11.737		317.971
	8.2944	7.8634		8.0789		19.9728		322.97
	8.277	7.9395		8.10825		10.7956		326.503
	9.2006	9.2456		9.2231		20.7744		480.548
	8.168	8.2637		8.21585		35.0462		339.675
	7.3248	6.8457		7.08525		28.1857		217.857
	7.7149	7.5134		7.61415		23.1373		270.377
	8.3134	7.9889		8.15115		12.2533		331.713
	7.3713	7.0334		7.20235		16.0948		228.838
	7.9325	7.5121		7.7223		22.2163		282.063
	7.371	7.4426		7.4068		36.8152		248.885
	7.9649	7.5452		7.75505		21.7965		285.667
	8.3779	8.3473		8.3626		22.6224		358.204
	8.4364	8.36		8.3982		25.3977		362.798
	7.8598	7.3259		7.59285		15.6618		268.115
	8.9971	9.1836		9.09035		30.9712		460.095
	7.8974	7.9743		7.93585		28.5935		306.116
	7.0013	6.2586		6.62995		20.526		178.499
	8.6552	8.343		8.4991		19.0975		376.032
	8.629	8.5212		8.5751		21.5119		386.21
	9.7114	9.4551		9.58325		16.8318		539.069
	6.8797	6.4361		6.6579		18.7697		180.766
	6.8713	6.9016		6.88645		24.8105		200.029
	6.5792	6.0784		6.3288		14.1972		155.264
	6.5917	6.0155		6.3036		5.2015		153.416
	6.4553	5.7521		6.1037		8.5186		139.279
	7.1406	6.7537		6.94715		17.5772		205.365
	7.3225	7.1916		7.25705		20.6894		234.092
	6.5809	6.524		6.55245		22.854		172.313
	5.8686	5.905		5.8868		24.6059		124.952
	6.0367	6.1517		6.0942		36.4472		138.63
	6.5339	6.6643		6.5991		44.8791		176.019
	5.7282	5.8455		5.78685		55.8706		118.695
	5.5353	5.637		5.58615		52.444		106.769
	5.6328	5.7238		5.6783		47.9791		112.14
	5.3919	5.4561		5.424		48.2097		97.7384
	5.113	5.2307		5.17185		45.2234		84.7313
	5.0334	5.1321		5.08275		44.8042		80.4271
	4.5588	4.6204		4.5896		42.0743		59.2148
	4.1081	4.1628		4.13545		41.815		43.3186
	4.7079	4.7748		4.74135		43.5617		65.2848
	5.3669	5.4766		5.42175		36.5201		97.6168
	5.4943	5.6233		5.5588		36.7101		105.208
	6.1574	6.3027		6.23005		36.9851		148.109
	6.2984	6.3801		6.33925		30.0382		156.034
	5.5422	5.6499		5.59605		32.5768		107.337
	5.4778	5.6223		5.55005		35.8855		104.712
	5.5196	5.6032		5.5614		28.8662		105.356
	6.1717	6.286		6.22885		32.5186		148.023
	6.652	6.8045		6.72825		34.9744		186.557
	6.6192	6.7611		6.69015		33.3045		183.406
	6.3155	6.4421		6.3788		33.1057		158.973
	6.8175	6.9559		6.8867		31.9431		200.05
	7.2008	7.3117		7.25625		29.7844		234.015
	7.5874	7.6861		7.63675		27.7455		272.792
	7.1194	7.1828		7.1511		25.0125		223.988
	7.2997	7.1383		7.219		21.3638		230.429
	7.4027	7.1178		7.26025		20.7779		234.402
	7.7574	7.6171		7.68725		19.8175		278.24
	7.7592	7.5034		7.6313		18.4041		272.208
	7.958	7.7491		7.85355		18.9065		296.691
	7.5027	7.2186		7.36065		18.4583		244.261
	6.779	6.4234		6.6012		16.4962		176.187
	6.7127	6.4744		6.59355		17.7566		175.576
	6.4525	6.0808		6.26665		14.8781		150.734
	6.2435	6.0235		6.1335		16.1358		141.329
	6.0018	5.8116		5.9067		18.223		126.224
	5.7143	5.6619		5.6881		20.9299		112.722
	6.2318	6.1516		6.1917		19.7851		145.39
	6.0651	5.9283		5.9967		22.2009		132.082
	5.9368	5.9087		5.92275		22.3797		127.255
	5.4938	5.3713		5.43255		19.7365		98.2013
	5.2325	4.9161		5.0743		13.9359		80.0266
	5.0588	4.5555		4.80715		8.0855		68.0408
	5.2869	4.9488		5.11785		1.4265		82.1048
	5.3396	4.9381		5.13885		3.9861		83.1197
	5.4511	4.9024		5.17675		7.3053		84.9724
	5.3646	4.873		5.1188		7.6454		82.1506
	5.6187	5.3734		5.49605		2.6362		101.685
	5.8541	5.7238		5.78895		359.891		118.824
	5.5808	5.3394		5.4601		1.4503		99.7029
	5.8907	5.6519		5.7713		359.809		117.741
	6.7968	6.7197		6.75825		354.341		189.064
	5.8148	5.7048		5.7598		353.878		117.038
	5.3576	5.4171		5.38735		349.372		95.7705
	5.3749	5.414		5.39445		349.688		96.1496
	5.5961	5.6392		5.61765		350.435		108.585
	5.564	5.573		5.5685		350.259		105.76
	5.4489	5.3109		5.3799		353.477		95.3737
	5.8777	5.836		5.85685		351.002		123.055
	6.3636	6.2158		6.2897		354.539		152.404
	6.6808	6.4043		6.54255		357.571		171.533
	6.7676	6.3168		6.5422		1.9793		171.505
	6.8641	6.4825		6.6733		0.5973		182.024
	6.9706	6.6974		6.834		357.472		195.493
	6.949	6.9027		6.92585		353.101		203.482
	6.0296	5.8602		5.9449		353.541		128.689
	6.6765	6.5743		6.6254		352.769		178.132
	6.2516	6.2818		6.2667		346.482		150.738
	6.6015	6.6712		6.63635		343.996		179.017
	7.1929	7.2853		7.2391		342.643		232.359
	7.3673	7.4438		7.40555		343.15		248.759
	7.8451	7.8768		7.86095		346.785		297.53
	8.1326	8.1229		8.12775		350.159		328.865
	7.5188	7.4614		7.4901		350.934		257.377
	7.312	7.3299		7.32095		347.19		240.33
	6.7587	6.6851		6.7219		348.856		186.03
	6.9584	6.9777		6.96805		347.771		207.224
	7.1867	7.1075		7.1471		352.077		223.612
	6.7951	6.3067		6.5509		355.897		172.19
	8.4784	7.8997		8.18905		3.0392		336.362
	9.2453	8.6924		8.96885		6.9637		441.892
	9.1688	8.4944		8.8316		7.781		421.914
	9.6485	9.0252		9.33685		4.6472		498.548
	10.6674	10.1382		10.4028		7.0672		689.536
	10.1552	8.935		9.5451		8.8514		532.657
	10.0708	9.502		9.7864		1.5095		574.083
	9.6974	8.8285		9.26295		9.5096		486.804
	9.2172	8.0399		8.62855		10.7649		393.477
	8.6214	7.6891		8.15525		12.781		332.214
	9.328	9.1576		9.2428		17.156		483.634
	9.1911	8.6678		8.92945		14.6543		436.094
	8.7962	8.3056		8.5509		6.6629		382.95
	9.0032	8.0196		8.5114		3.3938		377.667
	8.3384	7.876		8.1072		20.6412		326.376
	8.638	8.7173		8.67765		18.1987		400.233
	8.0744	7.6927		7.88355		7.5588		300.104
	7.6208	7.0731		7.34695		9.0993		242.9
	8.0291	7.8397		7.9344		22.3841		305.949
	7.9187	7.3196		7.61915		22.4188		270.91
	7.517	6.7943		7.15565		13.6926		224.416
	7.9311	7.5609		7.746		15.2248		284.668
	7.8006	7.3339		7.56725		20.395		265.412
	7.9033	7.5403		7.7218		13.4747		282.008
	8.1022	7.8295		7.96585		15.88		309.601
	6.9943	6.8447		6.9195		20.9489		202.923
	7.1477	6.7286		6.93815		15.265		204.568
	6.8228	5.9068		6.3648		5.9884		157.928
	7.1718	7.0777		7.12475		21.4537		221.521
	7.0819	6.7139		6.8979		13.8805		201.028
	5.982	5.4795		5.73075		26.3599		115.276
	7.1236	6.988		7.0558		20.8113		215.152
	6.6983	6.6337		6.666		27.7297		181.427
	6.9422	6.5387		6.74045		15.1256		187.574
	5.6698	5.6146		5.6422		32.1305		110.015
	7.1631	7.1837		7.1734		28.0095		226.09
	6.1207	5.9383		6.0295		23.5808		134.261
	7.4983	7.5601		7.5292		24.7225		261.428
	6.9378	6.9213		6.92955		34.9203		203.808
	6.0664	5.7909		5.92865		19.9936		127.636
	5.3963	5.0337		5.215		29.4472		86.8698
	7.29	7.2021		7.24605		24.377		233.029
	6.4619	6.2787		6.3703		22.6387		158.338
	6.7421	6.469		6.60555		21.4028		176.536
	6.5549	6.6273		6.5911		36.7365		175.38
	7.6044	7.4248		7.5146		22.98		259.91
	7.1648	7.0957		7.13025		35.8015		222.034
	6.8586	6.9811		6.91985		36.2723		202.953
	7.6161	7.6763		7.6462		36.7656		273.806
	8.3518	8.5465		8.44915		33.3583		369.441
	6.4703	6.1064		6.28835		34.0432		152.306
	6.8557	6.913		6.88435		38.4728		199.846
	6.8937	6.9994		6.94655		34.8486		205.312
	6.5041	6.5608		6.53245		40.6242		170.74
	6.7764	6.8898		6.8331		45.2968		195.416
	6.9203	7.0494		6.98485		31.4056		208.726
	5.8876	5.9227		5.90515		39.4093		126.124
	6.1206	6.1771		6.14885		45.1009		142.393
	7.1773	7.27		7.22365		33.859		230.875
	6.6468	6.7703		6.70855		38.9929		184.923
	7.668	7.8286		7.7483		50.0315		284.922
	7.8913	8.0474		7.96935		52.5629		310.009
	8.7227	8.9098		8.81625		52.6717		419.718
	8.4953	8.6667		8.581		53.106		387.008
	7.8193	7.9267		7.873		53.1354		298.901
	7.2873	7.4305		7.3589		52.3805		244.087
	6.8014	6.8885		6.84495		54.4349		196.434
	7.4968	7.6205		7.55865		55.6526		264.508
	7.5475	7.6928		7.62015		54.6041		271.017
	5.9112	6.0359		5.97355		52.9763		130.558
	6.6402	6.7896		6.7149		55.9591		185.449
	6.7866	6.9043		6.84545		61.2824		196.477
	6.9212	7.0483		6.98475		54.5955		208.717
	7.4842	7.6428		7.5635		49.4634		265.017
	7.2855	7.4019		7.3437		52.0378		242.578
	7.2672	7.418		7.3426		49.3945		242.469
	6.749	6.8763		6.81265		50.0598		193.666
	8.3418	8.4868		8.4143		50.9051		364.888
	8.2429	8.4297		8.3363		48.571		354.835
	7.571	7.757		7.664		49.1019		275.723
	7.0132	7.1126		7.0629		46.9547		215.802
	6.8436	6.9295		6.88655		45.1932		200.037
	6.7575	6.8915		6.8245		40.4766		194.679
	6.1456	6.0836		6.1146		28.5286		140.027
	8.0964	8.3016		8.199		35.4683		337.589
	6.5983	6.6091		6.6037		31.7104		176.388
	7.0043	6.9874		6.99585		31.8314		209.714
	7.3117	7.4337		7.3727		34.0866		245.463
	6.4396	6.2882		6.3639		28.3278		157.861
	6.6767	6.6526		6.66465		29.0239		181.317
	7.3724	7.3082		7.3403		26.9082		242.241
	6.6429	6.4448		6.54385		22.2633		171.635
	6.7117	6.5793		6.6455		24.0482		179.758
	7.2896	7.2183		7.25395		23.0209		233.792
	7.6741	7.4816		7.57785		22.646		266.529
	6.7795	6.4163		6.5979		18.6011		175.923
	6.6129	6.0388		6.32585		15.8376		155.047
	7.4972	6.9864		7.2418		16.471		232.619
	7.0321	6.6354		6.83375		15.1288		195.471
	6.6239	6.1277		6.3758		13.352		158.749
	6.289	5.7771		6.03305		8.2338		134.498
	6.9233	6.2774		6.60035		4.511		176.119
	7.0581	6.6565		6.8573		356.567		197.499
	7.1913	6.6514		6.92135		0.3338		203.085
	6.9589	6.3967		6.6778		9.3738		182.392
	6.7114	6.1555		6.43345		9.2739		163.094
	7.5402	7.0082		7.2742		12.6389		235.755
	6.3774	5.6213		5.99935		9.6652		132.257
	7.0109	6.2695		6.6402		10.4781		179.329
	7.4231	6.7406		7.08185		10.2524		217.544
	8.2199	7.7777		7.9988		9.0557		313.459
	7.1869	6.3323		6.7596		7.8173		189.177
	6.6081	5.8015		6.2048		4.3144		146.315
	7.1539	6.5226		6.83825		2.3212		195.858
	7.3048	6.6838		6.9943		2.0883		209.575
	7.6281	7.0535		7.3408		4.129		242.29
	7.8442	7.2225		7.53335		6.2314		261.861
	8.1107	7.4763		7.7935		3.5913		289.937
	7.4175	6.9492		7.18335		3.4385		227.032
	7.6569	7.2908		7.47385		359.019		255.705
	7.7746	7.1268		7.4507		1.5467		253.336
	8.1574	7.536		7.8467		0.8085		295.915
	8.1008	7.2979		7.69935		4.2518		279.556
	7.4526	6.7419		7.09725		2.5925		218.966
	8.0706	7.4974		7.784		3.067		288.878
	8.177	7.6661		7.92155		359.831		304.464
	8.5895	8.2798		8.43465		357.902		367.542
	8.0277	7.5953		7.8115		357.902		291.951
	8.0076	7.4103		7.70895		2.5984		280.603
	7.3062	6.6422		6.9742		3.4443		207.773
	8.2064	7.5676		7.887		6.2667		300.498
	7.7542	7.0106		7.3824		7.784		246.433
	7.9352	7.1895		7.56235		8.1989		264.897
	7.5903	6.972		7.28115		6.5937		236.432
	7.7372	6.9702		7.3537		7.8648		243.57
	7.8113	7.1952		7.50325		6.2514		258.735
	7.789	7.126		7.4575		2.2282		254.031
	7.5443	6.7554		7.14985		7.1601		223.871
	7.5663	6.856		7.21115		7.9106		229.678
	7.5685	6.6262		7.09735		8.9307		218.975
	8.0342	7.3486		7.6914		4.7785		278.691
	8.8206	8.0686		8.4446		7.0014		368.845
	8.5246	7.5592		8.0419		8.6899		318.553
	8.9458	8.3006		8.6232		8.4998		392.746
	8.6633	8.01		8.33665		3.3409		354.879
	8.2092	7.5875		7.89835		6.3121		301.797
	7.9796	7.1525		7.56605		9.1978		265.286
	6.842	5.8952		6.3686		11.6372		158.211
	7.5548	6.7526		7.1537		11.7848		224.232
	7.1623	6.4424		6.80235		11.3728		192.789
	6.675	6.1929		6.43395		17.261		163.132
	6.41	6.0893		6.24965		21.5667		149.511
	6.5352	6.0535		6.29435		9.7641		152.742
	7.1754	6.7822		6.9788		11.3663		208.184
	6.8482	6.1336		6.4909		8.25		167.502
	7.447	6.9538		7.2004		8.5316		228.653
	7.0135	6.5589		6.7862		2.0036		191.419
	7.0168	6.4279		6.72235		4.8134		186.067
	7.9381	7.2826		7.61035		2.5407		269.973
	8.6389	7.7703		8.2046		6.1487		338.282
	7.4384	6.4768		6.9576		2.8264		206.293
	6.9783	6.4797		6.729		4.1963		186.62
	6.074	5.4487		5.76135		5.6984		117.133
	6.869	6.2346		6.5518		7.9451		172.261
	8.5273	8.0688		8.29805		3.2991		349.973
	7.4922	7.2035		7.34785		356.771		242.989
	7.6233	7.5107		7.567		355.419		265.386
	6.8535	6.601		6.72725		354.007		186.474
	7.0203	6.626		6.82315		359.076		194.563
	7.6786	7.1988		7.4387		1.6091		252.114
	6.9118	5.9502		6.431		6.2482		162.908
	6.5205	6.0025		6.2615		11.1798		150.363
	8.3773	8.1046		8.24095		20.0023		342.798
	7.8184	7.9709		7.89465		37.3253		301.373
	6.1562	6.295		6.2256		39.7337		147.792
	4.8011	4.8302		4.81565		33.8923		68.4023
	5.17	5.2801		5.22505		36.7931		87.373
	5.8558	5.8804		5.8681		28.466		123.765
	5.9688	6.0796		6.0242		30.6644		133.907
	6.3809	6.2911		6.336		25.062		155.794
	6.8495	7.0018		6.92565		31.1174		203.464
	6.8289	6.8898		6.85935		29.9143		197.676
	6.556	6.6542		6.6051		32.7507		176.5
	7.3343	7.48		7.40715		33.9566		248.92
	7.5819	7.5939		7.5879		29.5725		267.591
	7.1048	6.5246		6.8147		21.2226		193.841
	6.9433	6.6061		6.7747		19.227		190.448
	7.4135	7.3142		7.36385		23.196		244.58
	8.0611	7.9561		8.0086		19.7952		314.612
	7.2935	7.0529		7.1732		26.5849		226.071
	6.6951	6.329		6.51205		32.4778		169.145
	7.4368	7.5805		7.50865		36.2701		259.294
	6.1446	6.2343		6.18945		41.8708		145.232
	6.2191	6.3251		6.2721		46.6095		151.128
	5.7299	5.8505		5.7902		51.0959		118.901
	6.242	6.3594		6.3007		57.2859		153.205
	6.039	6.1209		6.07995		54.475		137.659
	5.9748	6.1012		6.038		60.1387		134.83
	5.992	6.0536		6.0228		63.9173		133.814
	6.4208	6.5002		6.4605		67.3126		165.16
	5.4054	5.4748		5.4401		71.9368		98.6113
	4.7875	4.8323		4.8099		62.6924		68.1576
	5.1435	5.214		5.17875		61.2598		85.0709
	5.477	5.5657		5.52135		64.24		103.096
	6.6025	6.7213		6.6619		62.953		181.092
	6.3062	6.4338		6.37		58.1072		158.316
	7.0733	7.1823		7.1278		53.2706		221.806
	6.0958	6.2181		6.15695		49.0468		142.956
	6.6776	6.7896		6.7336		51.2495		187.003
	7.4261	7.5543		7.4902		51.4955		257.387
	5.7442	5.8112		5.7777		54.485		118.133
	6.5323	6.5821		6.5572		55.6399		172.688
	6.8963	7.019		6.95765		56.8054		206.297
	5.8263	5.9065		5.8664		55.2397		123.658
	6.4522	6.5973		6.52475		56.0956		170.137
	5.9984	6.0333		6.01585		51.3861		133.351
	7.5693	7.6845		7.6269		56.7409		271.738
	8.2808	8.446		8.3634		52.1323		358.307
	6.3012	6.4189		6.36005		46.2822		157.575
	5.3621	5.4682		5.41515		46.3426		97.2607
	5.5396	5.6553		5.59745		50.7619		107.418
	6.0636	6.1959		6.12975		52.5436		141.07
	6.0243	6.1669		6.0956		46.2961		138.725
	6.263	6.4118		6.3374		44.9512		155.898
	7.479	7.6654		7.5722		47.22		265.933
	7.1035	7.2631		7.1833		42.5414		227.027
	7.2246	7.3702		7.2974		36.991		238.018
	6.9888	7.0163		7.00255		29.6433		210.317
	6.4627	6.5706		6.51665		34.6744		169.504
	6.2773	6.3601		6.3187		37.1806		154.522
	7.6867	7.8175		7.7521		39.2998		285.341
	9.1528	9.3402		9.2465		40.8727		484.215
	8.7642	8.9234		8.8438		42.0213		423.665
	7.5942	7.7452		7.6697		41.7778		276.338
	7.6802	7.8482		7.7642		43.0727		286.679
	7.4466	7.5943		7.52045		42.7069		260.518
	7.4225	7.521		7.47175		41.7414		255.49
	9.6392	9.8605		9.74985		42.267		567.675
	9.1904	9.3338		9.2621		45.5015		486.67
	9.065	9.2995		9.18225		45.7329		474.191
	9.1609	9.3386		9.24975		31.5261		484.726
	6.697	6.7746		6.7358		42.1865		187.186
	6.3456	6.426		6.3858		42.2341		159.497
	6.2133	6.3525		6.2829		41.3516		151.91
	7.9376	8.1333		8.03545		37.5747		317.787
	9.0835	9.2182		9.15085		33.5244		469.343
	9.8899	9.4261		9.658		17.3416		551.782
	8.5688	7.7768		8.1728		9.5619		334.363
	7.1092	6.5123		6.81075		10.4231		193.504
	5.623	5.0537		5.33835		17.1913		93.181
	6.2414	5.9936		6.1175		19.0019		140.226
	5.9414	5.5689		5.75515		17.6987		116.755
	6.0616	5.6988		5.8802		13.4721		124.532
	5.7098	5.2629		5.48635		11.016		101.148
	5.6175	5.2447		5.4311		13.0008		98.1227
	5.3212	5.2424		5.2818		21.1787		90.251
	6.3696	5.8168		6.0932		5.8443		138.561
	7.5761	7.1002		7.33815		1.2106		242.028
	7.6053	7.2706		7.43795		359.039		252.038
	7.8049	7.1313		7.4681		6.1574		255.115
	7.5012	6.7922		7.1467		10.3343		223.575
	7.6073	6.9368		7.27205		12.4908		235.547
	7.8571	7.2899		7.5735		12.4502		266.07
	6.3226	5.6532		5.9879		5.0613		131.501
	6.0984	5.6526		5.8755		5.0631		124.234
	6.4516	5.9359		6.19375		6.2109		145.535
	7.2071	6.6641		6.9356		1.5207		204.342
	8.2459	7.9071		8.0765		359.635		322.683
	8.1589	7.7563		7.9576		357.766		308.64
	7.8236	7.4815		7.65255		358.658		274.489
	7.7499	7.3028		7.52635		2.3183		261.132
	7.592	6.8783		7.23515		4.0867		231.979
	8.1594	7.4389		7.79915		5.6857		290.568
	8.4691	7.8492		8.15915		4.5743		332.691
	8.3733	7.586		7.97965		5.6167		311.213
	9.0648	8.3889		8.72685		5.925		407.079
	8.6994	7.9665		8.33295		8.761		354.407
	9.4698	8.6138		9.0418		7.5743		452.763
	9.0524	8.181		8.6167		7.6695		391.858
	8.8165	8.1369		8.4767		4.785		373.067
	8.8132	8.1362		8.4747		4.8139		372.803
	8.6424	7.8779		8.26015		4.8368		345.199
	8.2613	7.5798		7.92055		5.6986		304.349
	8.5283	7.7785		8.1534		5.4821		331.988
	8.6412	8.0059		8.32355		6.1877		353.209
	7.5219	6.8494		7.18565		8.5404		227.25
	8.02	7.5102		7.7651		5.5702		286.779
	7.6922	7.0966		7.3944		5.1335		247.637
	7.4858	6.808		7.1469		6.7036		223.594
	6.8494	6.2591		6.55425		11.2947		172.455
	8.1493	7.5427		7.846		6.8282		295.836
	7.132	6.4054		6.7687		8.8291		189.942
	8.2247	7.5972		7.91095		6.4999		303.244
	8.9857	8.3692		8.67745		5.4325		400.205
	8.2272	7.6361		7.93165		2.2933		305.631
	7.8127	7.1585		7.4856		2.9623		256.913
	7.4661	6.9263		7.1962		6.9607		228.253
	7.8487	7.261		7.55485		7.5977		264.109
	7.4402	6.9312		7.1857		10.925		227.255
	6.9659	6.6286		6.79725		11.7136		192.356
	6.0383	5.492		5.76515		8.9744		117.365
	6.926	6.4157		6.67085		11.6343		181.823
	7.1387	6.6279		6.8833		12.3418		199.754
	7.5646	7.1082		7.3364		12.7863		241.855
	7.5293	7.0821		7.3057		12.6259		238.831
	6.9435	6.2586		6.60105		12.2132		176.175
	6.7507	6.2496		6.50015		11.4881		168.219
	6.699	6.1468		6.4229		12.5569		162.293
	6.7458	6.1768		6.4613		8.9761		165.221
	6.9386	6.3299		6.63425		5.9175		178.847
	8.0528	7.384		7.7184		4.7249		281.636
	7.5904	6.9862		7.2883		4.6732		237.129
	8.0586	7.5516		7.8051		5.2666		291.234
	7.4563	6.8543		7.1553		6.4226		224.383
	6.9761	6.45		6.71305		8.1951		185.296
	5.7414	5.1232		5.4323		6.7497		98.1878
	6.8882	6.34		6.6141		6.8956		177.222
	7.0364	6.5004		6.7684		7.688		189.917
	6.1929	5.5431		5.868		7.4234		123.759
	6.0341	5.4731		5.7536		8.5843		116.661
	5.8766	5.3198		5.5982		6.0455		107.461
	5.7942	5.2124		5.5033		5.5047		102.088
	5.6033	5.0199		5.3116		7.0982		91.7872
	5.1772	4.6721		4.92465		7.9804		73.153
	5.2947	4.9093		5.102		10.6095		81.3444
	5.3208	4.9918		5.1563		15.4549		83.9693
	5.2288	4.7899		5.00935		17.7047		76.9928
	5.2433	4.7394		4.99135		16.5878		76.1658
	5.8096	5.7399		5.77475		22.8043		117.952
	6.3142	5.9322		6.1232		18.9274		140.618
	6.116	5.748		5.932		18.4754		127.853
	5.4299	5.1096		5.26975		25.8535		89.6347
	5.6798	5.555		5.6174		31.578		108.571
	6.4833	6.4581		6.4707		30.2067		165.943
	6.8778	6.8032		6.8405		26.7121		196.051
	6.802	6.6356		6.7188		26.2923		185.772
	6.7548	6.6558		6.7053		29.4864		184.655
	7.3879	7.0687		7.2283		24.7457		231.321
	8.4852	8.5902		8.5377		30.0325		381.179
	7.3212	7.4354		7.3783		30.5331		246.023
	6.5709	6.3345		6.4527		23.8676		164.562
	5.6455	5.2413		5.4434		22.7334		98.7909
	5.8474	5.582		5.7147		22.6903		114.311
	5.7895	5.6668		5.72815		23.6721		115.12
	5.3288	5.0852		5.207		21.4352		86.4707
	5.1355	5.0194		5.07745		25.0036		80.1758
	5.6456	5.7033		5.67445		29.6224		111.912
	5.775	5.8299		5.80245		31.7836		119.658
	7.388	7.4973		7.44265		31.3597		252.516
	7.8139	7.8649		7.8394		27.8932		295.09
	7.3945	7.4587		7.4266		31.399		250.886
	7.2775	7.2817		7.2796		31.9455		236.281
	8.4757	8.5832		8.52945		32.2352		380.075
	8.3603	8.4953		8.4278		35.7213		366.648
	7.5858	7.7349		7.66035		34.0393		275.329
	6.9877	6.99		6.98885		33.4674		209.085
	7.2083	7.3084		7.25835		32.958		234.218
	7.0444	7.18		7.1122		34.5075		220.352
	6.8751	6.9875		6.9313		34.5363		203.962
	7.5471	7.6784		7.61275		33.4866		270.228
	6.8926	6.9553		6.92395		35.7057		203.314
	6.4924	6.608		6.5502		36.1838		172.135
	6.2088	6.2969		6.25285		36.4571		149.741
	6.1067	6.2173		6.162		36.4494		143.308
	6.8291	7.0014		6.91525		35.9506		202.549
	6.9084	7.0241		6.96625		33.733		207.063
	7.6778	7.8337		7.75575		33.6277		285.744
	8.084	8.2405		8.16225		36.1291		333.07
	7.5237	7.6347		7.5792		36.6258		266.671
	7.3119	7.4723		7.3921		37.3064		247.406
	7.6837	7.7829		7.7333		34.1605		283.27
	7.4368	7.5567		7.49675		32.7893		258.063
	7.4261	7.5639		7.495		32.607		257.882
	7.2073	7.2795		7.2434		31.1807		232.773
	6.8842	6.8974		6.8908		32.0172		200.408
	6.6409	6.8097		6.7253		35.0643		186.312
	6.9969	7.1228		7.05985		35.2682		215.522
	6.7472	6.8702		6.8087		35.6812		193.33
	6.4697	6.5641		6.5169		33.6936		169.523
	6.2792	6.412		6.3456		36.3803		156.504
	6.1871	6.2986		6.24285		38.5636		149.024
	6.6121	6.7401		6.6761		37.6997		182.253
	6.9684	7.1013		7.03485		33.4038		213.241
	6.871	6.9875		6.92925		31.7164		203.782
	6.8896	7.0126		6.9511		33.7008		205.715
	6.5784	6.6485		6.61345		32.3507		177.17
	6.8697	7.0109		6.9403		32.9611		204.758
	7.6069	7.7526		7.67975		30.3244		277.426
	7.2759	7.3956		7.33575		30.9492		241.791
	7.2345	7.2809		7.2577		28.6459		234.155
	7.084	7.2105		7.14725		28.0756		223.626
	6.4661	6.4135		6.4398		26.8276		163.577
	6.5633	6.6526		6.60795		27.2997		176.728
	7.1787	7.3108		7.24475		30.1141		232.904
	7.1359	7.2447		7.1903		30.2239		227.692
	6.9557	7.0667		7.0112		32.8843		211.098
	6.7025	6.8424		6.77245		37.5664		190.258
	6.5562	6.6546		6.6054		37.0203		176.524
	6.0268	6.0327		6.02975		34.3422		134.278
	5.9362	5.936		5.9361		29.5614		128.118
	6.5588	6.6198		6.5893		28.238		175.236
	6.6787	6.7005		6.6896		28.0922		183.361
	7.0278	6.9997		7.01375		27.0565		211.328
	6.3661	6.2071		6.2866		24.5149		152.179
	7.1076	6.9952		7.0514		24.483		214.749
	6.5558	6.4445		6.50015		25.2885		168.219
	6.1687	5.9199		6.0443		21.2815		135.252
	6.4656	6.2651		6.36535		18.9648		157.969
	5.8915	5.4166		5.65405		13.0229		110.71
	5.7861	5.3032		5.54465		11.5614		104.407
	5.6071	5.1294		5.36825		12.3633		94.7555
	5.8998	5.4456		5.6727		12.2091		111.809
	5.2776	4.7083		4.99295		9.4212		76.2391
	5.0964	4.6562		4.8763		5.5892		71.0195
	5.352	4.9609		5.15645		4.3145		83.9766
	5.6505	5.194		5.42225		3.3889		97.6438
	5.2887	4.7654		5.02705		10.3106		77.8118
	5.7329	5.2817		5.5073		10.9977		102.311
	5.8876	5.488		5.6878		14.0836		112.704
	6.6476	6.2475		6.44755		12.9108		164.169
	7.2411	6.8487		7.0449		14.0718		214.156
	7.8635	7.3631		7.6133		13.2237		270.287
	8.0882	7.6469		7.86755		14.9633		298.28
	8.1417	7.6902		7.91595		15.9879		303.819
	7.0284	6.6914		6.8599		18.6405		197.724
	7.2555	6.8873		7.0714		16.9748		216.582
	7.4174	7.037		7.2272		18.2786		231.215
	8.073	7.6982		7.8856		19.3643		300.338
	7.691	7.4549		7.57295		21.4149		266.012
	7.1483	6.9774		7.06285		25.3273		215.797
	7.3511	7.2572		7.30415		24.0877		238.68
	6.4876	6.3322		6.4099		25.9116		161.309
	6.8902	6.8029		6.84655		26.3895		196.572
	7.1603	7.0536		7.10695		24.2297		219.865
	6.5007	6.2547		6.3777		23.3619		158.891
	7.1803	7.2563		7.2183		29.0042		230.362
	6.9446	6.9792		6.9619		28.2537		206.676
	7.3925	7.3307		7.3616		24.9136		244.356
	6.8347	6.6452		6.73995		25.4361		187.532
	7.4477	7.4951		7.4714		28.4032		255.454
	7.1155	7.0862		7.10085		29.6172		219.299
	7.0926	6.9729		7.03275		28.4648		213.05
	7.4556	7.3181		7.38685		31.4214		246.879
	8.2566	8.349		8.3028		39.2398		350.574
	7.0109	7.0318		7.02135		38.0488		212.016
	9.1305	9.3652		9.24785		39.6498		484.427
	7.846	8.0107		7.92835		42.0387		305.249
	7.04	6.9843		7.01215		40.4093		211.183
	7.1453	7.1548		7.15005		42.537		223.889
	8.2777	8.4428		8.36025		49.4535		357.902
	6.9303	6.9306		6.93045		42.8514		203.887
	8.4806	8.6573		8.56895		47.9124		385.38
	7.931	8.1195		8.02525		49.7904		316.579
	5.7559	5.7646		5.76025		45.814		117.066
	5.8977	5.6655		5.7816		21.9854		118.372
	5.2443	5.0182		5.13125		40.1463		82.7515
	5.9154	5.8307		5.87305		40.9836		124.079
	6.9429	7.0876		7.01525		46.9391		211.464
	6.0222	5.9964		6.0093		40.0252		132.916
	6.1848	6.0989		6.14185		38.169		141.907
	6.3662	6.4237		6.39495		52.1605		160.183
	6.5921	6.6707		6.6314		50.0329		178.617
	6.2457	6.3521		6.2989		42.6554		153.074
	6.6434	6.7851		6.71425		40.0288		185.395
	4.8446	4.8677		4.85615		51.6151		70.1427
	5.032	5.0104		5.0212		37.7349		77.5405
	5.3318	5.3946		5.3632		41.4094		94.4883
	5.648	5.6464		5.6472		30.4062		110.308
	6.0328	6.0587		6.04575		57.4247		135.349
	5.5413	5.57		5.55565		55.3906		105.029
	6.7882	6.741		6.7646		35.0656		189.597
	6.6298	6.7051		6.66745		44.0656		181.545
	6.479	6.5727		6.52585		44.3829		170.223
	7.7231	7.8914		7.80725		50.2492		291.474
	6.6961	6.7724		6.73425		56.4096		187.057
	7.8767	8.0712		7.97395		61.719		310.546
	6.8564	6.9798		6.9181		53.7652		202.799
	5.4824	5.5215		5.50195		46.8965		102.013
	5.137	5.2121		5.17455		48.3783		84.8641
	6.6875	6.8048		6.74615		46.1615		188.05
	6.9435	7.0829		7.0132		46.5552		211.278
	6.6428	6.7193		6.68105		50.8097		182.659
	6.908	7.0369		6.97245		43.4675		207.617
	7.5572	7.6641		7.61065		47.4782		270.005
	7.5435	7.6607		7.6021		58.8794		269.096
	8.0096	8.1457		8.07765		55.8422		322.821
	7.1573	7.2859		7.2216		55.215		230.678
	6.7692	6.8839		6.82655		52.2882		194.854
	6.6136	6.7345		6.67405		53.0654		182.085
	6.1446	6.237		6.1908		52.9927		145.327
	6.4691	6.5803		6.5247		55.2702		170.133
	6.1668	6.2867		6.22675		49.6368		147.874
	6.7505	6.8934		6.82195		50.4264		194.461
	5.9931	6.1016		6.04735		46.8097		135.457
	5.9936	6.1104		6.052		52.8775		135.77
	6.0988	6.1995		6.14915		53.6336		142.414
	6.0328	6.1354		6.0841		53.0774		137.942
	6.4432	6.5653		6.50425		51.8561		168.538
	5.9011	6.0286		5.96485		55.7852		129.988
	5.276	5.3568		5.3164		59.2065		92.0363
	6.2909	6.4113		6.3511		60.5791		156.911
	6.579	6.6671		6.62305		63.0567		177.943
	6.4858	6.5929		6.53935		61.5555		171.281
	6.3353	6.4541		6.3947		59.2919		160.165
	6.5586	6.7133		6.63595		60.354		178.984
	6.0285	6.1172		6.07285		63.3963		137.178
	5.9724	6.06		6.0162		66.0788		133.375
	5.5134	5.6004		5.5569		66.4995		105.1
	5.3049	5.3882		5.34655		65.8659		93.611
	5.7047	5.8044		5.75455		65.5893		116.719
	6.6015	6.6826		6.64205		64.119		179.479
	6.5257	6.6275		6.5766		61.9629		174.225
	6.8145	6.9602		6.88735		57.6631		200.107
	6.9386	7.0599		6.99925		58.5025		210.02
	6.7064	6.8077		6.75705		59.2558		188.963
	6.441	6.5618		6.5014		58.5349		168.317
	6.8012	6.9149		6.85805		60.9056		197.564
	6.7251	6.8295		6.7773		60.3524		190.667
	6.698	6.79		6.744		59.8277		187.871
	6.5157	6.6189		6.5673		57.9665		173.487
	6.5514	6.6568		6.6041		57.0014		176.42
	6.5687	6.6687		6.6187		56.3687		177.592
	7.0469	7.1809		7.1139		56.2644		220.511
	7.1357	7.2504		7.19305		56.8205		227.953
	7.2497	7.3696		7.30965		56.7561		239.219
	7.2198	7.3757		7.29775		55.5548		238.053
	6.9741	7.0835		7.0288		54.512		212.691
	6.6112	6.7467		6.67895		54.3499		182.486
	6.3756	6.5367		6.45615		54.1872		164.826
	6.6728	6.8099		6.74135		54.9526		187.649
	6.3658	6.4992		6.4325		49.6454		163.022
	6.5046	6.6531		6.57885		50.3532		174.404
	6.1142	6.2253		6.16975		48.4761		143.85
	6.0529	6.1698		6.11135		46.7657		139.803
	6.0862	6.1788		6.1325		45.5142		141.26
	6.2219	6.329		6.27545		44.522		151.37
	6.591	6.7242		6.6576		40.8516		180.742
	6.8737	7.001		6.93735		42.1579		204.497
	7.3236	7.4761		7.39985		42.0084		248.185
	7.5907	7.7493		7.67		40.5123		276.371
	7.6444	7.8049		7.72465		38.6034		282.321
	7.8784	8.0425		7.96045		38.6198		308.972
	7.956	8.1414		8.0487		37.3377		319.362
	7.7325	7.9121		7.8223		38.4563		293.163
	7.5419	7.7041		7.623		38.5314		271.321
	7.4799	7.6222		7.55105		38.8244		263.711
	7.1	7.2684		7.1842		33.8161		227.113
	7.3468	7.5183		7.43255		31.5254		251.489
	6.9403	7.0675		7.0039		25.6139		210.439
	6.6503	6.7711		6.7107		27.7788		185.101
	7.1883	7.3447		7.2665		35.2752		235.008
	7.4351	7.587		7.51105		33.6759		259.542
	6.9589	7.1065		7.0327		28.9747		213.046
	6.7843	6.9308		6.85755		26.8157		197.521
	6.5186	6.5314		6.525		20.7614		170.156
	6.5381	6.5148		6.52645		19.9875		170.27
	6.6468	6.6207		6.63375		19.4557		178.807
	6.3789	6.2864		6.33265		18.0803		155.547
	6.4664	6.317		6.3917		16.2862		159.939
	7.003	6.8166		6.9098		14.9855		202.07
	7.1438	6.9981		7.07095		16.0788		216.541
	6.9451	6.7805		6.8628		15.525		197.975
	6.9924	6.7223		6.85735		13.3185		197.504
	7.3441	6.8629		7.1035		11.6051		219.545
	7.822	7.504		7.663		12.6459		275.615
	7.7795	7.5138		7.64665		14.7149		273.854
	7.9327	7.7578		7.84525		17.0161		295.751
	8.0448	8.0437		8.04425		19.6601		318.833
	7.9129	7.869		7.89095		19.5295		300.95
	7.9436	7.843		7.8933		18.7952		301.219
	7.5447	7.3501		7.4474		17.666		253
	7.1151	6.8976		7.00635		17.3729		210.66
	6.946	6.7412		6.8436		16.6231		196.318
	6.6586	6.4341		6.54635		16.8452		171.832
	6.1064	5.7363		5.92135		14.4851		127.165
	5.743	5.1687		5.45585		9.1108		99.4703
	5.5578	5.1125		5.33515		14.842		93.0135
	5.3696	5.0504		5.21		14.1578		86.6202
	5.5739	5.2033		5.3886		15.1555		95.8372
	4.6841	4.2706		4.47735		19.2298		54.9755
	4.5492	4.0694		4.3093		17.9025		49.0147
	4.0238	3.5426		3.7832		20.5935		33.1653
	4.9973	4.5741		4.7857		24.1669		67.134
	5.7681	5.475		5.62155		22.5581		108.811
	5.5941	5.2247		5.4094		26.1553		96.9512
	5.1803	4.9212		5.05075		26.2558		78.9176
	6.0118	6.0378		6.0248		35.3442		133.947
	6.0671	6.1868		6.12695		36.8374		140.877
	5.8858	5.8352		5.8605		27.2975		123.285
	6.432	6.5585		6.49525		34.3479		167.839
	5.2443	5.2176		5.23095		32.6405		87.6694
	5.8417	5.8166		5.82915		31.9055		121.317
	5.9215	5.9778		5.94965		35.6704		128.997
	5.5553	5.6059		5.5806		39.3207		106.451
	5.6689	5.6108		5.63985		31.8232		109.877
	5.9303	6.0026		5.96645		40.5625		130.093
	6.4254	6.5089		6.46715		38.208		165.67
	6.9185	6.9881		6.9533		52.3721		205.911
	5.8536	5.9245		5.88905		42.3555		125.096
	5.0037	4.9724		4.98805		36.3459		76.0149
	3.813	3.5305		3.67175		33.1975		30.3197
	4.8679	4.6184		4.74315		29.5511		65.3592
	4.9765	4.6243		4.8004		21.9235		67.7545
	5.41	5.4211		5.41555		32.5962		97.2823
	4.8142	4.7296		4.7719		21.6147		66.5549
	4.0631	3.8326		3.94785		23.1695		37.6867
	5.7752	5.6286		5.7019		25.6275		113.544
	4.1025	4.1167		4.1096		34.8717		42.5113
	4.934	5.0173		4.97565		52.7461		75.4494
	4.6537	4.368		4.51085		26.6869		56.2188
	6.0511	6.142		6.09655		34.9737		138.79
	4.6882	4.396		4.5421		24.6382		57.3953
	5.3196	5.4124		5.366		31.6169		94.6364
	4.9507	4.795		4.87285		25.2052		70.8688
	4.8525	4.6367		4.7446		22.0486		65.4192
	6.5561	6.6698		6.61295		47.2516		177.13
	4.9278	4.9967		4.96225		50.9283		74.8414
	4.4196	4.1655		4.29255		26.8125		48.4454
	5.5034	5.5303		5.51685		30.2621		102.844
	6.4654	6.609		6.5372		38.5996		171.112
	4.6557	4.3207		4.4882		20.0783		55.3761
	5.3408	5.3273		5.33405		43.1413		92.956
	4.206	4.2264		4.2162		55.9726		45.906
	4.8113	4.7758		4.79355		47.4262		67.4649
	5.6734	5.7501		5.71175		66.4058		114.134
	5.2552	5.276		5.2656		52.972		89.4231
	4.8656	4.9888		4.9272		40.6216		73.2667
	5.4628	5.5211		5.49195		53.0868		101.458
	4.8419	4.8511		4.8465		53.0395		69.7254
	4.7759	4.842		4.80895		64.8206		68.1172
	5.4569	5.4641		5.4605		92.8549		99.7248
	6.1107	6.0725		6.0916		100.583		138.452
	6.0093	5.9822		5.99575		107.697		132.019
	6.886	6.8109		6.84845		102.195		196.736
	6.1748	6.1465		6.16065		100.95		143.214
	6.9901	6.9766		6.98335		99.6422		208.592
	7.6992	7.7197		7.70945		98.0004		280.657
	7.0798	7.0841		7.08195		96.7642		217.553
	6.7467	6.7287		6.7377		98.6392		187.345
	6.5514	6.5367		6.54405		97.7223		171.651
	6.8136	6.7605		6.78705		96.7173		191.491
	6.8061	6.7677		6.7869		100.417		191.479
	6.6542	6.635		6.6446		100.487		179.685
	6.4702	6.4809		6.47555		99.0631		166.317
	6.8812	6.8559		6.86855		96.6976		198.473
	6.7285	6.7364		6.73245		93.6446		186.907
	6.7277	6.7385		6.7331		91.1103		186.961
	6.4811	6.4934		6.48725		87.5492		167.22
	6.6883	6.7187		6.7035		86.2664		184.506
	6.8372	6.9175		6.87735		83.4246		199.237
	6.5526	6.6132		6.5829		80.2207		174.726
	6.1779	6.2588		6.21835		79.3615		147.276
	5.917	5.9795		5.94825		76.9985		128.906
	5.8877	5.9434		5.91555		75.307		126.792
	5.8046	5.8805		5.84255		71.2282		122.156
	6.5297	6.5775		6.5536		69.5224		172.403
	6.541	6.5916		6.5663		69.6514		173.408
	6.6153	6.7045		6.6599		70.5625		180.929
	6.6803	6.7773		6.7288		70.0176		186.603
	6.6197	6.7274		6.67355		68.2186		182.044
	7.0149	7.1052		7.06005		67.2978		215.541
	6.5726	6.6407		6.60665		65.8086		176.624
	6.6837	6.7855		6.7346		66.5636		187.086
	6.6814	6.7765		6.72895		64.5557		186.616
	6.4631	6.5477		6.5054		64.178		168.627
	6.5938	6.6803		6.63705		63.2131		179.074
	6.8123	6.9161		6.8642		62.7076		198.096
	6.9237	7.0135		6.9686		61.9459		207.273
	6.952	7.0681		7.01005		62.3948		210.994
	6.6681	6.8038		6.73595		59.8587		187.199
	6.7361	6.8328		6.78445		57.9434		191.271
	6.986	7.1043		7.04515		57.5299		214.179
	6.7888	6.8701		6.82945		54.5387		195.103
	6.9071	7.0309		6.969		53.6026		207.309
	6.4832	6.6311		6.55715		50.9128		172.684
	5.9208	6.058		5.9894		46.3883		131.6
	5.6676	5.7713		5.71945		43.4563		114.596
	6.0087	6.1317		6.0702		40.3016		136.998
	5.8229	5.9542		5.88855		34.0349		125.064
	5.896	5.9979		5.94695		31.5222		128.822
	5.8484	5.9714		5.9099		30.9032		126.429
	5.9473	6.0714		6.00935		30.179		132.919
	5.7372	5.8424		5.7898		27.2574		118.877
	5.4371	5.508		5.47255		24.2352		100.386
	5.4158	5.4351		5.42545		21.2036		97.8168
	5.0663	5.0023		5.0343		19.4603		78.149
	5.3034	5.3736		5.3385		22.724		93.1888
	5.6457	5.7596		5.70265		24.4049		113.589
	5.3624	5.345		5.3537		20.8769		93.9871
	5.4365	5.4822		5.45935		21.6745		99.6618
	5.4556	5.5159		5.48575		22.4831		101.115
	5.3104	5.2013		5.25585		18.4442		88.9273
	4.8659	4.7063		4.7861		15.4205		67.1508
	5.1244	4.8317		4.97805		13.5301		75.5586
	5.2387	4.7937		5.0162		10.3354		77.3091
	5.3251	4.9799		5.1525		5.7941		83.7838
	5.3726	5.1286		5.2506		1.4263		88.6611
	5.2736	5.2485		5.26105		354.369		89.1915
	5.1536	5.1362		5.1449		354.758		83.4136
	5.2274	5.0649		5.14615		357.783		83.4744
	5.2723	5.1827		5.2275		356.776		87.496
	5.5059	5.5017		5.5038		354.173		102.116
	5.7265	5.7929		5.7597		351.389		117.032
	5.9359	6.0122		5.97405		350.787		130.591
	5.9304	5.9921		5.96125		352.579		129.753
	6.0968	6.0083		6.05255		358.464		135.807
	6.1367	6.0532		6.09495		359.63		138.681
	6.2731	6.1495		6.2113		357.53		146.776
	6.2588	6.1845		6.22165		359.42		147.51
	6.4467	6.4598		6.45325		0.114		164.604
	6.7948	6.8137		6.80425		0.2907		192.951
	7.0501	6.9762		7.01315		0.204		211.274
	7.3892	7.3073		7.34825		359.728		243.029
	7.4875	7.3282		7.40785		359.472		248.99
	7.5828	7.7135		7.64815		1.5679		274.016
	7.6512	7.794		7.7226		2.0988		282.096
	7.3299	7.2503		7.2901		0.3095		237.305
	6.8251	6.7419		6.7835		357.845		191.191
	6.183	6.0592		6.1211		357.692		140.474
	5.5392	5.351		5.4451		355.6		98.8835
	5.3164	5.0933		5.20485		356.467		86.3636
	4.5439	4.2653		4.4046		358.075		52.339
	4.3587	3.9725		4.1656		357.629		44.273
	5.171	5.0485		5.10975		359.888		81.7156
	4.9349	4.6827		4.8088		2.429		68.1108
	5.4692	5.1449		5.30705		5.5826		91.5515
	4.994	4.5768		4.7854		9.861		67.1214
	5.423	5.2943		5.35865		13.8638		94.248
	5.5133	5.2063		5.3598		10.2052		94.3087
	5.0804	4.5667		4.82355		17.6363		68.7395
	5.8841	5.7755		5.8298		19.661		121.358
	4.5704	3.9736		4.272		17.5811		47.7529
	5.759	5.6969		5.72795		23.5186		115.108
	4.9865	4.8378		4.91215		29.7632		72.5974
	4.6906	4.5855		4.63805		25.9249		61.11
	5.2056	4.9235		5.06455		26.5866		79.5662
	5.2586	5.3465		5.30255		52.3898		91.3188
	5.1738	4.7783		4.97605		18.0753		75.4676
	5.2226	5.1841		5.20335		32.9968		86.289
	4.81	4.6795		4.74475		28.2977		65.4254
	4.7203	4.7362		4.72825		26.2127		64.7452
	4.2323	4.1462		4.18925		28.6105		45.0313
	5.1802	4.8467		5.01345		33.3401		77.182
	4.6749	4.6493		4.6621		44.9887		62.0656
	4.2134	4.2775		4.24545		47.1618		46.8681
	4.5201	4.6003		4.5602		45.9894		58.0842
	3.995	3.7869		3.89095		30.6772		36.0805
	5.2695	5.159		5.21425		27.9242		86.8324
	4.827	4.5141		4.67055		19.6592		62.4037
	4.1351	3.8688		4.00195		27.287		39.2574
	4.6935	4.6665		4.68		57.6908		62.7832
	4.7679	4.4687		4.6183		20.1648		60.3327
	4.2973	4.0761		4.1867		14.1835		44.9492
	4.0055	4.0009		4.0032		39.2552		39.2942
	5.1039	4.8991		5.0015		29.0734		76.6314
	4.1274	4.143		4.1352		50.353		43.3107
	3.6693	3.4899		3.5796		24.3593		28.0937
	3.702	3.5615		3.63175		48.0597		29.3396
	4.1418	4.1269		4.13435		58.1766		43.284
	3.6335	3.5788		3.60615		51.8588		28.7235
	4.4601	4.4998		4.47995		61.4333		55.0713
	4.4807	4.4769		4.4788		60.3432		55.0289
	3.6471	3.58		3.61355		32.9934		28.9007
	3.5813	3.5605		3.5709		52.1636		27.8894
	4.4033	4.4683		4.4358		53.8487		53.4591
	4.0735	4.098		4.08575		79.8148		41.7755
	4.1348	4.1449		4.13985		58.6492		43.457
	4.6795	4.7064		4.69295		55.5487		63.3059
	4.7399	4.7828		4.76135		81.7638		66.1145
	4.3536	4.4084		4.381		52.4751		51.5022
	5.6543	5.7103		5.6823		75.9195		112.377
	4.616	4.6355		4.62575		64.3045		60.6251
	5.6983	5.782		5.74015		68.1704		115.845
	4.9903	5.0445		5.0174		52.4129		77.3646
	5.0931	5.1845		5.1388		56.6185		83.1173
	4.6849	4.7109		4.6979		71.7264		63.5064
	5.2325	5.2647		5.2486		77.168		88.5598
	5.5	5.5448		5.5224		74.5714		103.155
	5.8191	5.9007		5.8599		75.1857		123.247
	5.4252	5.5193		5.47225		68.5861		100.37
	5.3012	5.3838		5.3425		69.8126		93.3985
	6.3169	6.3855		6.3512		79.3034		156.918
	6.045	6.0973		6.07115		86.1728		137.063
	6.7221	6.7554		6.73875		87.1722		187.432
	6.296	6.3438		6.3199		91.7682		154.61
	5.6426	5.6818		5.6622		86.6807		111.189
	5.5578	5.5979		5.57785		90.6126		106.293
	5.2513	5.2524		5.25185		92.767		88.7244
	5.0332	5.0797		5.05645		87.8755		79.1851
	6.9022	6.9422		6.9222		90.4652		203.16
	6.35	6.3961		6.37305		86.8915		158.543
	6.3683	6.4313		6.3998		84.5926		160.548
	6.8264	6.8868		6.8566		85.7258		197.439
	7.2029	7.236		7.21945		83.8141		230.472
	7.2472	7.366		7.3066		79.9186		238.92
	7.4108	7.4985		7.45465		77.2805		253.739
	7.1119	7.2087		7.1603		75.7271		224.854
	7.4879	7.6061		7.547		74.1824		263.287
	7.2293	7.3549		7.2921		72.7148		237.5
	7.2824	7.3589		7.32065		70.0591		240.301
	6.722	6.8507		6.78635		66.899		191.432
	6.9616	7.0218		6.9917		69.3423		209.341
	6.7302	6.8305		6.78035		69.2224		190.925
	6.5135	6.567		6.54025		70.665		171.352
	6.5763	6.6814		6.62885		70.2895		178.411
	6.7897	6.8943		6.842		70.0256		196.18
	6.493	6.5582		6.5256		69.4422		170.203
	6.7545	6.8661		6.8103		67.6193		193.466
	6.6926	6.8103		6.75145		66.0124		188.494
	6.544	6.6339		6.58895		62.6451		175.208
	6.1445	6.2487		6.1966		61.929		145.736
	5.7661	5.8599		5.813		58.1335		120.311
	6.2219	6.324		6.27295		58.0426		151.189
	6.2599	6.372		6.31595		58.7934		154.32
	6.34	6.4877		6.41385		57.9273		161.608
	6.0128	6.1213		6.06705		57.6416		136.785
	6.2443	6.3575		6.3009		52.891		153.219
	5.6368	5.7188		5.6778		44.926		112.111
	4.9945	5.1221		5.0583		45.093		79.272
	5.3977	5.4866		5.44215		42.5945		98.7228
	5.5315	5.6385		5.585		40.28		106.703
	5.4381	5.5465		5.4923		35.6047		101.477
	5.7132	5.8247		5.76895		41.3951		117.597
	5.4736	5.5919		5.53275		34.8051		103.736
	5.4464	5.5668		5.5066		32.4916		102.272
	5.537	5.6632		5.6001		32.6669		107.571
	5.5725	5.7063		5.6394		33.8769		109.851
	5.577	5.6983		5.63765		32.0075		109.749
	5.4962	5.6258		5.561		29.8842		105.333
	5.9251	6.0693		5.9972		31.5938		132.115
	6.1816	6.3316		6.2566		34.1443		150.01
	6.0139	6.1511		6.0825		33.2384		137.833
	6.1606	6.2936		6.2271		36.3345		147.898
	5.8316	5.9661		5.89885		32.0017		125.721
	5.6712	5.7901		5.73065		34.9137		115.27
	5.7509	5.8754		5.81315		31.9005		120.321
	5.6593	5.7972		5.72825		32.2519		115.126
	5.6313	5.753		5.69215		34.6521		112.963
	5.8164	5.9393		5.87785		28.6458		124.383
	5.815	5.7921		5.80355		18.8637		119.726
	5.7953	5.7387		5.767		17.4497		117.478
	5.9552	5.8562		5.9057		16.0635		126.16
	6.1376	5.3122		5.7249		8.4914		114.924
	6.57	5.7868		6.1784		9.1464		144.456
	6.7536	6.2272		6.4904		11.0677		167.464
	6.6717	6.5112		6.59145		14.0762		175.408
	6.5277	6.498		6.51285		17.158		169.207
	6.6425	6.1265		6.3845		11.2196		159.399
	6.7548	6.4775		6.61615		5.6558		177.387
	6.8385	6.4699		6.6542		5.1639		180.465
	6.5235	6.3174		6.42045		3.7044		162.107
	6.0572	5.6726		5.8649		4.4472		123.563
	5.8055	5.3144		5.55995		8.6266		105.273
	5.6715	5.2981		5.4848		11.5472		101.062
	5.615	5.1822		5.3986		8.4625		96.3717
	5.5194	5.1233		5.32135		1.8736		92.2936
	6.0234	5.741		5.8822		0.2328		124.66
	5.9821	5.7748		5.87845		1.5941		124.421
	6.4873	6.0805		6.2839		4.5801		151.983
	5.7248	5.1829		5.45385		5.7753		99.3609
	5.1028	4.6506		4.8767		6.3308		71.0369
	5.1633	4.6406		4.90195		6.5668		72.1461
	5.7685	5.4384		5.60345		2.0563		107.764
	5.4419	4.8531		5.1475		8.9918		83.5401
	4.9805	4.5006		4.74055		9.8864		65.2518
	4.9761	4.6804		4.82825		10.527		68.9406
	4.7359	4.3774		4.55665		10.352		57.9486
	5.0683	4.7533		4.9108		15.5995		72.5375
	4.6462	4.3448		4.4955		17.7417		55.6468
	5.0948	4.8891		4.99195		19.8012		76.1933
	5.0562	4.6392		4.8477		11.4539		69.7772
	4.6356	4.0055		4.32055		13.1184		49.3996
	5.297	4.9311		5.11405		14.3062		81.9221
	5.0902	4.822		4.9561		11.0657		74.5635
	5.508	5.1485		5.32825		18.3979		92.6531
	5.1884	4.7729		4.98065		20.6708		75.677
	5.2593	5.3503		5.3048		29.9681		91.4351
	5.1881	5.272		5.23005		26.5674		87.6241
	5.1183	5.2243		5.1713		29.4179		84.7043
	5.2653	5.1636		5.21445		24.6216		86.8424
	5.1632	5.1414		5.1523		43.2025		83.7741
	4.7388	4.7395		4.73915		45.8455		65.194
	4.6561	4.6366		4.64635		32.6518		61.4387
	5.1339	5.11		5.12195		43.7664		82.3023
	5.2824	5.0492		5.1658		19.1537		84.4343
	5.3749	5.197		5.28595		34.5652		90.4639
	5.1354	4.945		5.0402		23.4154		78.4241
	5.307	4.9275		5.11725		25.0944		82.076
	4.5709	4.4618		4.51635		20.8944		56.4246
	3.9285	3.8956		3.91205		25.2659		36.6707
	3.6399	3.6207		3.6303		40.2785		29.3045
	3.8306	3.7351		3.78285		28.9742		33.1561
	3.9894	3.9577		3.97355		28.85		38.4275
	4.4684	4.3301		4.39925		19.8596		52.1485
	3.7159	3.5708		3.64335		33.1178		29.6216
	3.6543	3.6085		3.6314		49.0274		29.3311
	4.3713	4.3973		4.3843		44.746		51.6187
	3.9805	4.0686		4.02455		49.0611		39.9262
	2.845	2.7914		2.8182		61.7279		13.7095
	4.4332	4.3513		4.39225		39.9522		51.9
	5.1962	5.2294		5.2128		67.2832		86.7599
	4.5447	4.5702		4.55745		67.8052		57.9791
	6.023	6.0873		6.05515		64.428		135.982
	4.8337	4.8429		4.8383		70.6331		69.372
	5.1306	5.217		5.1738		68.5645		84.8272
	3.0792	3.0913		3.08525		65.9267		17.9878
	5.3657	5.3775		5.3716		71.1826		94.933
	5.2977	5.3628		5.33025		55.2666		92.7575
	5.6854	5.7466		5.716		59.7351		114.389
	5.2984	5.3187		5.30855		70.6721		91.6292
	6.1351	6.2255		6.1803		70.865		144.589
	5.2402	5.3074		5.2738		62.1743		89.8415
	5.8648	5.9698		5.9173		70.662		126.904
	5.8339	5.8528		5.84335		68.346		122.206
	5.9716	6.0208		5.9962		73.0598		132.049
	5.3728	5.4011		5.38695		67.0134		95.7491
	5.4881	5.58		5.53405		68.8837		103.809
	5.1036	5.1735		5.13855		62.205		83.1051
	4.9193	4.9925		4.9559		49.5965		74.5545
	5.2255	5.2683		5.2469		82.9124		88.4738
	5.5921	5.6019		5.597		92.2233		107.392
	5.8886	5.8982		5.8934		93.2349		125.373
	5.1973	5.2785		5.2379		75.8881		88.0193
	5.6367	5.6545		5.6456		87.2883		110.214
	5.9256	5.9521		5.93885		89.337		128.296
	5.679	5.7435		5.71125		91.4142		114.104
	6.1852	6.2238		6.2045		93.4385		146.294
	6.4819	6.4781		6.48		94.6681		166.66
	5.9551	5.9896		5.97235		95.8938		130.479
	6.1992	6.2391		6.21915		95.4648		147.333
	6.5746	6.5495		6.56205		98.3555		173.071
	5.7385	5.7465		5.7425		97.2051		115.987
	5.9863	6.0227		6.0045		92.4734		132.598
	5.7916	5.8462		5.8189		86.1668		120.678
	5.9951	6.0603		6.0277		79.8853		134.141
	6.6735	6.7782		6.72585		72.4987		186.358
	7.0444	7.1066		7.0755		71.4922		216.959
	6.5325	6.6053		6.5689		63.8832		173.614
	7.5481	7.6778		7.61295		65.5076		270.25
	7.1191	7.246		7.18255		66.079		226.956
	7.3359	7.4643		7.4001		68.6704		248.21
	6.8417	6.9534		6.89755		73.4071		200.998
	6.1901	6.2802		6.23515		69.6266		148.473
	6.1496	6.2356		6.1926		63.5931		145.454
	6.114	6.2076		6.1608		64.9503		143.225
	5.9316	6.0346		5.9831		56.7021		131.185
	5.3796	5.474		5.4268		54.4021		97.8898
	5.2261	5.3199		5.273		60.2468		89.8006
	4.6989	4.7821		4.7405		57.507		65.2497
	5.1703	5.2348		5.20255		62.3086		86.2492
	5.9964	6.0735		6.03495		62.9874		134.625
	5.645	5.7429		5.69395		62.1337		113.07
	5.8132	5.9258		5.8695		57.3257		123.854
	6.4572	6.5673		6.51225		52.6923		169.161
	6.9133	7.0746		6.99395		45.5464		209.543
	7.3623	7.5198		7.44105		40.9302		252.353
	7.4278	7.5964		7.5121		37.6795		259.651
	7.06	7.2408		7.1504		35.6861		223.922
	6.8966	7.0353		6.96595		31.866		207.037
	6.224	6.3322		6.2781		34.0696		151.562
	6.0479	6.1746		6.11125		38.6421		139.796
	6.2939	6.4311		6.3625		36.5033		157.757
	6.7427	6.9201		6.8314		32.9865		195.27
	6.2798	6.4108		6.3453		26.5535		156.481
	6.0071	5.9211		5.9641		20.8707		129.939
	5.47	5.2241		5.34705		15.8052		93.6373
	5.5541	5.278		5.41605		15.2677		97.3092
	5.6772	5.2931		5.48515		13.2749		101.081
	5.7566	5.2986		5.5276		11.1071		103.447
	5.8661	5.4783		5.6722		12.8683		111.779
	6.0834	5.6571		5.87025		11.2034		123.901
	5.8445	5.3368		5.59065		10.1414		107.027
	5.8838	5.4738		5.6788		10.6874		112.17
	5.3487	5.0158		5.18225		17.1627		85.2435
	5.0208	4.8331		4.92695		20.0767		73.2556
	4.5244	4.2011		4.36275		15.1097		50.8613
	4.9718	4.8419		4.90685		20.3919		72.3626
	4.9658	4.9999		4.98285		25.2046		75.7774
	5.2883	5.3013		5.2948		26.1556		90.919
	5.4076	5.411		5.4093		25.6925		96.9459
	5.9355	5.8135		5.8745		24.4917		124.171
	6.2245	6.1771		6.2008		23.9385		146.032
	6.3302	6.2987		6.31445		25.2822		154.21
	6.9472	6.8633		6.90525		26.4415		201.671
	7.4574	7.2438		7.3506		18.6461		243.262
	7.8656	7.5455		7.70555		18.1516		280.232
	7.6438	7.3644		7.5041		21.0058		258.822
	7.1998	6.7271		6.96345		18.7188		206.814
	6.7699	6.1745		6.4722		17.1102		166.059
	7.3605	7.0376		7.19905		18.9088		228.524
	7.0178	6.5877		6.80275		17.227		192.823
	6.955	6.544		6.7495		15.9719		188.331
	6.515	5.9585		6.23675		8.9814		148.587
	6.7693	6.1027		6.436		11.5334		163.288
	7.1912	6.6686		6.9299		14.9558		203.839
	7.0545	6.3369		6.6957		9.8259		183.863
	6.4793	5.8239		6.1516		6.2069		142.584
	6.5553	5.9145		6.2349		4.6357		148.455
	7.0098	6.4414		6.7256		0.7712		186.337
	7.0225	6.6786		6.85055		0.9273		196.917
	7.1309	6.8213		6.9761		355.666		207.943
	7.0242	6.827		6.9256		355.677		203.46
	6.8117	6.4685		6.6401		357.085		179.321
	7.1993	6.9633		7.0813		356.644		217.493
	6.207	5.9816		6.0943		353.878		138.636
	6.6758	6.5285		6.60215		352.435		176.263
	7.0838	6.7746		6.9292		357.131		203.777
	7.3377	6.9		7.11885		358.45		220.971
	7.1294	6.735		6.9322		359.117		204.042
	7.0055	6.5239		6.7647		358.017		189.606
	6.7048	6.1407		6.42275		0.2768		162.282
	7.2436	6.6677		6.95565		3.5636		206.12
	7.1464	6.6382		6.8923		1.9542		200.539
	7.1125	6.481		6.79675		7.5955		192.314
	6.5749	5.3012		5.93805		9.4966		128.244
	7.2781	6.9762		7.12715		20.8537		221.745
	6.7444	6.1829		6.46365		17.5774		165.402
	7.4306	7.019		7.2248		16.0463		230.985
	6.868	6.0836		6.4758		17.1008		166.336
	7.9166	7.2076		7.5621		5.2935		264.87
	8.17	7.4249		7.79745		7.8226		290.378
	7.319	6.3051		6.81205		10.0723		193.615
	7.2263	6.5152		6.87075		19.0267		198.664
	8.4121	8.1083		8.2602		20.1015		345.206
	8.672	8.4032		8.5376		22.5982		381.165
	8.0332	8.0726		8.0529		28.5719		319.862
	7.6615	7.5167		7.5891		23.6268		267.718
	7.82	7.3875		7.60375		18.4386		269.271
	6.3223	5.6371		5.9797		13.3572		130.962
	7.7277	7.1848		7.45625		5.4878		253.903
	7.2315	6.5998		6.91565		13.504		202.584
	6.6265	6.2372		6.43185		19.4359		162.972
	6.8307	6.6029		6.7168		21.0259		185.607
	7.6516	7.6983		7.67495		26.0894		276.906
	7.2005	7.3143		7.2574		35.7869		234.126
	6.5871	6.7101		6.6486		38.6337		180.01
	6.4189	6.5012		6.46005		29.803		165.125
	6.493	6.5931		6.54305		39.278		171.572
	6.4179	6.291		6.35445		31.0822		157.159
	5.8238	5.8938		5.8588		44.8563		123.178
	5.4735	5.5756		5.52455		47.2216		103.275
	4.8833	4.8546		4.86895		32.2203		70.6988
	5.7542	5.8276		5.7909		45.4705		118.944
	6.9459	7.1111		7.0285		47.3875		212.664
	6.6013	6.6874		6.64435		49.2557		179.665
	7.6855	7.8344		7.75995		52.2886		286.209
	7.8695	8.0242		7.94685		51.5046		307.391
	8.2944	8.499		8.3967		48.4574		362.604
	7.7035	7.8527		7.7781		48.1356		288.222
	6.6158	6.7218		6.6688		44.3875		181.656
	5.4598	5.4834		5.4716		44.5502		100.334
	5.5298	5.58		5.5549		43.4844		104.987
	5.3029	5.3855		5.3442		35.5839		93.4876
	5.3596	5.4901		5.42485		34.7306		97.7843
	5.3152	5.4214		5.3683		29.4042		94.7581
	4.9885	4.8962		4.94235		21.2266		73.9446
	4.6941	4.4254		4.55975		16.7703		58.067
	4.6948	4.525		4.6099		19.2342		60.0041
	5.4145	5.0933		5.2539		14.8585		88.8283
	5.232	4.9284		5.0802		16.6449		80.3061
	4.6293	4.3259		4.4776		13.5833		54.9847
	4.3816	4.0868		4.2342		17.5021		46.4965
	4.5296	4.3041		4.41685		19.2883		52.7769
	5.1465	5.1235		5.135		28.6775		82.933
	4.6919	4.7388		4.71535		35.823		64.2167
	5.0669	5.1371		5.102		41.6327		81.3444
	5.5406	5.623		5.5818		44.3574		106.519
	4.3148	4.3915		4.35315		47.6237		50.5262
	5.2329	5.3461		5.2895		47.3576		90.6463
	5.9007	6.0433		5.972		44.7566		130.456
	6.5486	6.6472		6.5979		42.0847		175.923
	6.3049	6.4317		6.3683		40.305		158.189
	6.7459	6.8796		6.81275		40.9218		193.675
	6.222	6.3128		6.2674		43.8991		150.789
	6.2242	6.3691		6.29665		47.756		152.91
	6.5917	6.7017		6.6467		47.734		179.856
	6.88	6.9879		6.93395		47.5966		204.196
	6.733	6.8782		6.8056		49.1506		193.066
	6.9387	7.0691		7.0039		50.3779		210.439
	6.6189	6.7619		6.6904		56.0763		183.427
	7.0929	7.2418		7.16735		56.7764		225.518
	7.3385	7.4392		7.38885		56.8754		247.079
	7.06	7.1784		7.1192		58.2608		221.004
	7.1395	7.2588		7.19915		56.7141		228.533
	7.6757	7.7999		7.7378		55.919		283.765
	7.0245	7.1206		7.07255		55.8237		216.688
	6.7662	6.9072		6.8367		52.9388		195.725
	7.6829	7.8575		7.7702		51.9756		287.344
	7.5336	7.6938		7.6137		48.0552		270.329
	7.5958	7.7031		7.64945		46.983		274.155
	7.6793	7.8316		7.75545		47.7822		285.711
	7.2581	7.3947		7.3264		49.1013		240.867
	6.6849	6.8282		6.75655		49.4614		188.921
	5.8977	6.0108		5.95425		46.2245		129.297
	4.2289	4.3108		4.26985		37.1436		47.6808
	5.1278	5.1933		5.16055		34.3088		84.1771
	5.7908	5.8222		5.8065		25.1993		119.908
	5.697	5.6635		5.68025		24.1562		112.256
	5.6	5.473		5.5365		21.3118		103.947
	5.2447	5.0374		5.14105		19.4531		83.2265
	4.802	4.7027		4.75235		25.0456		65.7402
	4.6722	4.7035		4.68785		30.0064		63.0997
	4.8873	4.9629		4.9251		30.5179		73.1731
	5.2858	5.3606		5.3232		32.4147		92.3899
	5.6214	5.5938		5.6076		26.4098		108.003
	5.8052	5.7576		5.7814		26.2981		118.36
	5.433	5.3944		5.4137		22.4307		97.1826
	5.0508	4.8614		4.9561		16.8881		74.5635
	4.5304	4.174		4.3522		10.783		50.4932
	3.9115	3.527		3.71925		13.3185		31.5117
	3.3825	3.0059		3.1942		13.7265		19.9615
	3.2961	2.9272		3.11165		17.0136		18.4535
	3.1907	2.9279		3.0593		14.4484		17.5377
	3.2733	3.015		3.14415		14.9892		19.0378
	3.501	3.1963		3.34865		14.3838		22.9993
	4.0636	3.8836		3.9736		16.7161		38.429
	4.0547	3.7475		3.9011		16.5079		36.3636
	4.6827	4.4792		4.58095		18.6293		58.8807
	4.8937	4.5442		4.71895		15.388		64.3639
	5.1915	4.7756		4.98355		12.9406		75.8093
	4.3962	3.9318		4.164		7.0018		44.222
	4.5287	4.0561		4.2924		4.5667		48.4403
	5.509	4.9843		5.24665		7.2817		88.4611
	6.053	5.4742		5.7636		11.0076		117.27
	6.7189	6.2493		6.4841		11.8691		166.976
	6.6257	6.2651		6.4454		18.0903		164.004
	6.8445	6.5696		6.70705		19.2586		184.799
	6.3697	6.0767		6.2232		19.3409		147.621
	6.4386	6.1773		6.30795		20.4585		153.734
	6.4651	6.276		6.37055		21.8548		158.357
	6.6596	6.4995		6.57955		20.6717		174.46
	6.5196	6.278		6.3988		21.1632		160.473
	6.1165	5.8254		5.97095		20.6872		130.388
	6.0428	5.669		5.8559		19.4911		122.995
	6.5703	6.3971		6.4837		19.373		166.946
	6.018	5.79		5.904		20.4427		126.051
	6.109	5.8371		5.97305		19.0823		130.525
	6.4057	5.9906		6.19815		15.3796		145.845
	6.9264	6.6016		6.764		15.4589		189.547
	6.8423	6.3162		6.57925		12.7619		174.436
	6.8359	6.3741		6.605		12.0402		176.492
	6.568	6.0517		6.30985		10.039		153.873
	6.2813	5.6482		5.96475		7.6875		129.982
	5.9208	5.3602		5.6405		9.3773		109.915
	5.6354	5.2576		5.4465		13.7886		98.9598
	6.6433	6.1452		6.39425		13.0227		160.131
	6.7194	6.1685		6.44395		11.5489		163.894
	6.9565	6.4757		6.7161		11.9048		185.549
	6.6747	6.1627		6.4187		13.3776		161.975
	6.3214	5.9219		6.12165		18.7847		140.511
	5.6424	5.2789		5.46065		20.0478		99.7331
	6.2003	5.8721		6.0362		16.284		134.709
	5.5854	5.1703		5.37785		16.0828		95.2647
	5.5463	5.1705		5.3584		14.7793		94.2348
	5.9493	5.566		5.75765		17.4202		116.907
	5.3417	4.9487		5.1452		23.8676		83.4282
	5.8114	5.5852		5.6983		13.9616		113.329
	5.6904	4.9578		5.3241		17.0205		92.4368
	5.4353	4.7982		5.11675		19.2654		82.0519
	5.5091	5.261		5.38505		24.2126		95.6479
	6.1494	6.1314		6.1404		25.7318		141.806
	5.1584	4.9096		5.034		22.081		78.135
	6.2485	6.1755		6.212		32.5512		146.825
	6.4186	6.4382		6.4284		33.3156		162.71
	6.1393	6.1537		6.1465		35.2471		142.23
	6.5786	6.5464		6.5625		31.2223		173.107
	6.4671	6.5314		6.49925		42.9389		168.15
	6.1802	6.2574		6.2188		47.0527		147.308
	6.1354	6.2363		6.18585		48.6631		144.979
	5.8934	5.9868		5.9401		49.456		128.377
	7.2578	7.3596		7.3087		45.3585		239.126
	6.5609	6.6552		6.60805		41.9729		176.736
	6.9016	7.0636		6.9826		39.9794		208.525
	6.599	6.6957		6.64735		46.5647		179.909
	6.4809	6.4972		6.48905		46.749		167.359
	5.3417	5.3142		5.32795		48.8289		92.6374
	6.0899	6.2025		6.1462		46.8497		142.209
	5.8211	5.8561		5.8386		45.8874		121.908
	6.4888	6.6128		6.5508		57.1531		172.183
	5.2498	5.2842		5.267		51.5504		89.4944
	5.3156	5.3369		5.32625		51.4291		92.5488
	5.694	5.7948		5.7444		50.3408		116.102
	5.6552	5.7218		5.6885		51.0055		112.746
	5.5333	5.6291		5.5812		57.5128		106.485
	5.138	5.1665		5.15225		52.9939		83.7716
	5.2171	5.2737		5.2454		55.7342		88.3979
	6.3995	6.4713		6.4354		64.0183		163.242
	5.7693	5.8779		5.8236		51.2568		120.971
	6.183	6.2697		6.22635		41.1989		147.845
	6.3872	6.5413		6.46425		51.2906		165.448
	6.4409	6.5262		6.48355		50.7835		166.934
	6.2816	6.3787		6.33015		50.9744		155.363
	6.3636	6.4407		6.40215		48.8359		160.725
	6.1426	6.1971		6.16985		51.0033		143.857
	5.8536	5.9633		5.90845		50.8083		126.336
	6.0049	6.0309		6.0179		53.0569		133.488
	6.3065	6.3932		6.34985		68.4729		156.818
	5.8191	5.9292		5.87415		59.7106		124.148
	6.0757	6.1434		6.10955		68.5311		139.68
	6.6048	6.7196		6.6622		63.404		181.117
	7.3273	7.4232		7.37525		62.6506		245.718
	6.8737	6.9486		6.91115		70.9942		202.189
	7.3998	7.4632		7.4315		81.7927		251.383
	6.9825	7.0171		6.9998		80.8715		210.069
	5.9764	5.9948		5.9856		72.0726		131.35
	6.5669	6.594		6.58045		69.0824		174.531
	6.4978	6.5752		6.5365		61.9757		171.057
	6.4684	6.5878		6.5281		70.8483		170.399
	6.9566	7.0593		7.00795		63.2456		210.804
	6.8426	6.9185		6.88055		66.3243		199.515
	6.001	6.013		6.007		64.2747		132.764
	6.5664	6.6656		6.616		67.6375		177.375
	6.9264	7.0239		6.97515		66.1252		207.858
	6.5853	6.6928		6.63905		63.092		179.235
	6.7823	6.8788		6.83055		66.8412		195.197
	5.341	5.4083		5.37465		74.7607		95.0948
	6.1708	6.2392		6.205		72.4266		146.329
	6.5949	6.6812		6.63805		73.4711		179.154
	6.6163	6.6876		6.65195		72.6848		180.282
	6.5088	6.5964		6.5526		73.7056		172.325
	6.4889	6.5958		6.54235		71.9192		171.517
	6.3236	6.4073		6.36545		69.588		157.977
	5.932	5.999		5.9655		69.5263		130.031
	6.1136	6.1972		6.1554		68.1808		142.848
	6.3315	6.4274		6.37945		65.1094		159.021
	6.3911	6.4529		6.422		66.0673		162.225
	6.4749	6.5702		6.52255		63.645		169.965
	6.4419	6.5958		6.51885		61.2556		169.675
	6.3989	6.5194		6.45915		60.9131		165.056
	6.546	6.6373		6.59165		59.0143		175.424
[truncated: 112,985 more rows]
