# Supplementary material for: A large volume wind data for renewable energy applications
Source: Data Brief. 2019 Jul 19;25:104291. doi: 10.1016/j.dib.2019.104291 (PMC6685692; doi:10.1016/j.dib.2019.104291)
Supplement: Dataset6 — Three year Data set of Location S6 [file mmc6.xlsx]

## Sheet: Sheet1
S6
	Wind Speed North(m/s)	Wind Speed South(m/s)		Wind Speed (m/s)		Wind direction (°)		WPD (W/m^2)
2014-01-01	7.2352	7.3047		7.26995		28.5146		235.343
	6.9641	7.0191		6.9916		26.0796		209.332
	7.0063	6.9827		6.9945		22.5515		209.593
	6.9473	6.9873		6.9673		23.3858		207.157
	7.1751	6.7318		6.95345		16.7389		205.924
	8.0522	7.6593		7.85575		16.8603		296.94
	8.306	7.6671		7.98655		15.8245		312.021
	7.7856	7.4411		7.61335		17.0213		270.292
	7.4873	7.5973		7.5423		19.7684		262.795
	7.9025	7.9974		7.94995		18.9832		307.751
	7.5325	7.2967		7.4146		16.9893		249.672
	7.4579	6.4099		6.9339		14.3138		204.192
	7.557	6.162		6.8595		12.3617		197.689
	7.5943	7.4126		7.50345		8.5869		258.755
	7.7499	7.673		7.71145		8.5236		280.876
	7.8937	8.1454		8.01955		7.1192		315.905
	8.1738	8.4424		8.3081		6.2924		351.246
	8.8067	9.1241		8.9654		6.4085		441.382
	8.8726	9.0328		8.9527		4.3898		439.509
	9.036	9.188		9.112		2.6706		463.391
	9.0201	9.1396		9.07985		0.8502		458.503
	8.9584	9.0741		9.01625		0.7195		448.935
	8.7107	8.8177		8.7642		357.495		412.328
	8.8762	9.003		8.9396		355.012		437.583
	8.7604	8.8763		8.81835		355.837		420.018
	8.9264	9.0391		8.98275		356.809		443.95
	8.9245	9.0489		8.9867		355.838		444.536
	8.4225	8.5394		8.48095		355.32		373.628
	8.0439	8.1588		8.10135		355.211		325.67
	7.7796	7.8646		7.8221		358.642		293.141
	8.02	8.1196		8.0698		359.039		321.88
	7.7973	7.891		7.84415		357.461		295.627
	8.1613	8.2631		8.2122		357.337		339.222
	7.8854	7.9961		7.94075		356.495		306.684
	7.2871	7.3738		7.33045		355.239		241.267
	7.6881	7.795		7.74155		352.888		284.178
	7.3598	7.4291		7.39445		355.316		247.642
	6.862	6.9757		6.91885		357.016		202.865
	6.6451	6.7305		6.6878		356.272		183.213
	6.2864	6.3816		6.334		354.142		155.647
	6.7427	6.834		6.78835		350.687		191.601
	6.5013	6.594		6.54765		350.575		171.934
	6.4529	6.5433		6.4981		351.886		168.06
	6.1981	6.2945		6.2463		350.73		149.271
	6.4505	6.5271		6.4888		350.708		167.34
	6.4691	6.5779		6.5235		350.91		170.039
	5.9533	5.9951		5.9742		355.017		130.601
	6.3863	6.3928		6.38955		1.129		159.778
	5.7095	5.5979		5.6537		3.3048		110.689
	6.5904	6.4495		6.51995		4.8371		169.761
	7.0625	6.669		6.86575		7.3932		198.23
	6.6352	6.1561		6.39565		10.4778		160.236
	7.0107	6.0288		6.51975		13.5876		169.746
	7.328	6.632		6.98		15.2857		208.292
	7.5359	7.3169		7.4264		18.9864		250.866
	8.5954	8.4767		8.53605		30.7291		380.958
	9.3232	9.4422		9.3827		30.2536		505.929
	9.1425	8.8156		8.97905		23.171		443.402
	8.7059	8.4897		8.5978		20.9689		389.285
	8.8825	8.2982		8.59035		19.0441		388.274
	9.0487	9.1612		9.10495		27.3349		462.316
	8.1846	8.0588		8.1217		30.9015		328.131
	9.0014	8.8867		8.94405		24.1404		438.237
	9.261	9.3908		9.3259		32.3615		496.796
	9.1002	9.0139		9.05705		27.4525		455.058
	9.0199	9.1767		9.0983		34.1123		461.304
	8.9559	9.047		9.00145		41.5419		446.728
	7.5781	7.2989		7.4385		33.8168		252.094
	7.9475	7.7946		7.87105		33.4775		298.679
	7.7781	7.5276		7.65285		36.1761		274.521
	8.8476	8.9482		8.8979		39.266		431.488
	8.5787	8.7293		8.654		40.8407		396.969
	7.1128	6.9912		7.052		34.4576		214.804
	7.7982	7.7861		7.79215		40.7908		289.786
	6.5515	6.5549		6.5532		52.7904		172.372
	7.1239	7.0705		7.0972		33.8728		218.961
	6.5699	6.5607		6.5653		44.3323		173.328
	5.7333	5.5099		5.6216		30.1637		108.814
	7.2976	7.3529		7.32525		45.1966		240.754
	6.8988	6.9405		6.91965		48.7602		202.936
	6.7718	6.853		6.8124		55.143		193.645
	7.1628	7.1421		7.15245		62.0428		224.115
	8.7896	8.939		8.8643		59.0851		426.618
	8.0956	8.2325		8.16405		66.989		333.291
	8.4689	8.5815		8.5252		70.3438		379.507
	7.4467	7.5724		7.50955		66.8844		259.387
	7.118	7.182		7.15		66.8679		223.885
	9.5701	9.7019		9.636		61.4861		548.02
	8.358	8.4401		8.39905		60.9618		362.908
	8.8069	8.9387		8.8728		57.0831		427.847
	9.7323	9.8668		9.79955		70.7643		576.401
	9.4784	9.5848		9.5316		65.3405		530.4
	9.1986	9.242		9.2203		63.9685		480.111
	10.1482	10.293		10.2206		61.4711		653.936
	9.3228	9.4157		9.36925		67.2707		503.756
	9.6821	9.8106		9.74635		66.8157		567.064
	9.3013	9.3991		9.3502		59.5337		500.69
	9.6527	9.7786		9.71565		58.2049		561.722
	8.8739	8.9655		8.9197		60.1404		434.667
	9.5602	9.6753		9.61775		57.3731		544.912
	9.6596	9.7482		9.7039		62.1787		559.687
	9.5824	9.7214		9.6519		59.6484		550.737
	9.0323	9.1414		9.08685		58.1462		459.564
	10.2869	10.4238		10.3553		54.2894		680.143
	9.933	10.0936		10.0133		56.7523		614.947
	9.4636	9.5959		9.52975		56.7052		530.091
	8.3682	8.507		8.4376		57.6561		367.928
	8.5455	8.6638		8.60465		56.2142		390.217
	8.3835	8.4935		8.4385		55.3294		368.046
	9.163	9.2795		9.22125		59.0213		480.259
	8.3349	8.4372		8.38605		57.0694		361.226
	7.7828	7.9165		7.84965		54.6625		296.249
	7.2092	7.3279		7.26855		54.8729		235.207
	6.4166	6.5028		6.4597		56.8591		165.099
	6.8498	6.9369		6.89335		52.2948		200.631
	7.7448	7.8385		7.79165		51.8091		289.731
	8.0068	8.1117		8.05925		54.2626		320.62
	7.7498	7.8726		7.8112		53.2172		291.917
	7.311	7.4119		7.36145		50.1546		244.341
	7.5776	7.7057		7.64165		49.7956		273.318
	7.7835	7.9082		7.84585		50.1701		295.819
	7.566	7.6797		7.62285		50.0217		271.305
	7.8551	7.9638		7.90945		50.0384		303.071
	7.8214	7.8865		7.85395		51.1373		296.736
	7.4721	7.5799		7.526		50.32		261.095
	7.7326	7.8485		7.79055		49.9989		289.608
	7.566	7.6991		7.63255		51.6281		272.342
	7.382	7.5045		7.44325		51.625		252.577
	7.3961	7.534		7.46505		49.2572		254.803
	6.9401	7.0503		6.9952		48.7198		209.656
	6.2096	6.2926		6.2511		48.3049		149.615
	5.7699	5.8503		5.8101		45.6122		120.132
	6.1898	6.2658		6.2278		43.0764		147.948
	6.9906	7.0975		7.04405		38.7992		214.079
	7.2487	7.3652		7.30695		38.6806		238.954
	7.2099	7.3247		7.2673		35.151		235.085
	7.2117	7.3244		7.26805		33.2278		235.158
	7.7323	7.8637		7.798		32.4593		290.44
	7.7153	7.8427		7.779		30.2466		288.322
	7.6839	7.7907		7.7373		29.3179		283.71
	7.8776	7.9197		7.89865		24.8999		301.832
	8.6271	8.6871		8.6571		26.0027		397.396
	9.1487	9.2281		9.1884		26.2406		475.145
	10.0201	10.0828		10.0514		25.9077		622.003
	10.2261	10.3166		10.2713		25.0581		663.726
	9.8342	9.981		9.9076		21.9041		595.678
	9.8865	9.94		9.91325		24.2261		596.698
	9.6015	9.7514		9.67645		21.007		554.951
	9.4215	9.4817		9.4516		18.5401		517.157
	9.8213	9.9503		9.8858		19.9225		591.754
	9.9011	9.9492		9.92515		18.3832		598.849
	9.6756	9.8149		9.74525		20.2248		566.872
	9.3266	9.4733		9.39995		20.72		508.725
	8.8584	8.9716		8.915		19.592		433.98
	8.4535	7.8781		8.1658		16.1584		333.505
	8.0932	7.1709		7.63205		14.9777		272.289
	7.6979	6.153		6.92545		12.3381		203.446
	7.3601	7.0207		7.1904		8.9308		227.701
	7.3212	6.9891		7.15515		8.6202		224.369
	7.248	7.4481		7.34805		7.8445		243.009
	7.528	7.8509		7.68945		6.8953		278.479
	7.4066	7.6749		7.54075		5.9824		262.633
	7.6546	7.8201		7.73735		7.8041		283.715
	7.4171	7.5067		7.4619		6.7806		254.48
	6.8214	6.9401		6.88075		3.4408		199.532
	7.0543	7.1775		7.1159		3.4901		220.697
	7.117	7.3313		7.22415		6.631		230.923
	7.1802	7.3049		7.24255		7.0224		232.692
	7.2548	6.5203		6.88755		9.6873		200.125
	6.6047	6.8295		6.7171		6.9955		185.631
	6.2157	6.3529		6.2843		4.8029		152.012
	6.4043	6.4863		6.4453		3.668		163.997
	6.4617	6.5439		6.5028		3.999		168.425
	6.2614	6.3448		6.3031		1.9845		153.38
	6.1784	6.2588		6.2186		1.9776		147.294
	6.4604	6.5335		6.49695		359.32		167.971
	6.9668	7.0471		7.00695		358.938		210.714
	7.1601	7.2432		7.20165		0.1576		228.772
	7.2146	7.2969		7.25575		0.3885		233.966
	7.5705	7.6553		7.6129		358.917		270.244
	7.6729	7.7642		7.71855		358.876		281.652
	7.7644	7.8541		7.80925		358.923		291.698
	7.9719	8.0632		8.01755		359.498		315.668
	8.254	8.3545		8.30425		359.873		350.758
	8.0388	8.1239		8.08135		358.374		323.264
	8.0575	8.1523		8.1049		358.537		326.099
	7.7155	7.8098		7.76265		359.449		286.508
	7.6169	7.6947		7.6558		359.109		274.839
	8.3344	8.4693		8.40185		2.2975		363.271
	9.1774	9.4192		9.2983		6.5502		492.399
	9.9545	8.0036		8.97905		11.2102		443.402
	9.9359	8.2497		9.0928		13.099		460.468
	8.3562	7.5984		7.9773		13.5803		310.938
	6.9513	6.3638		6.65755		10.342		180.738
	5.8717	5.3844		5.62805		8.6491		109.189
	6.3846	5.8715		6.12805		9.9465		140.953
	6.5255	5.8832		6.20435		10.3497		146.283
	6.5858	5.7949		6.19035		11.4755		145.295
	6.8914	6.1852		6.5383		11.8822		171.199
	7.4172	7.0743		7.24575		14.3695		233
	7.1157	6.1662		6.64095		16.6125		179.389
	7.0135	5.7906		6.40205		22.1623		160.718
	7.4618	6.6531		7.05745		18.3118		215.303
	6.9938	6.4112		6.7025		16.2863		184.424
	7.5235	6.9956		7.25955		22.0038		234.334
	7.5072	7.573		7.5401		36.2432		262.565
	7.0392	6.7008		6.87		23.3487		198.599
	7.2974	6.5347		6.91605		19.2766		202.619
	8.2919	7.8681		8.08		18.8481		323.102
	7.6726	7.604		7.6383		31.2911		272.958
	7.5543	7.1907		7.3725		28.8707		245.443
	8.8125	8.6591		8.7358		24.7119		408.333
	7.4656	7.4541		7.45985		29.3278		254.271
	8.19	8.2292		8.2096		39.3084		338.9
	7.3154	7.3456		7.3305		42.6222		241.272
	8.2871	8.2853		8.2862		49.6016		348.476
	7.308	7.1796		7.2438		40.2975		232.812
	8.0212	8.0441		8.03265		38.997		317.455
	7.4111	7.4822		7.44665		36.4849		252.923
	6.5953	6.609		6.60215		54.1139		176.263
	7.418	7.5524		7.4852		32.0403		256.872
	6.8349	6.8473		6.8411		40.9326		196.103
	7.5985	7.773		7.68575		44.0295		278.077
	5.5627	5.6178		5.59025		56.5373		107.004
	7.5565	7.4469		7.5017		36.8552		258.574
	6.2987	6.4537		6.3762		34.6019		158.779
	5.8525	5.7929		5.8227		32.3399		120.915
	6.0388	5.9346		5.9867		31.2695		131.422
	5.7742	5.6756		5.7249		38.4244		114.924
	5.9595	5.9834		5.97145		42.3582		130.42
	7.1358	7.163		7.1494		37.3219		223.828
	6.6462	6.629		6.6376		31.0045		179.118
	5.9818	5.5339		5.75785		18.2771		116.92
	6.7781	6.5621		6.6701		34.2406		181.762
	7.3117	7.2542		7.28295		28.3146		236.607
	5.926	5.5207		5.72335		19.7827		114.83
	7.3806	7.1141		7.24735		29.6392		233.154
	5.6901	5.1811		5.4356		16.5015		98.3668
	5.6139	5.3684		5.49115		22.5812		101.414
	7.4366	7.3521		7.39435		34.3315		247.632
	6.8345	6.7814		6.80795		30.6864		193.266
	6.9463	6.9284		6.93735		40.9249		204.497
	7.0697	7.1727		7.1212		68.8519		221.19
	7.803	7.8926		7.8478		64.5683		296.04
	7.2431	7.3221		7.2826		62.7337		236.573
	8.2218	8.3341		8.27795		68.7808		347.436
	7.9131	8.0158		7.96445		64.6438		309.438
	7.4177	7.4631		7.4404		66.6141		252.287
	7.4599	7.5324		7.49615		65.3753		258.001
	7.3717	7.3952		7.38345		62.5757		246.538
	7.8391	7.9116		7.87535		65.4297		299.168
	8.7841	8.8876		8.83585		60.9622		422.524
	8.121	8.2179		8.16945		58.7009		333.952
	8.8533	8.923		8.88815		59.1685		430.071
	10.1333	10.2521		10.1927		61.6903		648.595
	7.6921	7.799		7.74555		60.5619		284.618
	7.9028	7.9947		7.94875		61.3877		307.612
	9.1171	9.178		9.14755		61.3463		468.835
	9.6236	9.7632		9.6934		58.6284		557.872
	8.5579	8.6546		8.60625		59.8928		390.434
	8.6599	8.7908		8.72535		58.6631		406.869
	8.7676	8.8627		8.81515		61.3691		419.561
	8.676	8.7513		8.71365		60.4998		405.235
	8.4267	8.5326		8.47965		59.2131		373.456
	8.353	8.4518		8.4024		59.5544		363.342
	8.1613	8.2585		8.2099		59.9263		338.938
	8.491	8.5893		8.54015		61.0044		381.507
	8.6915	8.8024		8.74695		62.9616		409.898
	8.5634	8.7122		8.6378		62.1848		394.744
	8.3965	8.5006		8.44855		59.6003		369.362
	8.6471	8.7828		8.71495		57.1736		405.416
	8.7268	8.8489		8.78785		55.9423		415.675
	8.3302	8.4425		8.38635		53.0476		361.264
	8.3467	8.4324		8.38955		51.6378		361.678
	8.6348	8.7892		8.712		50.26		405.004
	8.1528	8.2581		8.20545		48.706		338.387
	7.7736	7.8836		7.8286		47.4051		293.872
	8.0148	8.1543		8.08455		45.0014		323.649
	8.4016	8.5721		8.48685		44.4331		374.408
	8.4504	8.5812		8.5158		44.4099		378.253
	8.1523	8.2895		8.2209		41.4679		340.302
	7.5628	7.6521		7.60745		38.3233		269.664
	8.0369	8.164		8.10045		36.5569		325.562
	7.9006	8.022		7.9613		34.2984		309.071
	7.2495	7.3639		7.3067		31.4971		238.93
	7.4608	7.5209		7.49085		30.982		257.454
	8.052	8.1866		8.1193		33.2859		327.84
	7.55	7.636		7.593		29.5654		268.131
	7.1216	7.1488		7.1352		27.9202		222.497
	6.7104	6.723		6.7167		24.5275		185.598
	7.2952	7.3292		7.3122		26.5715		239.47
	7.1315	7.162		7.14675		24.7246		223.579
	7.2706	7.3101		7.29035		25.1385		237.329
	7.8415	7.9261		7.8838		28.1679		300.132
	8.3839	8.4753		8.4296		27.7547		366.882
	8.7053	8.7473		8.7263		25.5023		407.002
	8.4932	8.555		8.5241		23.5277		379.36
	8.7231	8.8365		8.7798		22.4015		414.534
	9.2125	9.3661		9.2893		21.5484		490.97
	9.4684	9.629		9.5487		20.0777		533.26
	9.7899	9.9553		9.8726		20.4949		589.387
	9.727	9.8312		9.7791		18.8396		572.8
	9.6917	9.1498		9.42075		16.2223		512.109
	9.9944	9.1493		9.57185		15.6322		537.148
	9.8618	8.6607		9.26125		14.983		486.536
	9.8295	9.4656		9.64755		16.6693		549.993
	9.7364	9.6154		9.6759		17.6057		554.856
	8.8538	8.199		8.5264		15.8344		379.667
	8.5924	7.9464		8.2694		15.8502		346.36
	8.2282	7.6576		7.9429		15.9891		306.933
	7.9111	7.1824		7.54675		15.6855		263.261
	7.5898	6.6001		7.09495		14.4339		218.753
	7.5043	6.2227		6.8635		12.9288		198.035
	7.4499	6.4084		6.92915		14.2646		203.773
	7.1714	5.9454		6.5584		12.9428		172.783
	6.5144	6.6088		6.5616		6.2513		173.036
	6.4387	6.5507		6.4947		6.3069		167.797
	6.5134	6.6224		6.5679		6.369		173.534
	6.7575	6.8967		6.8271		5.1087		194.901
	6.9262	7.0902		7.0082		5.4468		210.827
	6.9241	7.0624		6.99325		4.7355		209.48
	7.317	7.5048		7.4109		4.7989		249.298
	7.6326	7.9417		7.78715		6.2103		289.229
	7.4959	7.6716		7.58375		5.0631		267.152
	7.6784	7.7819		7.73015		3.0552		282.924
	7.2943	7.386		7.34015		359.534		242.226
	7.1359	7.237		7.18645		358.82		227.326
	6.6568	6.7343		6.69555		356.671		183.851
	5.9384	6.0044		5.9714		355.095		130.417
	5.6682	5.7344		5.7013		355.026		113.508
	5.6091	5.6718		5.64045		355.742		109.913
	5.5103	5.5874		5.54885		354.694		104.644
	5.2188	5.2874		5.2531		347.457		88.7878
	5.5477	5.628		5.58785		344.018		106.866
	5.5464	5.628		5.5872		341.653		106.829
	5.8706	5.9627		5.91665		343.9		126.863
	5.0707	5.113		5.09185		341.263		80.8598
	4.5724	4.6355		4.60395		339.736		59.772
	4.8407	4.9197		4.8802		344.729		71.19
	5.9481	6.038		5.99305		343.925		131.841
	5.4332	5.5		5.4666		348.103		100.059
	5.9499	5.9862		5.96805		354.739		130.198
	6.3261	6.1529		6.2395		0.3936		148.784
	6.9741	6.5905		6.7823		5.9729		191.09
	7.4042	7.0404		7.2223		8.1619		230.745
	6.9017	5.9191		6.4104		6.5301		161.347
	7.5891	7.1363		7.3627		8.5216		244.465
	7.6746	6.5503		7.11245		12.7016		220.376
	8.951	8.5311		8.74105		17.4337		409.069
	8.7133	8.1119		8.4126		13.238		364.667
	8.1367	7.498		7.81735		16.257		292.607
	7.5064	7.3939		7.45015		23.1798		253.28
	6.968	6.3424		6.6552		12.8766		180.547
	7.2131	6.8504		7.03175		17.7218		212.959
	7.1946	6.5733		6.88395		12.6391		199.811
	8.4797	8.1811		8.3304		18.5894		354.082
	7.1723	6.6791		6.9257		20.1066		203.468
	7.7377	7.5035		7.6206		25.8118		271.065
	7.2936	6.9917		7.14265		26.6274		223.195
	6.6739	6.2578		6.46585		14.6202		165.571
	7.4859	7.3688		7.42735		24.4365		250.962
	6.6078	6.3		6.4539		18.6783		164.654
	6.3492	6.0083		6.17875		24.9466		144.48
	5.8606	5.5427		5.70165		24.8697		113.529
	6.0691	5.9793		6.0242		28.5898		133.907
	5.4092	5.0834		5.2463		17.9321		88.4434
	5.8256	5.3254		5.5755		10.2964		106.159
	5.7637	5.4352		5.59945		14.0432		107.533
	5.0579	4.779		4.91845		25.1344		72.8771
	5.4338	5.4393		5.43655		44.4756		98.4184
	5.8329	5.5671		5.7		16.316		113.431
	5.2071	4.8729		5.04		16.8855		78.4147
	4.8433	4.6991		4.7712		17.5329		66.5256
	5.6989	5.6031		5.651		28.5407		110.53
	4.4769	3.8839		4.1804		8.6571		44.7466
	4.6474	4.5022		4.5748		7.7823		58.6438
	4.619	4.1816		4.4003		19.1261		52.1859
	4.0512	3.7667		3.90895		17.5896		36.5836
	4.3196	3.9434		4.1315		25.4286		43.1946
	6.0916	5.6748		5.8832		15.0762		124.723
	5.9443	5.5849		5.7646		24.0303		117.331
	7.3871	7.2236		7.30535		27.7174		238.797
	8.3669	8.3208		8.34385		26.1891		355.8
	7.4894	7.1327		7.31105		23.5762		239.357
	6.9412	6.6568		6.799		17.2833		192.505
	6.1904	5.9398		6.0651		11.141		136.653
	4.6929	4.591		4.64195		0.2893		61.2643
	4.4357	4.3743		4.405		355.886		52.3533
	4.5127	4.5625		4.5376		355.264		57.2249
	5.1459	5.0415		5.0937		24.4635		80.948
	7.6451	7.7702		7.70765		62.0797		280.461
	7.7303	7.8374		7.78385		59.4368		288.861
	6.7125	6.7929		6.7527		57.514		188.599
	6.5737	6.715		6.64435		56.3534		179.665
	7.7182	7.8322		7.7752		52.2799		287.899
	7.0973	7.1819		7.1396		53.5407		222.909
	6.2228	6.2821		6.25245		53.3846		149.712
	6.2196	6.3002		6.2599		56.6364		150.248
	5.8979	5.9661		5.932		59.564		127.853
	6.4644	6.5395		6.50195		59.6331		168.359
	6.5342	6.5936		6.5639		67.0927		173.218
	7.5012	7.5915		7.54635		65.2545		263.219
	7.1952	7.2742		7.2347		62.4418		231.936
	6.5873	6.6623		6.6248		63.7688		178.084
	7.0851	7.1607		7.1229		59.3983		221.349
	7.1192	7.1823		7.15075		60.0234		223.955
	7.8692	7.9638		7.9165		59.5637		303.883
	7.8297	7.925		7.87735		60.2311		299.396
	6.8013	6.8932		6.84725		58.7481		196.632
	6.9985	7.0685		7.0335		57.2057		213.118
	6.7461	6.8609		6.8035		56.6116		192.887
	6.8081	6.9078		6.85795		54.2047		197.555
	6.6569	6.7204		6.68865		54.5907		183.283
	6.9425	7.0433		6.9929		51.2907		209.449
	6.7734	6.8412		6.8073		51.1738		193.211
	6.6194	6.6594		6.6394		49.4522		179.264
	7.1798	7.3021		7.24095		46.7862		232.537
	7.9279	8.0465		7.9872		46.5102		312.097
	7.4864	7.6182		7.5523		44.7249		263.842
	7.0168	7.1054		7.0611		45.8419		215.637
	7.0268	7.1229		7.07485		46.0006		216.899
	6.8489	6.921		6.88495		45.6346		199.898
	6.3265	6.4255		6.376		44.2497		158.764
	6.23	6.3402		6.2851		41.9101		152.07
	6.1678	6.2799		6.22385		39.9288		147.667
	6.203	6.3161		6.25955		40.8965		150.223
	6.3732	6.477		6.4251		43.3594		162.46
	6.7607	6.8394		6.80005		42.0554		192.594
	6.7588	6.8693		6.81405		44.4113		193.786
	6.6612	6.7684		6.7148		47.6585		185.441
	6.5612	6.6193		6.59025		48.9236		175.312
	6.981	7.0695		7.02525		48.9485		212.369
	7.6242	7.7329		7.67855		46.9254		277.296
	7.3989	7.5553		7.4771		44.542		256.039
	7.6657	7.7793		7.7225		42.7924		282.085
	7.753	7.8627		7.80785		40.1154		291.542
	7.5445	7.645		7.59475		38.9592		268.316
	7.8849	8.0621		7.9735		38.9782		310.494
	8.6136	8.7497		8.68165		37.2886		400.786
	8.2961	8.4095		8.3528		36.8768		356.946
	9.136	9.2537		9.19485		35.7695		476.146
	8.712	8.7824		8.7472		32.3161		409.933
	8.4382	8.4359		8.43705		30.1279		367.856
	8.1334	8.0986		8.116		28.443		327.44
	7.4483	7.3564		7.40235		27.0637		248.436
	7.1858	7.063		7.1244		25.3401		221.488
	6.62	6.4175		6.51875		21.5564		169.668
	6.535	6.0828		6.3089		19.1322		153.804
	6.4345	5.9271		6.1808		16.7466		144.624
	6.2081	5.8414		6.02475		19.7499		133.944
	7.0937	6.8554		6.97455		20.8333		207.804
	7.014	6.836		6.925		19.6709		203.407
	6.7165	6.5335		6.625		20.1922		178.1
	6.6309	6.4012		6.51605		19.1504		169.457
	6.5457	6.4226		6.48415		23.1303		166.98
	6.3311	6.1355		6.2333		21.8915		148.341
	6.2184	6.1216		6.17		23.6776		143.867
	6.2195	6.218		6.21875		26.9751		147.304
	5.8176	5.768		5.7928		23.2547		119.062
	5.3869	5.191		5.28895		19.1377		90.618
	5.5007	5.4023		5.4515		20.2678		99.2325
	5.1704	4.9554		5.0629		19.5186		79.4885
	4.5117	4.0988		4.30525		10.9332		48.8766
	3.833	3.571		3.702		8.324		31.0753
	3.592	3.3631		3.47755		8.3172		25.7588
	3.5589	3.4432		3.50105		6.6683		26.2846
	3.8677	3.7175		3.7926		7.5681		33.4131
	4.312	3.8255		4.06875		10.8337		41.2562
	4.6447	4.1849		4.4148		12.7105		52.7035
	5.1058	4.6015		4.85365		14.7649		70.0344
	5.3393	4.7576		5.04845		11.1638		78.8098
	5.9939	5.4446		5.71925		10.0368		114.584
	5.8458	5.6115		5.72865		7.3953		115.15
	6.0889	5.7176		5.90325		7.8377		126.003
	6.7687	6.1061		6.4374		10.2145		163.395
	7.5862	7.1438		7.365		8.2088		244.695
	6.8453	6.921		6.88315		0.8422		199.741
	7.6937	7.8707		7.7822		5.1731		288.678
	6.9726	7.0531		7.01285		358.178		211.247
	6.8405	6.908		6.87425		356.509		198.967
	6.1929	6.1873		6.1901		355.656		145.278
	6.2353	6.2438		6.23955		358.535		148.787
	6.4935	6.4655		6.4795		359.231		166.621
	5.9471	5.6447		5.7959		1.836		119.253
	6.4039	6.1159		6.2599		7.0445		150.248
	6.1672	5.9001		6.03365		4.3548		134.538
	7.3419	6.963		7.15245		8.8083		224.115
	6.9482	6.6465		6.79735		6.0677		192.365
	7.7077	7.5656		7.63665		5.5851		272.781
	7.4991	7.1477		7.3234		6.9442		240.572
	7.7879	7.4631		7.6255		3.9331		271.588
	8.1568	7.8541		8.00545		5.9367		314.241
	8.7952	8.727		8.7611		1.2874		411.891
	8.0798	7.6934		7.8866		7.3151		300.452
	8.3744	7.9263		8.15035		8.514		331.616
	7.8497	7.4874		7.66855		6.836		276.214
	8.1689	7.849		8.00895		6.499		314.654
	7.9992	7.5559		7.77755		15.2268		288.161
	7.594	6.9701		7.28205		8.2565		236.52
	9.1891	8.7769		8.983		9.1869		443.987
	8.7509	8.4724		8.61165		19.6109		391.17
	8.7757	8.6004		8.68805		15.1791		401.673
	8.9225	8.4118		8.66715		11.3998		398.782
	8.549	7.6188		8.0839		12.8008		323.57
	7.9126	7.4732		7.6929		17.1038		278.854
	7.8275	7.3172		7.57235		17.1198		265.949
	7.1938	6.4051		6.79945		8.84		192.543
	8.1784	8.0669		8.12265		21.8775		328.246
	7.7823	7.2328		7.50755		12.8057		259.18
	8.1431	7.4909		7.817		13.8939		292.568
	7.5358	6.7574		7.1466		14.1236		223.565
	7.893	7.3195		7.60625		10.8614		269.537
	7.4645	6.8669		7.1657		9.5409		225.363
	8.3817	8.309		8.34535		21.3327		355.992
	7.84	7.6662		7.7531		22.7496		285.451
	6.5168	5.8814		6.1991		23.2409		145.912
	7.4118	7.2841		7.34795		25.4814		242.999
	7.1197	6.7955		6.9576		18.1851		206.293
	7.2306	7.0524		7.1415		24.1273		223.087
	7.0256	6.8554		6.9405		32.1986		204.776
	7.2038	7.1024		7.1531		33.5627		224.176
	7.7516	7.8399		7.79575		37.8006		290.188
	7.9629	7.9871		7.975		38.0825		310.669
	6.7423	6.1919		6.4671		27.967		165.667
	6.7082	6.3563		6.53225		30.6227		170.724
	7.4151	7.2833		7.3492		32.756		243.123
	8.2599	8.0935		8.1767		27.6982		334.842
	8.5676	8.6562		8.6119		40.7912		391.204
	8.2425	8.1086		8.17555		29.0266		334.701
	8.0182	8.152		8.0851		27.7055		323.715
	8.039	8.1607		8.09985		32.1501		325.49
	7.933	7.7832		7.8581		24.3109		297.207
	7.7417	7.7147		7.7282		30.5204		282.71
	7.5306	7.4709		7.50075		29.8397		258.476
	6.7654	5.9071		6.33625		14.6389		155.813
	7.1086	6.9309		7.01975		23.2433		211.871
	7.3906	6.9867		7.18865		19.3087		227.535
	8.5519	8.4091		8.4805		21.1141		373.569
	8.7307	8.8168		8.77375		28.5787		413.677
	7.6561	7.7178		7.68695		33.827		278.207
	7.798	7.8606		7.8293		32.3277		293.951
	6.3601	6.4086		6.38435		34.199		159.388
	7.0165	7.0899		7.0532		35.2163		214.914
	7.5974	7.7148		7.6561		34.2607		274.871
	6.9687	7.0419		7.0053		35.478		210.565
	6.7156	6.8139		6.76475		37.4069		189.61
	6.4097	6.4996		6.45465		36.607		164.712
	6.2698	6.3536		6.3117		37.5276		154.009
	6.0605	6.151		6.10575		37.3382		139.419
	5.6647	5.7643		5.7145		37.419		114.299
	5.2302	5.275		5.2526		38.4626		88.7624
	5.3453	5.4417		5.3935		36.3258		96.0988
	4.9993	5.0869		5.0431		38.198		78.5595
	4.5985	4.654		4.62625		38.672		60.6448
	5.5324	5.623		5.5777		43.6909		106.285
	6.519	6.653		6.586		45.2428		174.973
	6.3913	6.4729		6.4321		44.7939		162.991
	6.1839	6.2663		6.2251		46.7345		147.756
	6.0613	6.1377		6.0995		44.4323		138.992
	6.7744	6.8722		6.8233		43.967		194.576
	6.8034	6.9245		6.86395		42.215		198.074
	6.6919	6.803		6.74745		41.3811		188.159
	6.6081	6.7291		6.6686		39.8344		181.639
	6.3646	6.4634		6.414		37.1496		161.619
	5.5604	5.6448		5.6026		38.2644		107.715
	5.0278	5.1081		5.06795		37.0872		79.7266
	5.0786	5.152		5.1153		31.9881		81.9822
	4.7245	4.664		4.69425		28.8694		63.3585
	5.1232	5.0084		5.0658		25.7019		79.6251
	5.2236	5.0615		5.14255		22.9261		83.2994
	4.7906	4.565		4.6778		22.8773		62.6947
	5.5055	5.474		5.48975		22.9516		101.336
	5.8466	5.887		5.8668		21.6763		123.683
	5.7693	5.7923		5.7808		20.6894		118.323
	5.1913	4.8979		5.0446		17.5777		78.6296
	4.4867	3.8281		4.1574		11.5068		44.012
	4.5698	3.9544		4.2621		10.609		47.4217
	4.7688	4.3692		4.569		9.3467		58.4211
	5.2855	4.4591		4.8723		13.225		70.8448
	5.1888	4.5872		4.888		10.692		71.5319
	5.0814	5.0972		5.0893		7.4934		80.7384
	5.5985	4.9643		5.2814		10.4428		90.2305
	6.1234	4.9726		5.548		12.3339		104.596
	6.3483	5.3913		5.8698		11.3395		123.873
	6.042	5.9116		5.9768		6.9583		130.771
	5.4328	5.5005		5.46665		356.958		100.062
	4.7452	4.8093		4.77725		344.756		66.779
	4.5073	4.5784		4.54285		334.002		57.4237
	4.7146	4.7957		4.75515		337.116		65.8565
	5.2606	5.3428		5.3017		338.244		91.2749
	5.3125	5.4002		5.35635		331.793		94.1267
	5.7349	5.8256		5.78025		338.993		118.289
	7.0639	7.1767		7.1203		348.363		221.106
	7.7716	7.894		7.8328		350.26		294.345
	8.0445	8.1784		8.11145		345.595		326.89
	8.2449	8.3833		8.3141		346.717		352.007
	9.1598	9.3056		9.2327		350.586		482.05
	9.1381	9.2912		9.21465		349.763		479.228
	9.3172	9.468		9.3926		349.269		507.532
	9.2019	9.3503		9.2761		348.432		488.88
	9.3045	9.4638		9.38415		349.24		506.164
	8.483	8.625		8.554		348.248		383.366
	8.0776	8.2105		8.14405		346.421		330.847
	7.2269	7.347		7.28695		340.28		236.997
	6.9828	7.1029		7.04285		337.245		213.969
	6.6668	6.7816		6.7242		338.05		186.221
	6.2781	6.3813		6.3297		337.34		155.33
	6.2469	6.3573		6.3021		340.118		153.307
	6.5585	6.6682		6.61335		342.867		177.162
	6.2707	6.3753		6.323		338.807		154.837
	6.5291	6.6421		6.5856		333.502		174.941
	6.6048	6.713		6.6589		335.27		180.848
	7.0189	7.1406		7.07975		341.282		217.35
	7.2556	7.3868		7.3212		343.888		240.355
	7.0758	7.1951		7.13545		344.053		222.521
	6.9986	7.1164		7.0575		345.779		215.307
	6.9622	7.0779		7.02005		345.773		211.898
	6.7217	6.8282		6.77495		346.778		190.469
	7.0103	7.1144		7.06235		349.792		215.751
	7.4078	7.5076		7.4577		351.356		254.051
	7.4743	7.5924		7.53335		348.745		261.861
	7.3436	7.4564		7.4		348.04		248.2
	7.3139	7.4222		7.36805		350.76		244.999
	7.2009	7.3169		7.2589		348.229		234.271
	6.4933	6.5842		6.53875		341.49		171.234
	5.4367	5.5312		5.48395		331.435		101.015
	4.5382	4.614		4.5761		325.547		58.6939
	4.7828	4.8579		4.82035		329.934		68.6028
	4.8466	4.9102		4.8784		321.969		71.1113
	4.5097	4.5454		4.52755		322.836		56.8455
	4.1583	4.2003		4.1793		328.954		44.7112
	4.3322	4.3769		4.35455		333.884		50.575
	5.9998	6.0867		6.04325		343.74		135.182
	7.2574	7.3232		7.2903		343.522		237.324
	7.8156	7.9114		7.8635		349.126		297.82
	7.8269	7.9166		7.87175		352.269		298.758
	7.0102	7.0921		7.05115		344.296		214.727
	7.7707	7.8492		7.80995		354.405		291.777
	6.7156	6.7324		6.724		352.564		186.204
	7.7481	7.7745		7.7613		351.423		286.358
	6.8426	6.6576		6.7501		358.132		188.381
	7.7532	7.863		7.8081		349.008		291.57
	7.3355	7.0133		7.1744		1.4971		226.185
	7.1028	6.2708		6.6868		7.9937		183.131
	7.3575	6.681		7.01925		13.3248		211.825
	7.1649	6.5016		6.83325		13.3774		195.429
	8.1206	7.5031		7.81185		7.609		291.99
	7.6367	7.2049		7.4208		7.9545		250.299
	6.9668	6.5805		6.77365		0.886		190.359
	7.3333	6.9692		7.15125		5.3162		224.002
	7.5251	7.2777		7.4014		0.6718		248.341
	7.3428	7.0101		7.17645		2.5504		226.378
	7.9323	7.9573		7.9448		354.163		307.153
	8.691	8.5816		8.6363		3.2362		394.538
	7.9655	7.6891		7.8273		10.5274		293.726
	9.0685	8.2664		8.66745		8.8469		398.823
	7.9116	7.9563		7.93395		356.711		305.896
	7.687	7.7076		7.6973		348.37		279.332
	8.2967	8.2535		8.2751		355.601		347.077
	7.0256	7.1212		7.0734		346.695		216.766
	7.5942	7.3777		7.48595		3.2125		256.949
	7.5169	7.4896		7.50325		357.885		258.735
	8.0561	8.0639		8.06		350.594		320.709
	8.7855	8.696		8.74075		350.887		409.027
	7.7078	7.3109		7.50935		7.4894		259.366
	6.7953	6.6884		6.74185		2.81		187.691
	6.6711	6.2863		6.4787		2.7897		166.56
	7.5903	7.3418		7.46605		356.554		254.905
	6.8543	6.7515		6.8029		2.6562		192.836
	6.8583	6.7464		6.80235		10.9772		192.789
	6.9835	6.3408		6.66215		13.1432		181.113
	6.8319	6.3669		6.5994		19.0337		176.043
	6.7907	6.5417		6.6662		21.1758		181.443
	7.0086	6.8843		6.94645		4.6814		205.303
	5.9117	5.7842		5.84795		11.8931		122.495
	6.2143	6.0797		6.147		26.3152		142.264
	5.6004	5.3854		5.4929		23.6415		101.511
	5.3663	5.1195		5.2429		11.9038		88.2716
	6.6544	6.0663		6.36035		14.7615		157.597
	6.2751	6.0965		6.1858		4.0992		144.975
	6.1845	5.8056		5.99505		18.2653		131.973
	7.0778	7.0941		7.08595		23.9274		217.922
	6.3188	6.2852		6.302		23.173		153.3
	5.5966	5.2838		5.4402		16.5986		98.6168
	6.8223	6.4336		6.62795		16.8126		178.338
	6.6664	6.3386		6.5025		17.4801		168.402
	7.1223	7.1869		7.1546		21.3481		224.317
	7.3903	7.4464		7.41835		22.3282		250.051
	8.1951	8.2694		8.23225		25.808		341.713
	7.5065	7.6418		7.57415		40.9953		266.139
	7.4086	7.5262		7.4674		43.268		255.044
	7.8444	7.9602		7.9023		43.2864		302.25
	7.6676	7.801		7.7343		43.1234		283.38
	7.4245	7.5808		7.50265		45.4341		258.672
	7.0021	7.1397		7.0709		43.1367		216.536
	7.5971	7.7238		7.66045		40.4603		275.34
	7.5528	7.6992		7.626		38.5039		271.642
	7.3196	7.4443		7.38195		40.2231		246.388
	7.1726	7.2885		7.23055		42.6978		231.537
	6.506	6.6086		6.5573		50.2605		172.696
	6.5949	6.6558		6.62535		54.6608		178.128
	6.8301	6.9165		6.8733		53.5664		198.885
	7.0168	7.1222		7.0695		47.6662		216.407
	7.3381	7.4502		7.39415		44.9645		247.612
	7.4634	7.572		7.5177		43.1903		260.232
	7.6837	7.7891		7.7364		43.1099		283.611
	8.1825	8.3105		8.2465		45.0492		343.491
	9.5376	9.6991		9.61835		42.349		545.014
	10.5656	10.7698		10.6677		39.5385		743.564
	10.3564	10.5665		10.4614		39.4528		701.264
	10.1564	10.3388		10.2476		39.3967		659.132
	10.3144	10.4997		10.407		39.6096		690.381
	9.8416	10.0055		9.92355		39.3959		598.559
	9.6331	9.8032		9.71815		38.8144		562.156
	9.1655	9.3181		9.2418		38.9969		483.477
	8.7523	8.8918		8.82205		39.2882		420.547
	9.3823	9.5592		9.47075		41.9968		520.306
	8.9397	9.0944		9.01705		37.7303		449.055
	8.3569	8.4775		8.4172		35.9201		365.266
	8.5547	8.687		8.62085		38.4822		392.425
	8.2556	8.3805		8.31805		37.6216		352.509
	8.3287	8.4593		8.394		35.7539		362.254
	8.4944	8.6197		8.55705		33.3999		383.776
	8.3662	8.4694		8.4178		33.3781		365.344
	7.8883	7.9565		7.9224		32.166		304.562
	6.6106	6.5077		6.55915		28.6097		172.842
	5.2117	4.8733		5.0425		14.8348		78.5315
	3.5719	3.5434		3.55765		349.699		27.5801
	3.6944	3.7281		3.71125		346.608		31.3088
	3.7322	3.7249		3.72855		358.676		31.7487
	3.8401	3.656		3.74805		6.9421		32.2494
	2.686	2.7048		2.6954		328.337		11.9943
	2.4543	2.4313		2.4428		315.044		8.92832
	2.8608	2.9061		2.88345		325.323		14.684
	2.8738	2.9183		2.89605		323.05		14.8773
	3.2581	3.2786		3.26835		316.488		21.3841
	3.5393	3.5727		3.556		315.676		27.5417
	3.8269	3.8325		3.8297		321.345		34.4033
	3.672	3.7143		3.69315		326.543		30.853
	3.9613	4.0144		3.98785		329.95		38.8439
	4.144	4.2165		4.18025		333.411		44.7417
	4.6774	4.7522		4.7148		333.712		64.1942
	4.3724	4.4391		4.40575		327.269		52.38
	4.6681	4.7239		4.696		317.504		63.4294
	4.1511	4.1998		4.17545		319.614		44.5878
	4.0014	4.03		4.0157		315.957		39.6634
	4.6091	4.6709		4.64		319.541		61.1871
	4.6719	4.7329		4.7024		322.433		63.6891
	5.1358	5.2168		5.1763		325.154		84.9502
	5.8363	5.9314		5.88385		336.968		124.764
	6.1972	6.3017		6.24945		346.529		149.497
	6.9023	6.9946		6.94845		352.502		205.48
	6.9873	7.0841		7.0357		356		213.318
	6.78	6.861		6.8205		1.315		194.337
	5.5933	5.6736		5.63345		350.447		109.504
	6.2432	6.3376		6.2904		350.299		152.455
	6.3385	6.4352		6.38685		349.517		159.576
	5.5715	5.6607		5.6161		341.898		108.495
	5.7605	5.8447		5.8026		349.566		119.667
	6.8307	6.921		6.87585		353.429		199.106
	7.172	7.2545		7.21325		358.175		229.879
	6.7059	6.7975		6.7517		354.675		188.515
	6.367	6.4536		6.4103		351.657		161.34
	6.3569	6.4542		6.40555		348.974		160.981
	6.3249	6.4138		6.36935		347.825		158.267
	6.2204	6.3085		6.26445		349.49		150.576
	6.5763	6.6667		6.6215		351.058		177.818
	7.0536	7.1575		7.10555		349.121		219.735
	6.7358	6.8337		6.78475		347.984		191.297
	5.8036	5.8886		5.8461		348.593		122.378
	5.2088	5.2482		5.2285		350.675		87.5462
	5.3014	5.0696		5.1855		0.0276		85.404
	6.1382	5.8083		5.97325		5.0659		130.538
	6.5432	6.3544		6.4488		1.5891		164.264
	6.6479	6.2185		6.4332		6.9935		163.075
	6.2807	6.0601		6.1704		0.1351		143.895
	7.3203	7.2031		7.2617		359.867		234.542
	7.3345	7.4133		7.3739		354.778		245.583
	7.0546	7.1436		7.0991		353.142		219.137
	5.6881	5.4236		5.55585		358.617		105.041
	6.042	5.5734		5.8077		9.7783		119.983
	6.6596	6.5273		6.59345		7.6046		175.568
	6.0094	5.8511		5.93025		1.0333		127.739
	5.612	5.2776		5.4448		12.6997		98.8671
	6.3071	5.7725		6.0398		15.3505		134.95
	6.5087	6.2538		6.38125		5.9954		159.156
	6.4048	6.3535		6.37915		356.055		158.999
	5.6705	5.4071		5.5388		5.4795		104.077
	6.2175	5.9087		6.0631		15.8194		136.518
	6.5285	6.4187		6.4736		13.0845		166.167
	7.1152	6.4972		6.8062		12.7424		193.117
	6.1072	5.7515		5.92935		16.4592		127.681
	5.6355	5.1068		5.37115		23.2169		94.9091
	5.6899	5.0511		5.3705		21.2421		94.8747
	5.4707	5.34		5.40535		17.2163		96.7336
	3.7169	3.6051		3.661		3.869		30.0542
	5.6966	5.6788		5.6877		0.1572		112.698
	5.9066	5.8323		5.86945		1.9169		123.851
	5.1811	4.7108		4.94595		17.0556		74.1063
	6.2431	6.0512		6.14715		2.5035		142.275
	5.7791	5.6666		5.72285		358.652		114.8
	6.1861	5.9334		6.05975		27.0615		136.292
	6.1878	5.8225		6.00515		13.2215		132.641
	5.5747	5.3116		5.44315		21.7088		98.7773
	6.1435	5.9359		6.0397		25.9061		134.944
	5.5149	5.2837		5.3993		2.2574		96.4092
	5.2871	5.2532		5.27015		30.7395		89.6551
	5.0379	4.3719		4.7049		21.9384		63.7907
	6.4972	6.2196		6.3584		20.7753		157.453
	6.6833	6.5147		6.599		18.2987		176.011
	6.077	5.8188		5.9479		19.1348		128.883
	5.1755	5.1257		5.1506		64.9335		83.6912
	5.8968	5.8306		5.8637		118.774		123.487
	5.4637	5.4025		5.4331		120.762		98.2311
	5.6458	5.6041		5.62495		116.621		109.009
	4.9852	4.9452		4.9652		113.069		74.975
	5.4522	5.4467		5.44945		117.461		99.1206
	5.1194	5.0992		5.1093		116.123		81.694
	5.2806	5.2696		5.2751		115.602		89.908
	6.0806	6.0284		6.0545		119.376		135.938
	5.8667	5.8715		5.8691		115.645		123.829
	5.6614	5.6459		5.65365		110.609		110.686
	4.8428	4.8666		4.8547		108.904		70.0799
	4.9602	4.9787		4.96945		91.1899		75.1677
	6.2371	6.3031		6.2701		75.3049		150.984
	5.0491	5.0419		5.0455		77.0844		78.6717
	7.2553	7.2879		7.2716		59.776		235.503
	8.0996	8.1697		8.13465		64.7441		329.703
	7.4347	7.51		7.47235		62.8799		255.551
	7.6124	7.7325		7.67245		64.4206		276.636
	7.7856	7.8395		7.81255		67.3009		292.068
	7.6068	7.7327		7.66975		65.882		276.344
	7.5795	7.6722		7.62585		63.6944		271.626
	7.9433	8.0411		7.9922		62.7266		312.684
	8.2344	8.3456		8.29		66.3857		348.955
	9.0549	9.1377		9.0963		62.6501		460.999
	8.7953	8.9249		8.8601		60.2525		426.012
	8.5764	8.7003		8.63835		62.6846		394.819
	8.3734	8.4169		8.39515		60.3172		362.403
	9.6504	9.7796		9.715		59.4014		561.61
	8.7065	8.7861		8.7463		57.6126		409.807
	9.4967	9.6469		9.5718		57.015		537.139
	9.465	9.6126		9.5388		56.2297		531.603
	9.3164	9.4414		9.3789		55.6034		505.315
	9.5455	9.6703		9.6079		53.8602		543.24
	9.2245	9.3568		9.29065		52.7219		491.184
	8.6643	8.7526		8.70845		52.9732		404.509
	9.0915	9.2334		9.16245		53.2916		471.13
	9.5852	9.7041		9.64465		51.9599		549.497
	9.1272	9.2741		9.20065		50.7876		477.047
	10.5857	10.7252		10.6554		48.5433		741.006
	11.4598	11.6658		11.5628		45.9073		946.88
	10.2114	10.3902		10.3008		39.9225		669.451
	8.6207	8.7446		8.68265		37.8737		400.925
	8.7081	8.7666		8.73735		34.1016		408.55
	9.1927	9.2116		9.20215		29.0128		477.281
	8.7751	8.8387		8.8069		28.8802		418.384
	8.1894	8.2356		8.2125		30.3825		339.26
	8.8259	8.8689		8.8474		29.8525		424.183
	8.1738	8.2684		8.2211		30.1982		340.327
	7.9628	8.0617		8.01225		33.6127		315.043
	8.0989	8.2556		8.17725		34.095		334.91
	7.3811	7.4624		7.42175		32.7441		250.395
	7.3609	7.4345		7.3977		32.9003		247.968
	7.4504	7.5659		7.50815		33.8748		259.242
	7.4253	7.533		7.47915		31.777		256.249
	7.7581	7.7363		7.7472		27.4314		284.8
	7.6353	7.6931		7.6642		27.9367		275.744
	7.7821	7.6086		7.69535		23.5731		279.12
	7.0102	6.3441		6.67715		15.8143		182.339
	7.2157	6.6346		6.92515		15.78		203.42
	7.1006	6.2153		6.65795		13.0781		180.771
	6.8378	6.5665		6.70215		7.4467		184.395
	6.5892	6.6717		6.63045		0.0735		178.54
	6.892	6.9444		6.9182		359.28		202.808
	7.4654	7.4066		7.436		5.439		251.84
	7.648	7.3868		7.5174		6.9526		260.201
	7.877	7.1717		7.52435		10.1318		260.923
	7.7416	6.8326		7.2871		13.993		237.012
	7.3556	6.5771		6.96635		14.3971		207.072
	7.0319	6.7339		6.8829		18.4219		199.72
	6.9655	6.9362		6.95085		24.9467		205.693
	6.3977	6.3925		6.3951		30.7016		160.195
	6.3907	6.4385		6.4146		35.7906		161.665
	6.9812	7.0585		7.01985		32.1873		211.88
	6.4985	6.5716		6.53505		30.6252		170.944
	5.6264	5.582		5.6042		25.683		107.807
	5.0136	4.6295		4.82155		16.8665		68.654
	5.7705	5.2283		5.4994		11.1888		101.871
	6.1839	5.7386		5.96125		12.0645		129.753
	6.4782	6.1836		6.3309		7.8945		155.418
	5.9299	5.2859		5.6079		10.6011		108.021
	6.3708	5.9721		6.17145		17.1401		143.969
	6.2141	6.2319		6.223		29.278		147.607
	6.039	6.1268		6.0829		33.4223		137.86
	5.1254	5.1818		5.1536		36.3733		83.8375
	5.7498	5.6889		5.71935		26.7018		114.59
	6.1063	6.1044		6.10535		22.7974		139.392
	5.5819	5.2259		5.4039		17.2782		96.6558
	5.7423	5.4921		5.6172		19.5247		108.559
	5.8526	5.3385		5.59555		12.7282		107.309
	5.5015	5.409		5.45525		7.2772		99.4375
	4.8959	4.826		4.86095		5.2682		70.3509
	5.6123	5.4087		5.5105		7.8447		102.489
	7.7535	7.8572		7.80535		2.2213		291.262
	7.8858	7.9835		7.93465		0.5736		305.977
	7.2807	7.3624		7.32155		1.2358		240.389
	7.1964	7.2889		7.24265		356.253		232.701
	7.8098	7.9304		7.8701		354.425		298.57
	8.1585	8.2637		8.2111		359.418		339.086
	7.9561	8.1598		8.05795		4.56		320.464
	7.0901	7.216		7.15305		1.196		224.171
	7.0668	7.184		7.1254		2.5701		221.582
	7.5052	7.6032		7.5542		1.8295		264.041
	7.3006	7.3955		7.34805		359.901		243.009
	7.0532	7.1515		7.10235		3.5714		219.438
	7.1621	7.1424		7.15225		2.7426		224.096
	7.4872	7.0424		7.2648		8.3875		234.843
	6.5231	6.2451		6.3841		7.7271		159.369
	6.2215	6.0316		6.12655		3.9542		140.849
	6.9434	6.968		6.9557		1.1089		206.124
	8.1922	8.1948		8.1935		2.1821		336.91
	9.1607	8.8231		8.9919		7.4905		445.308
	8.2975	8.38		8.33875		0.7307		355.148
	7.2905	7.1247		7.2076		359.459		229.339
	7.7944	7.8534		7.8239		359.541		293.343
	6.1717	6.258		6.21485		351.844		147.027
	5.3872	5.3386		5.3629		353.764		94.4725
	5.787	5.7826		5.7848		359.16		118.569
	6.7043	6.6414		6.67285		359.781		181.987
	7.5374	7.4849		7.51115		1.8213		259.553
	8.1327	8.1105		8.1216		2.8052		328.119
	8.7866	8.8332		8.8099		356.546		418.812
	9.1085	8.9991		9.0538		358.972		454.568
	10.1593	10.3277		10.2435		1.8115		658.341
	9.4978	9.5546		9.5262		3.7969		529.499
	9.3841	9.4015		9.3928		3.1858		507.565
	8.8412	8.717		8.7791		3.3467		414.435
	8.7383	8.5786		8.65845		355.684		397.582
	9.1409	9.0114		9.07615		359.275		457.943
	9.4594	9.2921		9.37575		3.5142		504.806
	8.9632	8.453		8.7081		7.1528		404.461
	8.6711	8.0896		8.38035		6.0573		360.489
	8.2929	8.2422		8.26755		353.203		346.128
	9.4492	8.7359		9.09255		7.7307		460.43
	10.8915	10.9095		10.9005		4.4825		793.314
	9.7426	9.2242		9.4834		9.8731		522.394
	7.5071	7.2786		7.39285		5.4416		247.481
	8.0837	8.0005		8.0421		3.6952		318.577
	7.8787	7.584		7.73135		7.8476		283.056
	9.2079	8.8972		9.05255		20.7434		454.38
	9.8134	9.8361		9.82475		26.0318		580.859
	8.74	8.2048		8.4724		21.1679		372.499
	9.1625	8.502		8.83225		15.2224		422.007
	9.9581	9.9438		9.95095		23.3734		603.531
	8.9682	8.9515		8.95985		22.9231		440.563
	8.3237	7.789		8.05635		17.6161		320.274
	7.6757	7.2465		7.4611		21.2138		254.399
	8.0735	7.9604		8.01695		24.6263		315.598
	7.8788	7.7521		7.81545		27.8895		292.394
	7.6927	7.4765		7.5846		27.8661		267.242
	8.4418	8.5977		8.51975		35.3079		378.78
	7.379	7.5143		7.44665		42.4282		252.923
	6.8085	6.8839		6.8462		47.2555		196.542
	6.4177	6.4796		6.44865		46.532		164.253
	6.9838	7.0899		7.03685		45.38		213.423
	7.4621	7.542		7.50205		53.3352		258.61
	7.5461	7.6649		7.6055		55.2875		269.457
	6.9229	6.9896		6.95625		49.7041		206.173
	9.5091	9.6786		9.59385		53.559		540.86
	8.5112	8.6499		8.58055		57.3102		386.947
	8.0214	8.1797		8.10055		55.9116		325.574
	8.318	8.3978		8.3579		64.6322		357.6
	7.4222	7.5267		7.47445		57.3127		255.767
	7.9285	8.0635		7.996		55.1979		313.13
	8.8863	9.0013		8.9438		54.7156		438.2
	8.5953	8.7371		8.6662		54.061		398.65
	9.0465	9.154		9.10025		47.4096		461.6
	8.8045	8.984		8.89425		41.9138		430.957
	7.9915	8.1289		8.0602		48.3807		320.733
	6.6877	6.7689		6.7283		45.0518		186.562
	7.5157	7.644		7.57985		41.561		266.74
	7.5522	7.6465		7.59935		45.4951		268.804
	6.6715	6.7093		6.6904		51.5834		183.427
	7.6757	7.7797		7.7277		48.9842		282.655
	8.1687	8.2804		8.22455		44.0129		340.755
	9.3327	9.5011		9.4169		42.5869		511.482
	8.9272	9.0953		9.01125		40.057		448.189
	9.7358	9.8977		9.81675		42.6987		579.441
	9.2124	9.3539		9.28315		39.5059		489.996
	8.4566	8.6107		8.53365		38.1148		380.637
	8.0706	8.2223		8.14645		41.2511		331.14
	8.2421	8.3907		8.3164		43.7379		352.3
	8.1084	8.2535		8.18095		41.5463		335.365
	8.3999	8.5326		8.46625		39.4812		371.689
	8.7841	8.9201		8.8521		36.1555		424.859
	9.5861	9.7348		9.66045		35.4661		552.202
	10.6097	10.7073		10.6585		30.5492		741.642
	10.6135	10.5649		10.5892		24.1315		727.27
	10.2898	10.2782		10.284		23.9428		666.181
	9.8206	9.8477		9.83415		25.4207		582.528
	8.805	8.8694		8.8372		24.4808		422.717
	8.823	8.845		8.834		25.7717		422.258
	9.0567	9.1773		9.117		36.5142		464.154
	8.356	8.5146		8.4353		38.8894		367.627
	8.6898	8.7531		8.72145		33.9349		406.324
	8.6416	8.2381		8.43985		13.3999		368.222
	8.0654	7.485		7.7752		12.9045		287.899
	8.0408	8.013		8.0269		23.3283		316.774
	7.595	7.6904		7.6427		39.5067		273.43
	8.7908	8.9177		8.85425		45.1144		425.169
	10.6341	10.6984		10.6662		30.512		743.261
	10.5184	10.1747		10.3466		22.0861		678.411
	9.0914	8.7348		8.9131		18.0316		433.703
	9.2073	8.7026		8.95495		18.9828		439.841
	9.1676	9.0862		9.1269		22.3455		465.668
	8.8284	8.8439		8.83615		23.5876		422.567
	9.803	9.5531		9.67805		19.9439		555.226
	10.9597	10.9719		10.9658		23.2679		807.657
	10.74	10.6802		10.7101		26.9569		752.466
	11.3121	11.2875		11.2998		26.1711		883.727
	11.644	10.9422		11.2931		14.6069		882.156
	11.4665	10.6846		11.0755		8.7233		832.151
	10.9095	10.603		10.7562		7.5128		762.235
	10.7117	10.8862		10.799		3.646		771.349
	9.8726	9.9942		9.9334		2.0096		600.344
	10.2069	10.3396		10.2733		2.8001		664.094
	11.0475	11.2197		11.1336		1.7245		845.304
	11.0029	11.1595		11.0812		0.5888		833.425
	11.26	11.4172		11.3386		358.753		892.862
	10.5419	10.6848		10.6134		354.601		732.257
	9.8768	10.036		9.9564		352.499		604.523
	9.2382	9.3637		9.30095		355.363		492.82
	8.6211	8.7125		8.6668		357.69		398.733
	8.1823	8.2303		8.2063		2.0206		338.492
	8.7792	8.7623		8.77075		5.0306		413.253
	8.7391	8.7183		8.7287		5.3342		407.338
	8.575	8.5873		8.58115		3.8115		387.028
	8.9011	8.915		8.90805		4.8063		432.966
	8.6372	8.4546		8.5459		7.0904		382.278
	8.8676	8.5928		8.7302		7.9624		407.548
	8.8793	8.7268		8.80305		7.1729		417.836
	8.9008	9.0222		8.9615		1.7667		440.807
	8.479	8.6018		8.5404		356.463		381.541
	6.7893	6.6836		6.73645		4.0899		187.24
	5.7015	5.2525		5.477		11.4082		100.632
	6.1321	5.8633		5.9977		8.8893		132.148
	6.5033	6.3528		6.42805		5.4253		162.684
	5.3659	4.9558		5.16085		9.8833		84.1918
	5.3134	4.9986		5.156		10.7967		83.9547
	5.2399	4.9421		5.091		8.4081		80.8194
	4.1777	3.8959		4.0368		8.8309		40.2919
	4.8694	4.5484		4.7089		9.8276		63.9535
	5.6903	5.2282		5.45925		15.1858		99.6564
	7.649	6.828		7.2385		12.2242		232.301
	8.0872	7.2261		7.65665		11.8697		274.93
	9.2935	8.469		8.88125		10.1091		429.07
	8.6615	7.7762		8.21885		13.9936		340.047
	8.9384	8.0383		8.48835		13.2264		374.607
	9.9341	8.8467		9.3904		12.8456		507.176
	9.7217	8.722		9.22185		11.5837		480.353
	9.1752	8.4919		8.83355		13.0197		422.194
	8.4356	7.4576		7.9466		11.7816		307.362
	8.8474	8.0608		8.4541		13.7748		370.091
	9.2485	8.4251		8.8368		14.8184		422.66
	9.5581	8.6453		9.1017		15.4455		461.821
	9.7587	8.6364		9.19755		14.9131		476.565
	10.3361	9.3291		9.8326		15.4534		582.252
	9.5731	8.6378		9.10545		16.4281		462.392
	9.7357	8.826		9.28085		15.2569		489.632
	9.1681	8.476		8.82205		19.0189		420.547
	10.4572	9.7386		10.0979		18.8		630.666
	9.4035	8.1593		8.7814		17.4184		414.76
	10.8502	10.4533		10.6517		18.7555		740.234
	9.6774	9.0912		9.3843		17.4074		506.188
	9.0442	8.2193		8.63175		15.6869		393.915
	9.5918	8.8968		9.2443		15.9406		483.869
	9.1539	8.1903		8.6721		14.8247		399.465
	9.2469	8.1918		8.71935		13.3931		406.03
	10.2507	9.4797		9.8652		13.9642		588.063
	9.9511	9.3277		9.6394		14.732		548.6
	9.9252	9.0515		9.48835		14.011		523.213
	10.1822	8.8913		9.53675		12.2448		531.26
	10.3821	8.9874		9.68475		16.6558		556.38
	10.2108	9.4211		9.81595		18.3377		579.299
	10.3702	10.074		10.2221		21.6479		654.224
	10.3782	9.9458		10.162		24.4839		642.752
	8.9441	8.2787		8.6114		23.3913		391.136
	9.7828	9.8292		9.806		21.9543		577.54
	9.4142	8.9315		9.17285		18.1777		472.736
	8.8053	8.181		8.49315		15.6277		375.243
	9.004	8.6792		8.8416		20.5621		423.349
	8.8741	8.6883		8.7812		20.805		414.732
	8.8997	8.6807		8.7902		21.8066		416.009
	8.1571	7.9874		8.07225		23.4218		322.174
	7.8022	7.7207		7.76145		20.8708		286.375
	8.0466	7.7484		7.8975		22.737		301.7
	8.5885	7.9512		8.26985		20.8687		346.417
	8.9955	8.4873		8.7414		21.6293		409.118
	9.8152	9.6057		9.71045		22.5548		560.821
	11.0642	11.0551		11.0596		22.2205		828.572
	10.6943	10.5983		10.6463		21.3269		739.098
	10.0429	9.8067		9.9248		25.2226		598.786
	8.8935	8.8524		8.87295		25.1704		427.868
	7.9996	7.8273		7.91345		23.5464		303.531
	8.8879	8.635		8.76145		27.214		411.94
	10.0467	10.0804		10.0635		26.0237		624.252
	8.6926	8.5369		8.61475		23.4235		391.592
	10.1456	10.1949		10.1702		25.5198		644.319
	8.7558	8.3624		8.5591		21.8337		384.052
	9.4978	9.2902		9.394		19.482		507.759
	9.1479	8.7857		8.9668		21.3015		441.589
	9.4672	9.0576		9.2624		19.8995		486.717
	9.4214	8.9813		9.20135		20.1864		477.156
	9.1363	8.8767		9.0065		22.0578		447.481
	9.1961	8.93		9.06305		20.6089		455.963
	9.3363	9.1848		9.26055		21.3642		486.426
	9.5796	9.4759		9.52775		22.1046		529.758
	9.234	9.0738		9.1539		20.9293		469.813
	8.6835	8.2853		8.4844		18.282		374.084
	8.4244	7.9642		8.1943		17.8053		337.009
	8.0572	7.3059		7.68155		15.0834		277.621
	7.9035	7.5711		7.7373		18.861		283.71
	7.4772	7.2105		7.34385		20.5148		242.593
	7.7348	7.5249		7.62985		23.1352		272.053
	8.4451	8.3221		8.3836		22.5989		360.909
	7.8051	7.55		7.67755		20.5267		277.188
	7.757	7.5058		7.6314		21.3201		272.219
	7.7161	7.5522		7.63415		21.6932		272.514
	7.7586	7.7299		7.74425		23.7678		284.475
	7.0873	6.8197		6.9535		20.8878		205.929
	7.6256	7.4129		7.51925		19.6936		260.393
	7.8526	7.843		7.8478		21.5012		296.04
	7.7393	7.6638		7.70155		21.7745		279.795
	7.2002	7.0556		7.1279		22.8261		221.815
	7.098	6.9324		7.0152		21.1007		211.459
	7.2726	6.9265		7.09955		18.9387		219.179
	7.2997	6.9272		7.11345		18.3663		220.469
	7.3668	6.7472		7.057		15.9539		215.262
	7.471	7.1256		7.2983		18.2861		238.106
	7.9691	7.4332		7.70115		16.9317		279.752
	7.8908	7.2849		7.58785		16.1759		267.585
	7.8817	7.3994		7.64055		17.7845		273.2
	8.2456	7.6765		7.96105		16.9949		309.042
	8.3593	7.9019		8.1306		18.1904		329.211
	8.4552	8.0215		8.23835		18.1444		342.473
	8.7929	8.4855		8.6392		18.8525		394.936
	9.1562	8.9512		9.0537		20.6029		454.553
	8.9035	8.835		8.86925		24.1151		427.333
	8.6992	8.5696		8.6344		22.7972		394.278
	8.2622	8.0614		8.1618		21.2402		333.015
	7.2638	6.9508		7.1073		19.0049		219.897
	6.0416	5.5089		5.77525		13.4949		117.983
	6.104	5.8308		5.9674		7.3187		130.155
	6.5606	6.2634		6.412		6.7255		161.468
	7.2931	6.6196		6.95635		10.9858		206.182
	7.6417	7.1381		7.3899		16.9403		247.185
	8.0277	7.6471		7.8374		18.1133		294.864
	8.1199	7.603		7.86145		16.8336		297.587
	7.8834	7.2682		7.5758		16.7582		266.313
	8.0114	7.5102		7.7608		17.0696		286.303
	8.1653	7.8935		8.0294		17.8582		317.07
	7.785	7.3444		7.5647		17.1375		265.144
	7.5538	7.0602		7.307		16.7233		238.959
	7.6966	6.9303		7.31345		14.4392		239.592
	7.6139	6.7832		7.19855		11.1111		228.476
	6.9028	6.4395		6.67115		8.994		181.848
	6.5966	6.4346		6.5156		6.8677		169.422
	5.8727	5.9422		5.90745		1.3886		126.272
	5.3991	5.4551		5.4271		1.2159		97.9061
	6.1736	6.2579		6.21575		357.17		147.091
	6.4499	6.5204		6.48515		358.795		167.058
	7.199	7.3035		7.25125		1.0415		233.531
	7.7715	7.6449		7.7082		6.123		280.521
	7.6795	6.9191		7.2993		15.5621		238.204
	8.1681	8.0634		8.11575		18.954		327.41
	8.2202	8.0509		8.13555		21.125		329.812
	8.3119	8.3519		8.3319		29.128		354.273
	8.2022	8.2311		8.21665		31.2316		339.774
	6.6747	6.6228		6.64875		30.7784		180.022
	7.1385	6.9118		7.02515		21.8934		212.36
	6.7836	6.5918		6.6877		22.8841		183.205
	6.4084	6.2123		6.31035		19.6383		153.91
	5.6882	5.4737		5.58095		19.2985		106.471
	6.0806	5.9899		6.03525		23.3099		134.646
	6.7021	6.7313		6.7167		29.118		185.598
	7.234	7.2007		7.21735		28.0095		230.271
	6.8503	6.4812		6.66575		19.8963		181.407
	6.9142	6.2143		6.56425		14.6271		173.245
	7.2575	6.7082		6.98285		15.8849		208.547
	7.739	7.0462		7.3926		15.6802		247.456
	7.8953	7.2978		7.59655		17.0342		268.507
	7.0102	6.4701		6.74015		16.6505		187.549
	6.6541	6.0627		6.3584		14.4897		157.453
	7.3715	6.6008		6.98615		13.9849		208.843
	7.1768	6.6891		6.93295		17.5478		204.108
	7.0716	6.8314		6.9515		21.3097		205.751
	7.5041	7.401		7.45255		23.3561		253.525
	8.0587	7.8604		7.95955		22.1436		308.867
	8.2575	8.0891		8.1733		23.8347		334.425
	8.3614	8.1924		8.2769		23.7173		347.304
	8.5163	8.2469		8.3816		23.3892		360.651
	8.8306	8.6187		8.72465		25.6984		406.771
	9.1971	8.8078		9.00245		23.5099		446.877
	9.0036	8.6831		8.84335		23.3545		423.601
	8.4004	8.029		8.2147		24.1546		339.532
	7.9752	7.3336		7.6544		23.1162		274.688
	7.3408	6.6668		7.0038		19.9363		210.43
	7.0253	6.5248		6.77505		18.1668		190.477
	7.6108	7.1735		7.39215		20.2863		247.411
	6.4325	5.8546		6.14355		20.0203		142.025
	6.8247	6.2949		6.5598		18.7222		172.893
	6.5882	6.4051		6.49665		12.8641		167.948
	6.397	6.3431		6.37005		4.749		158.32
	6.9593	6.8463		6.9028		9.7175		201.457
	6.6017	6.3341		6.4679		5.7826		165.728
	6.8243	6.6287		6.7265		6.5056		186.412
	5.917	5.1697		5.54335		16.1437		104.333
	6.6648	6.1414		6.4031		18.51		160.797
	7.0234	6.7465		6.88495		21.9081		199.898
	7.2051	7.1439		7.1745		28.3514		226.194
	7.5913	7.6675		7.6294		36.9925		272.005
	6.8185	6.6461		6.7323		27.8483		186.894
	7.4846	7.4043		7.44445		26.0705		252.699
	6.538	5.8031		6.17055		12.7148		143.906
	7.487	7.2053		7.34615		22.7606		242.821
	7.0529	6.784		6.91845		21.7617		202.83
	6.0163	5.9047		5.9605		25.8145		129.704
	4.9214	4.8079		4.86465		28.9942		70.5117
	6.0242	5.7313		5.87775		26.4795		124.377
	6.7679	6.8957		6.8318		40.0544		195.304
	5.4676	5.5681		5.51785		41.4734		102.9
	5.7877	5.8233		5.8055		42.0949		119.846
	8.2429	8.4007		8.3218		45.689		352.986
	7.2186	7.3757		7.29715		49.6103		237.994
	7.9716	8.1565		8.06405		42.8319		321.193
	8.4935	8.6372		8.56535		45.6695		384.894
	7.6147	7.5377		7.5762		40.2217		266.355
	7.0398	6.7775		6.90865		21.9551		201.969
	6.6503	6.3473		6.4988		20.5358		168.115
	6.9873	6.552		6.76965		18.0538		190.022
	6.5471	6.3422		6.44465		34.5857		163.947
	6.8121	6.8681		6.8401		33.1908		196.017
	5.5066	5.486		5.4963		31.2589		101.699
	5.2077	5.246		5.22685		35.9024		87.4634
	4.4051	4.3514		4.37825		45.9122		51.4053
	5.0524	5.0986		5.0755		48.9831		80.0834
	6.662	6.7235		6.69275		45.8262		183.62
	8.4497	8.599		8.52435		45.1444		379.394
	6.823	6.9105		6.86675		50.5834		198.317
	7.7237	7.8399		7.7818		50.1493		288.633
	7.3771	7.5325		7.4548		50.069		253.755
	6.4374	6.5014		6.4694		48.4949		165.843
	5.5899	5.6063		5.5981		52.0448		107.455
	5.6569	5.6936		5.67525		52.1053		111.96
	6.5239	6.6524		6.58815		53.2007		175.145
	6.7569	6.8532		6.80505		50.8021		193.019
	7.8037	7.9177		7.8607		55.376		297.502
	7.5988	7.6949		7.64685		53.1714		273.876
	7	7.1062		7.0531		55.2038		214.905
	6.4555	6.5378		6.49665		53.9581		167.948
	6.7049	6.79		6.74745		55.3552		188.159
	7.3357	7.4806		7.40815		56.9352		249.021
	7.0822	7.2152		7.1487		56.0119		223.763
	7.2593	7.3308		7.29505		56.6447		237.789
	7.1999	7.305		7.25245		57.424		233.647
	7.4486	7.5334		7.491		55.6834		257.469
	7.9679	8.042		8.00495		55.9756		314.182
	7.9848	8.1113		8.04805		55.6184		319.285
	7.8162	7.8976		7.8569		55.3415		297.071
	7.6508	7.7229		7.68685		57.1258		278.196
	7.7601	7.8698		7.81495		58.2165		292.338
	8.0105	8.1369		8.0737		56.0106		322.347
	7.911	8.0139		7.96245		54.6713		309.205
	7.7167	7.8027		7.7597		55.8132		286.181
	7.631	7.7484		7.6897		54.3512		278.506
	8.1068	8.213		8.1599		55.5801		332.783
	8.7315	8.8478		8.78965		52.6949		415.931
	7.9803	8.1171		8.0487		52.4704		319.362
	8.0225	8.1678		8.09515		51.6459		324.923
	7.4295	7.5043		7.4669		51.8566		254.992
	8.0275	8.1891		8.1083		50.5319		326.509
	7.7953	7.9062		7.85075		48.6723		296.374
	7.7297	7.8743		7.802		49.3333		290.887
	7.526	7.6331		7.57955		49.2818		266.708
	7.7722	7.9088		7.8405		47.9937		295.214
	7.7825	7.8977		7.8401		48.7931		295.169
	7.3557	7.4574		7.40655		45.4393		248.859
	7.1042	7.219		7.1616		43.199		224.976
	7.6973	7.8295		7.7634		41.8765		286.591
	8	8.1391		8.06955		36.3182		321.85
	7.5779	7.6922		7.63505		34.7871		272.61
	7.3783	7.5309		7.4546		34.129		253.734
	6.8898	6.9977		6.94375		33.4423		205.063
	6.3724	6.4597		6.41605		33.8202		161.774
	5.3779	5.4441		5.411		30.5481		97.0373
	4.984	5.0655		5.02475		34.9887		77.7051
	4.9408	4.9915		4.96615		28.5281		75.018
	4.7876	4.8342		4.8109		28.7572		68.2001
	4.1849	4.2094		4.19715		30.2802		45.2866
	3.82	3.8321		3.82605		27.9035		34.305
	3.9017	3.8349		3.8683		20.873		35.4541
	3.9677	3.57		3.76885		16.6544		32.7893
	4.3499	4.2474		4.29865		20.4592		48.6522
	4.7491	4.7787		4.7639		27.067		66.2207
	4.8754	4.897		4.8862		22.2186		71.4529
	4.8839	4.8054		4.84465		18.7485		69.6455
	4.8474	4.1285		4.48795		12.314		55.3669
	4.9181	5.1254		5.02175		6.6334		77.566
	4.9365	5.0403		4.9884		5.0625		76.0309
	5.2759	5.3585		5.3172		6.7628		92.0778
	5.7201	4.8651		5.2926		10.367		90.8057
	6.0732	5.3895		5.73135		9.8351		115.313
	5.6416	5.7049		5.67325		7.1303		111.841
	5.4244	5.2969		5.36065		7.8236		94.3536
	5.5869	5.6726		5.62975		4.8584		109.288
	5.8746	5.9445		5.90955		6.0124		126.406
	5.8767	5.9497		5.9132		0.7604		126.641
	6.0895	6.1748		6.13215		6.1606		141.236
	6.2363	6.3538		6.29505		6.5537		152.793
	6.4727	6.5945		6.5336		4.5176		170.83
	6.5133	6.6611		6.5872		5.1691		175.069
	6.6573	6.7512		6.70425		2.8494		184.568
	6.7916	6.8741		6.83285		0.5314		195.394
	6.9266	7.0038		6.9652		359.757		206.97
	6.8792	6.9678		6.9235		356.367		203.275
	6.7784	6.8664		6.8224		356.358		194.499
	6.8242	6.9152		6.8697		359.538		198.573
	7.1015	7.1974		7.14945		354.777		223.833
	7.5472	7.6589		7.60305		349.806		269.197
	7.9489	8.0716		8.01025		349.219		314.807
	7.7358	7.8557		7.79575		351.782		290.188
	7.1913	7.2942		7.24275		354.048		232.711
	6.8485	6.9416		6.89505		355.689		200.779
	6.5727	6.652		6.61235		358.694		177.082
	6.7396	6.8272		6.7834		355.835		191.183
	6.8661	6.9684		6.91725		356.727		202.725
	6.5406	6.1412		6.3409		9.2565		156.156
	6.2617	6.2795		6.2706		5.4275		151.02
	6.7159	6.8063		6.7611		357.707		189.303
	7.2437	7.3671		7.3054		1.3294		238.802
	7.2259	7.3131		7.2695		1.2702		235.299
	7.181	7.2692		7.2251		356.025		231.014
	7.0128	7.1175		7.06515		348.788		216.008
	6.8264	6.925		6.8757		347.979		199.093
	6.4617	6.5331		6.4974		350.908		168.006
	6.0147	6.044		6.02935		356.984		134.251
	6.1108	6.0264		6.0686		3.4553		136.89
	6.3049	6.1384		6.22165		4.879		147.51
	6.3004	6.0068		6.1536		8.054		142.723
	5.8516	5.2593		5.55545		11.6821		105.018
	5.2578	4.6897		4.97375		16.4739		75.363
	5.8698	5.4747		5.67225		17.2241		111.782
	5.6055	5.0285		5.317		24.7572		92.0674
	5.959	5.52		5.7395		28.8779		115.805
	5.9211	5.4999		5.7105		23.9807		114.059
	6.71	6.4302		6.5701		30.2537		173.709
	6.3976	5.8443		6.12095		24.9887		140.463
	6.5615	6.2075		6.3845		19.8217		159.399
	6.0365	5.6452		5.84085		24.4262		122.049
	6.2883	5.9863		6.1373		23.5659		141.592
	6.4763	6.4524		6.46435		22.7154		165.455
	6.1784	5.985		6.0817		34.2178		137.778
	6.0882	6.0793		6.08375		34.5277		137.918
	5.9968	6.0175		6.00715		28.4255		132.774
	6.1456	6.1257		6.13565		32.439		141.478
	5.9743	5.7531		5.8637		33.8656		123.487
	5.6059	5.1111		5.3585		18.9609		94.2401
	5.5483	5.3701		5.4592		27.4663		99.6536
	5.7028	5.5979		5.65035		31.8448		110.492
	6.7259	6.8094		6.76765		32.7151		189.854
	6.0222	5.7744		5.8983		32.3042		125.686
	6.7593	6.8871		6.8232		46.0281		194.568
	6.1368	5.9534		6.0451		39.8532		135.306
	5.3495	5.1418		5.24565		28.2858		88.4105
	5.2138	5.2755		5.24465		52.9068		88.36
	5.6564	5.6755		5.66595		53.0859		111.41
	5.1662	4.9957		5.08095		45.0485		80.3417
	5.7493	5.7698		5.75955		41.3182		117.023
	4.6967	4.7117		4.7042		69.0508		63.7622
	5.3261	5.354		5.34005		60.5643		93.27
	6.223	6.3027		6.26285		54.2827		150.46
	5.1792	5.1735		5.17635		80.7641		84.9527
	7.1054	7.1088		7.1071		102.851		219.879
	6.5778	6.5607		6.56925		102.423		173.641
	7.2073	7.1599		7.1836		101.618		227.056
	7.1394	7.0934		7.1164		99.937		220.743
	7.1901	7.1259		7.158		98.4082		224.637
	7.6901	7.7208		7.70545		96.9413		280.221
	7.9175	7.9462		7.93185		92.9086		305.654
	7.8767	7.8957		7.8862		96.9862		300.407
	7.7007	7.7458		7.72325		93.8301		282.167
	8.024	8.0715		8.04775		92.6051		319.249
	7.5284	7.6149		7.57165		90.732		265.875
	7.7821	7.8101		7.7961		90.0926		290.227
	7.9514	8.0055		7.97845		90.5451		311.073
	7.8288	7.841		7.8349		90.1731		294.582
	7.8918	7.9255		7.90865		88.5076		302.979
	7.9198	7.9858		7.9528		88.0111		308.082
	7.7115	7.7629		7.7372		86.9128		283.699
	7.2337	7.2758		7.25475		90.6916		233.869
	6.9415	6.9684		6.95495		89.1589		206.057
	7.1658	7.1934		7.1796		90.2177		226.677
	7.549	7.6121		7.58055		84.9504		266.814
	7.2927	7.3383		7.3155		81.7341		239.794
	7.056	7.1011		7.07855		80.6047		217.24
	6.6956	6.717		6.7063		78.1517		184.737
	6.5216	6.5747		6.54815		75.0005		171.974
	5.8543	5.8873		5.8708		67.4711		123.936
	5.6455	5.6892		5.66735		65.7699		111.493
	6.7416	6.8274		6.7845		65.9967		191.276
	6.9692	7.0577		7.01345		64.2534		211.301
	7.1711	7.2361		7.2036		62.9445		228.957
	7.1339	7.2463		7.1901		62.6344		227.673
	7.1533	7.2713		7.2123		60.6045		229.788
	6.2488	6.3		6.2744		59.7831		151.294
	6.3717	6.4406		6.40615		61.1049		161.027
	5.7363	5.7797		5.758		61.5698		116.929
	5.4035	5.4672		5.43535		55.9666		98.3532
	6.4991	6.5633		6.5312		57.4007		170.642
	7.042	7.1573		7.09965		58.7894		219.188
	7.4517	7.539		7.49535		57.283		257.918
	7.4583	7.5548		7.50655		58.0184		259.076
	7.8066	7.863		7.8348		57.3482		294.571
	7.6915	7.8378		7.76465		57.0382		286.729
	8.0276	8.1081		8.06785		57.5199		321.647
	8.0973	8.2164		8.15685		59.2255		332.41
	8.398	8.5162		8.4571		61.4654		370.485
	8.7375	8.85		8.79375		63.3351		416.513
	9.4705	9.5782		9.52435		63.7862		529.191
	9.7894	9.8987		9.84405		65.4757		584.289
	9.3747	9.4508		9.41275		66.7074		510.806
	8.5635	8.654		8.60875		66.5881		390.775
	8.0816	8.1152		8.0984		67.2042		325.315
	7.7709	7.8188		7.79485		67.3905		290.088
	7.5335	7.6318		7.58265		64.4014		267.036
	7.4475	7.5262		7.48685		62.755		257.042
	7.4937	7.5776		7.53565		61.2671		262.101
	7.913	7.9919		7.95245		62.5209		308.041
	7.9857	8.0962		8.04095		63.3521		318.44
	7.7494	7.8638		7.8066		62.4918		291.402
	7.3896	7.4941		7.44185		62.4926		252.435
	7.5406	7.6503		7.59545		62.1656		268.39
	7.2686	7.3696		7.3191		61.5358		240.148
	7.0309	7.1311		7.081		59.3964		217.465
	7.2646	7.3597		7.31215		59.2494		239.465
	7.4435	7.5503		7.4969		58.6465		258.078
	7.1059	7.2137		7.1598		55.9143		224.806
	6.6646	6.7549		6.70975		52.1173		185.023
	6.5557	6.6575		6.6066		46.1252		176.62
	5.9037	5.9837		5.9437		36.3387		128.611
	5.3289	5.3919		5.3604		29.016		94.3404
	5.0205	5.0266		5.02355		25.3144		77.6494
	5.2657	5.2793		5.2725		24.6849		89.7751
	5.4449	5.4616		5.45325		22.8099		99.3281
	5.3055	5.1451		5.2253		14.4436		87.3856
	5.2936	4.6997		4.99665		11.54		76.4087
	5.6625	4.4952		5.07885		12.8713		80.2421
	5.9723	6.0243		5.9983		6.8911		132.188
	6.3387	6.3681		6.3534		6.6906		157.081
	5.8197	5.896		5.85785		357.676		123.118
	5.6728	5.7591		5.71595		346.306		114.386
	5.7133	5.7972		5.75525		344.565		116.761
	6.1205	6.2109		6.1657		349.262		143.567
	6.484	6.5749		6.52945		352.169		170.505
	6.4959	6.5902		6.54305		352.226		171.572
	6.529	6.6168		6.5729		351.063		173.931
	6.9887	7.0927		7.0407		351.551		213.773
	7.1888	7.2939		7.24135		354.182		232.576
	7.2417	7.3391		7.2904		356.473		237.334
	7.5227	7.6102		7.56645		357.42		265.328
	7.7159	7.8058		7.76085		358.305		286.308
	8.0874	8.1776		8.1325		356.956		329.442
	8.0114	8.1185		8.06495		355.503		321.3
	8.2225	8.3384		8.28045		354.083		347.751
	8.4748	8.5961		8.53545		355.319		380.878
	8.543	8.6591		8.60105		356.23		389.727
	9.0395	9.1481		9.0938		358.498		460.619
	8.9177	9.0227		8.9702		357.574		442.092
	8.8816	8.9829		8.93225		357.203		436.504
	9.114	9.2273		9.17065		359.082		472.396
	8.9491	9.0581		9.0036		357.677		447.049
	8.4133	8.5318		8.47255		355.329		372.519
	8.3817	8.4816		8.43165		356.416		367.15
	8.7583	8.8711		8.8147		356.317		419.497
	9.0115	9.1265		9.069		356.115		456.861
	8.8727	8.9835		8.9281		356.468		435.896
	8.1282	8.2333		8.18075		356.296		335.34
	6.8383	6.9126		6.87545		357.623		199.072
	6.2553	6.3091		6.2822		358.056		151.859
	5.9105	5.9348		5.92265		357.53		127.249
	5.914	5.8777		5.89585		359.522		125.529
	4.9719	4.821		4.89645		0.9094		71.9035
	5.3296	5.2867		5.30815		3.0721		91.6085
	4.9551	4.7465		4.8508		2.4898		69.9111
	5.1255	4.7019		4.9137		4.8348		72.6661
	5.4221	5.192		5.30705		6.8685		91.5515
	5.3885	5.0603		5.2244		8.3457		87.3404
	5.3653	5.1441		5.2547		15.5778		88.8689
	5.2501	5.0519		5.151		11.8372		83.7107
	4.4901	4.2249		4.3575		23.8399		50.6779
	4.8121	4.711		4.76155		29.8733		66.1228
	4.6136	4.1949		4.40425		17.1925		52.3265
	4.1601	3.9153		4.0377		15.918		40.3189
	4.031	3.9503		3.99065		32.8938		38.9258
	3.6812	3.3662		3.5237		19.2816		26.798
	4.5116	4.1691		4.34035		13.0736		50.0818
	4.8565	4.7056		4.78105		26.0904		66.9385
	4.8254	4.4883		4.65685		14.269		61.8561
	4.3145	3.7862		4.05035		27.9645		40.699
	4.2588	4.2309		4.24485		40.0301		46.8482
	5.3077	4.9569		5.1323		18.38		82.8023
	4.9326	4.8233		4.87795		36.2062		71.0916
	4.4036	4.3776		4.3906		50.8973		51.8415
	5.0872	4.788		4.9376		16.6383		73.7316
	4.9052	4.6826		4.7939		18.1516		67.4797
	5.1559	4.4507		4.8033		17.4103		67.8774
	5.2858	4.9856		5.1357		22.9358		82.9669
	5.0259	5.0831		5.0545		30.9248		79.0935
	3.9243	3.9731		3.9487		52.6892		37.711
	5.7893	5.8399		5.8146		41.0445		120.411
	4.7011	4.72		4.71055		45.338		64.0208
	4.3803	4.3904		4.38535		48.3686		51.6558
	3.7667	3.7018		3.73425		61.1993		31.8945
	5.0716	5.0743		5.07295		106.069		79.9628
	5.5959	5.535		5.56545		107.14		105.586
	4.877	4.8456		4.8613		112.169		70.3661
	5.5284	5.5292		5.5288		111.027		103.514
	5.8456	5.8495		5.84755		104.93		122.469
	5.8893	5.9236		5.90645		106.661		126.208
	6.1779	6.1458		6.16185		104.893		143.298
	6.5753	6.5562		6.56575		107.217		173.364
	6.8312	6.8266		6.8289		103.95		195.056
	7.135	7.1464		7.1407		100.137		223.012
	7.509	7.5335		7.52125		97.8013		260.601
	7.4051	7.4239		7.4145		95.5833		249.662
	7.3435	7.3682		7.35585		95.7729		243.784
	7.6964	7.695		7.6957		92.3199		279.158
	6.8143	6.7977		6.806		93.4806		193.1
	7.6644	7.698		7.6812		93.7158		277.583
	8.2511	8.2915		8.2713		93.2114		346.599
	7.7275	7.7529		7.7402		93.6895		284.029
	8.2607	8.3208		8.29075		91.3351		349.05
	8.1784	8.2494		8.2139		90.5163		339.433
	8.2406	8.2778		8.2592		92.7634		345.08
	8.4985	8.5003		8.4994		90.7873		376.072
	8.2528	8.3099		8.28135		87.6439		347.864
	7.664	7.7231		7.69355		82.6455		278.924
	7.4196	7.48		7.4498		80.0703		253.244
	6.8048	6.8706		6.8377		76.3575		195.811
	6.3724	6.443		6.4077		68.6189		161.143
	5.6927	5.7602		5.72645		67.0125		115.017
	5.5005	5.5678		5.53415		63.1759		103.815
	5.9963	6.0807		6.0385		60.664		134.863
	5.9261	5.9908		5.95845		63.0972		129.57
	6.128	6.2038		6.1659		61.7813		143.581
	6.4732	6.5601		6.51665		60.5841		169.504
	6.7507	6.8444		6.79755		59.7834		192.382
	6.7471	6.8166		6.78185		68.3901		191.052
	7.6969	7.777		7.73695		73.6179		283.671
	7.832	7.9108		7.8714		73.9301		298.718
	7.3657	7.4463		7.406		74.9502		248.804
	7.0273	7.0919		7.0596		76.2158		215.5
	7.6789	7.7565		7.7177		72.5286		281.559
	7.4802	7.5341		7.50715		68.2548		259.138
	7.1357	7.2242		7.17995		67.2765		226.71
	7.5398	7.6282		7.584		67.6326		267.178
	7.3305	7.4094		7.36995		66.0243		245.188
	6.9797	7.0727		7.0262		64.5952		212.455
	6.838	6.8957		6.86685		66.1061		198.326
	7.0913	7.2067		7.149		66.9342		223.791
	7.154	7.2382		7.1961		65.1257		228.243
	7.2086	7.2918		7.2502		64.9284		233.43
	6.7571	6.8119		6.7845		62.6097		191.276
	6.776	6.8431		6.80955		62.9911		193.402
	6.5593	6.6441		6.6017		61.8588		176.227
	6.6362	6.6751		6.65565		63.5713		180.583
	6.927	6.983		6.955		65.1636		206.062
	7.0154	7.0818		7.0486		65.074		214.494
	6.9287	6.9572		6.94295		64.7726		204.993
	6.6068	6.6886		6.6477		61.6258		179.937
	6.3782	6.4477		6.41295		59.8277		161.54
	7.0066	7.0967		7.05165		58.9729		214.772
	7.023	7.1597		7.09135		57.1391		218.42
	6.8595	6.9479		6.9037		60.1623		201.536
	7.007	7.0982		7.0526		57.9491		214.859
	7.0609	7.1737		7.1173		57.9879		220.827
	6.8613	6.9379		6.8996		57.4692		201.177
	6.6977	6.7647		6.7312		56.7586		186.803
	6.2913	6.3879		6.3396		55.7174		156.06
	6.1762	6.2622		6.2192		57.3007		147.336
	5.8188	5.8974		5.8581		48.6793		123.134
	5.4746	5.5451		5.50985		47.805		102.453
	4.3593	4.3925		4.3759		43.8571		51.3226
	4.1287	4.1818		4.15525		31.7891		43.9438
	3.9499	3.9853		3.9676		26.6332		38.2551
	3.8556	3.6944		3.775		9.3824		32.9501
	4.0885	3.6174		3.85295		10.297		35.0337
	4.2731	4.0746		4.17385		6.9009		44.5366
	4.8017	4.8499		4.8258		0.8044		68.8358
	4.6806	4.7354		4.708		3.9751		63.9169
	4.6621	4.7078		4.68495		2.1866		62.9827
	4.6909	4.7583		4.7246		2.8335		64.5953
	5.1336	5.1826		5.1581		4.5214		84.0573
	5.5499	5.2104		5.38015		6.9324		95.387
	4.7533	4.8098		4.78155		0.4229		66.9595
	4.3526	4.394		4.3733		0.1642		51.2311
	4.2938	4.342		4.3179		355.545		49.3087
	4.2544	4.3005		4.27745		349.81		47.9359
	4.0315	4.0863		4.0589		337.93		40.9573
	4.8889	4.9609		4.9249		344.138		73.1642
	5.0263	5.1059		5.0661		344.609		79.6393
	5.0231	5.1011		5.0621		340.932		79.4508
	5.1093	5.1962		5.15275		340.753		83.796
	4.8469	4.9269		4.8869		340.563		71.4836
	4.7012	4.7845		4.74285		336.765		65.3468
	4.929	5.0107		4.96985		339.425		75.1858
	5.3	5.3802		5.3401		343.593		93.2726
	5.6855	5.7732		5.72935		343.037		115.192
	5.8788	5.9717		5.92525		342.26		127.417
	5.4325	5.5182		5.47535		343.594		100.541
	5.9546	6.0615		6.00805		341.261		132.833
	6.3145	6.4199		6.3672		344.892		158.107
	6.7948	6.9136		6.8542		342.081		197.232
	6.7622	6.8881		6.82515		341.046		194.734
	6.5312	6.6342		6.5827		343.424		174.71
	6.7574	6.8633		6.81035		344.471		193.47
	6.4406	6.5214		6.481		344.611		166.737
	5.4094	5.4895		5.44945		345.785		99.1206
	5.3313	5.4031		5.3672		342.541		94.6999
	5.7767	5.8616		5.81915		346.983		120.694
	5.595	5.6616		5.6283		349.851		109.204
	5.1601	5.2429		5.2015		349.138		86.197
	4.8417	4.8884		4.86505		350.153		70.529
	4.4024	4.4445		4.42345		355.263		53.0139
	4.1405	4.1173		4.1289		354.235		43.1131
	4.3923	4.2619		4.3271		357.878		49.6246
	4.0859	3.7883		3.9371		11.6553		37.3797
	3.9037	3.4763		3.69		13.011		30.7741
	4.4615	4.2671		4.3643		16.9019		50.9155
	4.7401	4.5852		4.66265		21.0829		62.0876
	4.3461	3.9383		4.1422		22.096		43.5311
	4.7962	4.6083		4.70225		21.0467		63.683
	4.0091	3.6534		3.83125		17.9607		34.4451
	3.2766	2.8739		3.07525		25.5776		17.8134
	3.9589	3.6869		3.8229		17.3174		34.2204
	3.1729	2.9519		3.0624		21.4161		17.5911
	3.6078	3.6023		3.60505		356.86		28.6972
	3.4735	3.2702		3.37185		1.0307		23.4807
	3.4987	3.4406		3.46965		343.695		25.5837
	3.6806	3.4058		3.5432		14.1511		27.2454
	3.872	3.7667		3.81935		27.7386		34.1251
	3.7062	3.524		3.6151		38.9404		28.9379
	4.4309	4.471		4.45095		30.1364		54.0088
	3.1387	3.1362		3.13745		51.1001		18.9163
	4.342	4.2844		4.3132		59.5782		49.1479
	4.9058	4.9345		4.92015		62.1225		72.9527
	4.2556	4.2155		4.23555		50.0454		46.541
	4.5599	4.5747		4.5673		53.5758		58.3559
	4.9877	4.565		4.77635		22.5156		66.7413
	4.997	4.7366		4.8668		16.4333		70.6052
	4.6043	4.167		4.38565		26.3905		51.6664
	4.1717	4.14		4.15585		40.7549		43.9628
	4.9863	4.8478		4.91705		31.6832		72.8149
	5.3613	5.3847		5.373		49.4629		95.0072
	5.2822	4.8213		5.05175		28.2097		78.9645
	5.278	5.2294		5.2537		45.3595		88.8182
	5.407	5.4303		5.41865		61.6544		97.4495
	5.3344	5.3322		5.3333		73.2264		92.9168
	5.5569	5.5157		5.5363		104.468		103.936
	6.3742	6.3674		6.3708		106.806		158.376
	6.418	6.4175		6.41775		111.386		161.903
	6.5145	6.5498		6.53215		110.431		170.716
	7.207	7.1746		7.1908		110.243		227.739
	7.3582	7.3519		7.35505		111.818		243.704
	7.5859	7.5855		7.5857		108.586		267.358
	7.5946	7.6033		7.59895		108.73		268.761
	8.6353	8.6518		8.64355		103.494		395.533
	7.7175	7.7361		7.7268		101.503		282.556
	7.572	7.5302		7.5511		99.7925		263.716
	7.73	7.7421		7.73605		95.2608		283.572
	7.6148	7.6282		7.6215		94.2919		271.161
	7.5451	7.5884		7.56675		88.6097		265.359
	7.4135	7.4443		7.4289		89.1637		251.119
	7.119	7.1531		7.13605		93.9017		222.577
	6.7612	6.7664		6.7638		92.4396		189.53
	6.3783	6.3891		6.3837		87.3149		159.34
	7.7834	7.8212		7.8023		94.3234		290.92
	8.0443	8.0676		8.05595		86.8633		320.226
	6.6908	6.7556		6.7232		81.496		186.138
	7.2831	7.3599		7.3215		75.7933		240.384
	7.4688	7.5718		7.5203		69.1453		260.502
	8.3729	8.4784		8.42565		68.8618		366.367
	8.2265	8.304		8.26525		70.929		345.839
	8.6645	8.7714		8.71795		70.2958		405.835
	8.0394	8.1345		8.08695		72.9377		323.937
	8.4372	8.5709		8.50405		69.9395		376.689
	7.154	7.1983		7.17615		73.247		226.35
	7.4958	7.5849		7.54035		71.3643		262.591
	8.5819	8.6073		8.5946		71.8435		388.851
	7.7896	7.8875		7.83855		67.3774		294.994
	6.6917	6.716		6.70385		68.7984		184.535
	7.6988	7.7788		7.7388		69.4801		283.875
	8.1456	8.2497		8.19765		71.326		337.423
	7.5133	7.5557		7.5345		72.9994		261.981
	8.2197	8.3065		8.2631		71.0225		345.569
	8.7178	8.7864		8.7521		69.6487		410.623
	7.8291	7.9338		7.88145		67.4891		299.864
	6.8716	6.9379		6.90475		62.5096		201.628
	6.6124	6.6746		6.6435		66.1041		179.596
	6.7101	6.7551		6.7326		69.2827		186.919
	7.0552	7.1346		7.0949		68.7758		218.748
	6.8249	6.9015		6.8632		65.9248		198.01
	6.565	6.6291		6.59705		60.3875		175.855
	6.7317	6.7961		6.7639		58.4207		189.539
	6.4928	6.5834		6.5381		57.8945		171.183
	6.3817	6.4782		6.42995		59.4763		162.828
	6.267	6.3334		6.3002		56.1414		153.168
	6.3371	6.4155		6.3763		50.0377		158.786
	6.0028	6.0914		6.0471		49.0518		135.44
	6.3015	6.353		6.32725		47.8872		155.15
	6.4666	6.5584		6.5125		42.8977		169.18
	6.4193	6.5203		6.4698		36.1949		165.874
	6.6215	6.7126		6.66705		31.1396		181.513
	6.5758	6.6737		6.62475		37.3113		178.08
	6.6507	6.7503		6.7005		39.7412		184.259
	6.7382	6.8542		6.7962		39.174		192.267
	6.6971	6.8054		6.75125		39.453		188.477
	6.6866	6.771		6.7288		39.525		186.603
	6.9648	7.0897		7.02725		32.9679		212.551
	7.0877	7.2131		7.1504		30.416		223.922
	7.661	7.7771		7.71905		30.4858		281.707
	7.8976	7.9561		7.92685		26.6086		305.076
	7.7861	7.8777		7.8319		27.5209		294.244
	7.8455	7.8584		7.85195		24.4553		296.51
	7.7575	7.7781		7.7678		25.0418		287.078
	7.5461	7.5698		7.55795		24.2672		264.435
	7.3891	7.4327		7.4109		24		249.298
	7.2188	7.3168		7.2678		21.177		235.134
	7.2279	6.3694		6.79865		14.7114		192.475
	7.4251	6.9353		7.1802		8.9694		226.734
	7.5075	6.1108		6.80915		12.2666		193.368
	7.3874	6.2121		6.79975		13.4904		192.568
	8.1009	7.2194		7.66015		14.8025		275.307
	7.2555	5.7348		6.49515		11.8412		167.832
	7.6888	7.2016		7.4452		15.6691		252.776
	7.6955	7.7907		7.7431		19.4595		284.348
	7.6605	7.7678		7.71415		20.0736		281.171
	7.6331	7.7068		7.66995		21.8871		276.365
	6.8109	6.8225		6.8167		24.2372		194.012
	6.363	6.4073		6.38515		20.8088		159.448
	5.9502	5.9947		5.97245		21.4406		130.486
	5.3625	5.3665		5.3645		23.1649		94.557
	4.9758	4.7922		4.884		18.9522		71.3564
	5.0184	4.4319		4.72515		12.8465		64.6179
	5.4836	4.7709		5.12725		13.6764		82.5581
	5.6924	5.0512		5.3718		12.0664		94.9436
	5.8339	5.8892		5.86155		5.9611		123.351
	5.7941	5.8951		5.8446		4.9688		122.284
	5.6324	5.6713		5.65185		5.5617		110.58
	5.5694	5.6355		5.60245		0.5434		107.706
	5.0057	5.0671		5.0364		354.948		78.2468
	5.2854	5.3463		5.31585		358.399		92.0077
	5.328	5.3987		5.36335		2.6533		94.4962
	5.6617	5.7408		5.70125		1.4253		113.505
	5.915	5.9967		5.95585		353.421		129.401
	5.8402	5.9029		5.87155		348.761		123.984
	6.3605	6.4566		6.40855		347.182		161.208
	6.694	6.8102		6.7521		346.606		188.548
	6.6476	6.7617		6.70465		345.188		184.601
	6.5091	6.6092		6.55915		348.946		172.842
	6.4027	6.4941		6.4484		350.834		164.234
	5.7732	5.8619		5.81755		349.283		120.594
	5.4634	5.5476		5.5055		346.302		102.211
	5.4159	5.4869		5.4514		342.908		99.2271
	5.1111	5.1724		5.14175		344.247		83.2605
	5.8838	5.9979		5.94085		346.535		128.426
	6.1185	6.1978		6.15815		348.877		143.04
	6.4534	6.5158		6.4846		353.702		167.015
	6.5695	6.491		6.53025		353.945		170.567
	6.6031	6.6711		6.6371		353.506		179.078
	6.9402	6.9053		6.92275		0.3676		203.209
	6.5589	6.0934		6.32615		4.9565		155.069
	6.1052	5.8104		5.9578		0.873		129.528
	7.1273	6.6775		6.9024		11.161		201.422
	6.7223	6.5898		6.65605		8.0663		180.616
	6.7493	6.2571		6.5032		8.3772		168.456
	7.3717	7.167		7.26935		14.4361		235.284
	7.2868	7.1972		7.242		22.8916		232.639
	6.8307	6.6225		6.7266		26.8623		186.42
	6.5726	6.1985		6.38555		17.0664		159.478
	7.3253	6.6443		6.9848		14.9571		208.722
	7.2126	6.451		6.8318		11.0434		195.304
	7.1404	6.4201		6.78025		13.6146		190.916
	7.5542	7.3643		7.45925		20.6616		254.209
	8.3929	7.7913		8.0921		13.1837		324.556
	7.9751	7.9304		7.95275		28.7643		308.076
	6.9898	6.5601		6.77495		19.8608		190.469
	7.1215	6.6911		6.9063		33.521		201.763
	8.1228	7.9683		8.04555		25.7079		318.987
	7.4109	7.4359		7.4234		43.989		250.562
	7.3469	6.5744		6.96065		19.6837		206.564
	8.1188	7.978		8.0484		31.2182		319.326
	8.1604	8.2149		8.18765		35.9869		336.189
	8.1517	8.2985		8.2251		44.2266		340.824
	7.7474	7.7261		7.73675		35.6161		283.649
	7.5372	7.6177		7.57745		45.2171		266.487
	8.0832	7.9843		8.03375		34.6915		317.586
	8.1511	7.8192		7.98515		30.8174		311.857
	8.2737	8.4254		8.34955		37.1901		356.529
	8.0715	8.142		8.10675		47.3096		326.322
	8.2708	8.0357		8.15325		30.2711		331.97
	8.2622	7.942		8.1021		32.4535		325.761
	8.1967	8.0962		8.14645		34.2014		331.14
	8.7938	8.9111		8.85245		41.548		424.91
	9.0687	9.136		9.10235		39.0637		461.92
	8.5293	8.4153		8.4723		33.1373		372.486
	10.302	10.4944		10.3982		40.7164		688.622
	9.3783	9.3674		9.37285		42.3517		504.337
	9.3866	9.5515		9.46905		41.2368		520.026
	9.5281	9.6413		9.5847		48.9762		539.314
	9.9545	9.9156		9.93505		45.0131		600.643
	10.4898	10.6021		10.546		34.2255		718.395
	9.2297	9.4127		9.3212		37.6782		496.046
	8.6055	8.6691		8.6373		47.0822		394.675
	8.9909	9.1435		9.0672		39.193		456.589
	8.4438	8.5434		8.4936		40.9445		375.303
	9.7017	9.8298		9.76575		41.3228		570.457
	8.35	8.4958		8.4229		43.7344		366.008
	9.4714	9.494		9.4827		30.622		522.278
	9.2861	9.3794		9.33275		29.3357		497.892
	8.1535	8.2238		8.18865		31.447		336.313
	8.0529	7.4419		7.7474		18.4855		284.822
	8.1216	8.0487		8.08515		20.7878		323.721
	7.2888	7.1401		7.21445		26.4155		229.994
	7.8692	7.6787		7.77395		21.9516		287.761
	7.9715	8.0487		8.0101		29.0016		314.789
	6.9959	6.8741		6.935		26.0071		204.289
	7.5643	7.4194		7.49185		21.6309		257.557
	7.6651	7.5856		7.62535		22.7395		271.572
	7.9458	7.9934		7.9696		27.9212		310.039
	7.0671	7.1285		7.0978		30.377		219.017
	6.868	6.9519		6.90995		30.6082		202.083
	6.525	6.6203		6.57265		33.7997		173.911
	6.0719	6.1624		6.11715		38.0731		140.202
	5.8005	5.8836		5.84205		45.2912		122.124
	6.4465	6.5339		6.4902		47.4778		167.448
	6.5378	6.6524		6.5951		48.4958		175.699
	6.3691	6.4406		6.40485		47.6038		160.929
	6.8198	6.9218		6.8708		43.7245		198.668
	6.6011	6.7063		6.6537		39.8508		180.425
	6.6383	6.7267		6.6825		35.2087		182.778
	6.7877	6.8987		6.8432		34.0022		196.283
	6.3807	6.4675		6.4241		32.3473		162.384
	6.0067	6.0782		6.04245		29.2319		135.128
	6.1516	6.226		6.1888		29.9787		145.186
	6.2498	6.3456		6.2977		31.6635		152.986
	5.8998	6.0039		5.95185		35.8306		129.14
	5.8716	5.9695		5.92055		38.049		127.114
	6.1897	6.2831		6.2364		40.9809		148.562
	6.3209	6.4247		6.3728		44.5878		158.525
	6.64	6.7504		6.6952		43.1371		183.822
	6.3525	6.4524		6.40245		41.1278		160.748
	6.1681	6.2548		6.21145		40.8885		146.786
	6.1124	6.216		6.1642		41.9506		143.462
	5.7773	5.8665		5.8219		41.5911		120.865
	5.2859	5.3685		5.3272		39.3446		92.5983
	5.3483	5.429		5.38865		35.5055		95.8398
	5.7704	5.8582		5.8143		30.2496		120.392
	6.3702	6.4314		6.4008		27.459		160.623
	6.4225	6.4343		6.4284		25.6212		162.71
	6.9595	6.9928		6.97615		26.3548		207.947
	7.2077	7.2405		7.2241		23.5189		230.918
	6.9672	7.0671		7.01715		20.516		211.635
	7.3016	7.3913		7.34645		19.6845		242.85
	7.3826	7.382		7.3823		18.1822		246.423
	7.0333	6.5871		6.8102		16.01		193.458
	7.8622	7.2754		7.5688		15.9648		265.575
	8.0229	7.6636		7.84325		17.1293		295.525
	7.4341	6.7345		7.0843		14.754		217.769
	7.7664	7.1955		7.48095		15.9832		256.434
	7.6433	6.3939		7.0186		11.6062		211.767
	7.8499	6.5863		7.2181		13.3102		230.343
	7.4934	6.4676		6.9805		10.4608		208.337
	7.4382	6.4614		6.9498		10.7767		205.6
	6.7349	6.0911		6.413		9.9889		161.544
	6.7093	6.3207		6.515		8.9746		169.375
	6.7644	6.6324		6.6984		7.4841		184.085
	7.0954	7.1961		7.14575		2.3057		223.486
	7.2438	7.3366		7.2902		0.7125		237.315
	7.5483	7.6549		7.6016		354.476		269.043
	7.7554	7.8737		7.81455		350.695		292.293
	8.2791	8.4001		8.3396		350.514		355.256
	8.5051	8.6326		8.56885		351.581		385.366
	8.3166	8.4419		8.37925		353.698		360.348
	8.2969	8.4184		8.35765		352.839		357.568
	7.7152	7.8348		7.775		350.582		287.877
	7.5814	7.6904		7.6359		353.062		272.701
	7.9565	8.0606		8.00855		355.489		314.607
	7.4946	7.5766		7.5356		357.753		262.096
	7.4631	7.5546		7.50885		359.583		259.314
	7.2039	7.2954		7.24965		0.3162		233.377
	6.6197	6.7125		6.6661		356.995		181.435
	6.5332	6.6263		6.57975		355.165		174.475
	6.674	6.7619		6.71795		356.985		185.702
	6.5458	6.624		6.5849		359.553		174.885
	6.4762	6.5536		6.5149		357.758		169.367
	6.2923	6.362		6.32715		359.769		155.142
	6.4716	6.5583		6.51495		359.905		169.371
	7.0984	7.1952		7.1468		2.0939		223.584
	7.3071	7.4048		7.35595		1.9671		243.794
	7.3814	7.4799		7.43065		1.8047		251.297
	7.5348	7.6294		7.5821		1.3313		266.977
	7.4824	7.5716		7.527		359.055		261.199
	7.4025	7.4885		7.4455		357.392		252.806
	7.5573	7.6614		7.60935		356.276		269.866
	7.4829	7.5835		7.5332		354.773		261.845
	7.1722	7.2706		7.2214		355.462		230.659
	6.8474	6.9515		6.89945		353.931		201.164
	6.361	6.4375		6.39925		353.277		160.507
	6.3292	6.4082		6.3687		353.494		158.219
	6.2578	6.1437		6.20075		359.036		146.029
	6.677	6.5758		6.6264		3.1948		178.213
	6.2086	5.5864		5.8975		6.4926		125.635
	6.2514	5.7556		6.0035		10.0505		132.532
	6.8527	6.3125		6.5826		11.7881		174.702
	6.0446	5.379		5.7118		12.9612		114.137
	6.7699	6.1636		6.46675		18.4155		165.64
	7.4344	7.2559		7.34515		24.0799		242.721
	7.7975	7.8063		7.8019		31.671		290.876
	7.7996	7.833		7.8163		30.5371		292.489
	7.4505	7.4571		7.4538		29.4508		253.653
	7.3232	7.4533		7.38825		33.637		247.019
	6.8011	6.5914		6.69625		31.6807		183.908
	6.6133	6.3998		6.50655		33.2621		168.717
	6.749	6.7686		6.7588		30.8802		189.11
	6.5356	6.5601		6.54785		30.7163		171.95
	6.427	6.45		6.4385		33.2336		163.478
	5.6101	5.3495		5.4798		32.7411		100.786
	5.8728	5.7951		5.83395		25.3764		121.617
	5.5062	5.3883		5.44725		42.7066		99.0006
	5.4381	5.3812		5.40965		37.1128		96.9647
	5.4505	5.4371		5.4438		42.4855		98.8127
	6.7994	6.7603		6.77985		61.6523		190.883
	7.6847	7.7823		7.7335		57.7496		283.292
	5.6288	5.698		5.6634		42.6981		111.26
	5.6213	5.2146		5.41795		18.528		97.4117
	6.1221	6.1533		6.1377		0.6148		141.62
	5.6438	5.3419		5.49285		11.4041		101.508
	5.4235	5.0374		5.23045		11.5319		87.6442
	4.7336	4.4704		4.602		3.2796		59.6961
	5.3924	5.2509		5.32165		6.4464		92.3092
	4.9531	4.8634		4.90825		359.217		72.4246
	4.7818	4.7108		4.7463		352.322		65.4895
	3.7612	3.716		3.7386		354.155		32.0061
	4.5023	4.1146		4.30845		9.9818		48.9857
	6.6203	6.3571		6.4887		19.4761		167.332
	4.641	4.3695		4.50525		8.3519		56.0096
	4.6705	4.2615		4.466		13.7698		54.5585
	5.9776	6.0563		6.01695		44.4255		133.424
	5.8725	5.9243		5.8984		44.6344		125.692
	7.3482	7.4344		7.3913		34.4177		247.325
	7.3478	7.4317		7.38975		31.5796		247.17
	8.0085	8.068		8.03825		31.2102		318.12
	7.4022	7.47		7.4361		35.9384		251.85
	7.4997	7.635		7.56735		49.3358		265.422
	8.5848	8.6573		8.62105		56.8536		392.452
	8.6056	8.7328		8.6692		58.7568		399.065
	8.6665	8.82		8.74325		54.8299		409.378
	7.5195	7.6061		7.5628		50.2788		264.944
	7.0146	7.0592		7.0369		52.1232		213.427
	6.841	6.9192		6.8801		52.2216		199.476
	6.5028	6.5824		6.5426		53.4571		171.537
	6.0115	6.0455		6.0285		50.7442		134.194
	5.1256	5.1765		5.15105		53.3128		83.7131
	5.1829	5.2364		5.20965		49.3297		86.6028
	4.9821	5.0556		5.01885		50.4655		77.4317
	5.381	5.4779		5.42945		53.3318		98.0333
	5.1089	5.1804		5.14465		56.408		83.4014
	5.1518	5.1946		5.1732		62.638		84.7977
	5.0267	5.0955		5.0611		60.7467		79.4037
	5.6831	5.7501		5.7166		56.4085		114.425
	5.8151	5.8621		5.8386		58.4301		121.908
	5.3937	5.443		5.41835		55.7817		97.4333
	6.0514	6.1324		6.0919		54.0534		138.473
	6.1874	6.2714		6.2294		49.3758		148.062
	6.0559	6.0898		6.07285		49.1582		137.178
	6.3281	6.3887		6.3584		48.9784		157.453
	6.5869	6.6969		6.6419		51.9202		179.466
	5.9949	6.0409		6.0179		53.8964		133.488
	6.5155	6.6019		6.5587		52.9979		172.806
	6.906	7.0417		6.97385		50.9521		207.742
	7.2604	7.3604		7.3104		52.4508		239.293
	7.5519	7.639		7.59545		51.2247		268.39
	7.885	7.9597		7.92235		53.0853		304.557
	8.2978	8.4452		8.3715		52.7451		359.349
	8.8397	8.9814		8.91055		53.5201		433.331
	9.2333	9.381		9.30715		53.56		493.806
[truncated: 153,276 more rows]
