# Supplementary material for: A large volume wind data for renewable energy applications
Source: Data Brief. 2019 Jul 19;25:104291. doi: 10.1016/j.dib.2019.104291 (PMC6685692; doi:10.1016/j.dib.2019.104291)
Supplement: Dataset7 — Three year Data set of Location S7 [file mmc7.xlsx]

## Sheet: Sheet1
S7
	Wind Speed North(m/s)	Wind Speed South(m/s)		Wind Speed (m/s)		Wind direction (°)			WPD (W/m^2)
2014-01-01	5.8023	5.7962		5.79925		125.796			119.46
	5.4256	5.4132		5.4194		124.215			97.4899
	4.8654	4.842		4.8537		125.04			70.0366
	4.842	4.8219		4.83195		126.622			69.0993
	4.1582	4.1232		4.1407		130.079			43.4838
	4.3025	4.3097		4.3061		123.725			48.9056
	4.4415	4.4519		4.4467		127.965			53.8542
	4.8747	4.8501		4.8624		126.787			70.4139
	4.5719	4.5587		4.5653		128.468			58.2793
	3.9598	3.967		3.9634		132.313			38.1338
	4.2473	4.2		4.22365		137.944			46.1498
	4.6283	4.59		4.60915		138.915			59.9748
	4.1737	4.1226		4.14815		142.173			43.7189
	3.4927	3.4455		3.4691		140.852			25.5715
	3.7408	3.7278		3.7343		137.677			31.8958
	3.3418	3.2979		3.31985		135.656			22.411
	1.9915	2.0105		2.001		147.209			4.90735
	1.0387	1.0725		1.0556		192.03			0.720451
	1.2391	1.291		1.26505		189.216			1.24002
	1.4597	1.5604		1.51005		166.737			2.10902
	1.0995	1.1151		1.1073		171.044			0.831576
	1.3417	1.3334		1.33755		151.315			1.46567
	0.5002	0.5364		0.5183		139.457			0.0852805
	0.4207	0.5476		0.48415		213.884			0.0695098
	0.6176	0.6954		0.6565		200.57			0.173305
	0.6835	0.7505		0.717		200.722			0.225769
	0.5935	0.61		0.60175		235.041			0.133461
	0.6925	0.7169		0.7047		217.805			0.214348
	0.9743	0.9828		0.97855		218.734			0.573925
	1.0079	1.0351		1.0215		222.272			0.652862
	0.9258	0.9341		0.92995		220.565			0.492589
	1.2711	1.2721		1.2716		218.988			1.25938
	1.4069	1.4275		1.4172		224.944			1.74341
	1.6537	1.659		1.65635		206.545			2.78332
	1.5671	1.6318		1.59945		199.182			2.50621
	1.5044	1.5584		1.5314		192.209			2.19974
	1.7629	1.7972		1.78005		201.496			3.45464
	1.9265	1.9191		1.9228		213.218			4.3542
	1.9356	1.9391		1.93735		228.949			4.4538
	1.9592	1.9524		1.9558		239.428			4.58226
	1.9258	1.9201		1.92295		236.956			4.35522
	1.9118	1.9123		1.91205		242.816			4.28158
	2.1005	2.0766		2.08855		236.352			5.58008
	2.4247	2.4004		2.41255		248.189			8.60072
	2.3926	2.3735		2.38305		252.333			8.28907
	2.3423	2.3251		2.3337		252.001			7.78469
	1.8732	1.8545		1.86385		243.932			3.96587
	1.2952	1.2967		1.29595		229.111			1.33312
	0.7466	0.7686		0.7576		211.603			0.266334
	0.2445	0.3032		0.27385		175.726			0.0125789
	0.2361	0.2386		0.23735		115.268			0.00818981
	0.5524	0.5262		0.5393		45.1178			0.0960721
	1.2941	1.3285		1.3113		39.6969			1.38106
	1.2751	1.3319		1.3035		23.8955			1.35656
	0.7484	0.7497		0.74905		357.943			0.257418
	0.4798	0.4701		0.47495		350.825			0.065622
	0.5488	0.6152		0.582		32.8418			0.120747
	0.6137	0.673		0.64335		347.764			0.163098
	0.7681	0.7436		0.75585		350.47			0.264492
	0.4751	0.5336		0.50435		333.183			0.0785782
	1.3718	1.2909		1.33135		30.8181			1.44538
	1.7474	1.6979		1.72265		52.7392			3.1311
	2.4086	2.3983		2.40345		78.1298			8.50377
	2.7769	2.7228		2.74985		80.0458			12.736
	4.0006	3.9881		3.99435		92.1719			39.0341
	4.2761	4.2631		4.2696		77.187			47.6725
	4.5868	4.6088		4.5978		86.5516			59.5328
	4.5476	4.5348		4.5412		98.2498			57.3612
	4.6268	4.6215		4.62415		91.2148			60.5622
	4.2121	4.2363		4.2242		94.3573			46.1678
	4.5236	4.5821		4.55285		71.9878			57.8038
	4.1215	4.187		4.15425		88.0923			43.9121
	4.7573	4.7722		4.76475		86.5575			66.2562
	4.0899	4.0846		4.08725		83.6794			41.8215
	5.4712	5.4836		5.4774		102.302			100.654
	5.296	5.3724		5.3342		74.359			92.9638
	5.4582	5.4402		5.4492		85.5554			99.107
	3.9196	3.9591		3.93935		90.1088			37.4438
	3.6497	3.6573		3.6535		71.7353			29.8699
	4.0578	4.0831		4.07045		59.5827			41.3079
	4.5354	4.5637		4.54955		61.2389			57.6782
	5.4313	5.5164		5.47385		71.661			100.458
	5.0948	5.1382		5.1165		76.2335			82.0399
	4.8473	4.8921		4.8697		71.7817			70.7315
	5.3374	5.383		5.3602		78.9248			94.3298
	4.4668	4.421		4.4439		70.0356			53.7525
	4.3995	4.4306		4.41505		86.308			52.7124
	3.2946	3.2414		3.268		62.4719			21.3773
	4.316	4.3628		4.3394		56.0417			50.049
	4.7447	4.7492		4.74695		50.9021			65.5164
	4.6556	4.6547		4.65515		82.2509			61.7884
	3.7804	3.8549		3.81765		71.3493			34.0796
	5.3485	5.4113		5.3799		65.5089			95.3737
	4.7744	4.8066		4.7905		83.8472			67.3362
	4.482	4.5683		4.52515		68.1395			56.7551
	4.0719	4.1908		4.13135		62.9621			43.1899
	4.9483	5.0361		4.9922		68.0036			76.2047
	4.0141	4.0502		4.03215		83.6914			40.1528
	2.9209	2.8702		2.89555		81.7365			14.8696
	2.7734	2.7869		2.78015		110.993			13.1617
	3.3141	3.3526		3.33335		91.1873			22.6855
	3.1572	3.2059		3.18155		85.8898			19.7252
	3.5105	3.5255		3.518		82.6978			26.6682
	4.452	4.4734		4.4627		83.297			54.4376
	4.6531	4.6863		4.6697		81.0973			62.3696
	4.0111	4.0628		4.03695		93.499			40.2964
	3.4208	3.4431		3.43195		105.183			24.7588
	3.0537	3.0802		3.06695		111.874			17.6696
	2.9276	2.9234		2.9255		114.877			15.3358
	2.6089	2.6168		2.61285		116.002			10.9257
	3.1299	3.1433		3.1366		110.892			18.9009
	3.0543	3.0483		3.0513		95.9104			17.4005
	2.5103	2.5264		2.51835		102.37			9.7826
	2.8554	2.8835		2.86945		96.2017			14.4711
	3.0635	3.0907		3.0771		91.9095			17.8456
	4.0329	4.0609		4.0469		88.0934			40.5951
	4.5681	4.5919		4.58		92.7688			58.844
	4.5548	4.5643		4.55955		104.66			58.0593
	4.8003	4.7866		4.79345		129.926			67.4607
	5.6573	5.6691		5.6632		129.933			111.248
	6.1926	6.1644		6.1785		126.588			144.463
	6.6187	6.579		6.59885		127.144			175.999
	6.4983	6.4695		6.4839		129.458			166.961
	6.8201	6.7668		6.79345		128.84			192.034
	5.5832	5.5573		5.57025		128.53			105.86
	6.7489	6.6835		6.7162		128.547			185.557
	6.4772	6.3947		6.43595		124.097			163.284
	6.8513	6.7947		6.823		123.538			194.55
	7.5974	7.5369		7.56715		124.27			265.401
	6.3558	6.3293		6.34255		126.69			156.278
	5.9719	5.8992		5.93555		132.393			128.082
	5.8797	5.8381		5.8589		137.485			123.184
	6.0393	5.9573		5.9983		139.567			132.188
	6.2867	6.2329		6.2598		141.026			150.241
	6.9841	6.8812		6.93265		139.783			204.082
	6.4771	6.3968		6.43695		140.87			163.36
	7.0596	6.9684		7.014		136.889			211.351
	7.0671	7.0045		7.0358		139.931			213.327
	6.2596	6.2042		6.2319		139.683			148.241
	6.1567	6.1337		6.1452		140.502			142.139
	5.5494	5.5162		5.5328		138.688			103.739
	5.8701	5.8115		5.8408		139.946			122.046
	5.9824	5.9046		5.9435		141.548			128.598
	6.4768	6.381		6.4289		141.023			162.748
	6.1462	6.1649		6.15555		142.064			142.859
	4.2473	4.2104		4.22885		147.045			46.3205
	1.6494	1.6925		1.67095		166.816			2.85757
	1.3871	1.4498		1.41845		202.413			1.74803
	2.0949	2.0708		2.08285		159.114			5.53452
	2.4345	2.412		2.42325		161.39			8.71567
	2.1752	2.3145		2.24485		178.234			6.92896
	1.9835	2.2549		2.1192		189.89			5.82937
	2.2175	2.5325		2.375		191.049			8.20535
	2.5963	2.8829		2.7396		188.286			12.5941
	2.7524	2.9316		2.842		198.338			14.0598
	2.8465	3.0966		2.97155		196.736			16.0715
	2.9368	3.1837		3.06025		196.1			17.554
	3.1916	3.4184		3.305		197.119			22.1116
	3.1895	3.41		3.29975		197.405			22.0064
	3.1461	3.3055		3.2258		198.018			20.5598
	3.5487	3.7275		3.6381		194.089			29.4937
	3.675	3.9499		3.81245		186.898			33.9405
	3.9439	4.0562		4.00005		182.41			39.2015
	3.3466	3.5858		3.4662		185.766			25.5074
	2.814	3.1503		2.98215		196.797			16.2441
	2.7224	2.7672		2.7448		211.029			12.666
	2.1502	2.2338		2.192		206.741			6.45101
	1.958	2.0043		1.98115		210.434			4.76275
	1.5968	1.7262		1.6615		201.776			2.80936
	1.8772	2.0978		1.9875		198.388			4.8087
	2.3985	2.7048		2.55165		192.132			10.1758
	2.7165	2.8225		2.7695		183.742			13.011
	2.366	2.7423		2.55415		185.665			10.2058
	2.7021	2.768		2.73505		185.015			12.5315
	2.6676	2.8856		2.7766		195.916			13.1113
	2.8975	2.8933		2.8954		207.847			14.8673
	2.75	2.9627		2.85635		195.97			14.2738
	3.1371	3.1228		3.12995		166.739			18.781
	3.3938	3.3421		3.36795		155.087			23.3993
	3.2912	3.2406		3.2659		149.91			21.3361
	3.2872	3.2539		3.27055		141.775			21.4274
	3.4113	3.3989		3.4051		132.523			24.1822
	3.7672	3.7595		3.76335		126.753			32.646
	3.5881	3.5584		3.57325		135.321			27.9445
	2.5175	2.6531		2.5853		172.126			10.5837
	1.8688	1.929		1.8989		220.791			4.19385
	1.5618	1.5515		1.55665		227.915			2.31036
	1.6611	1.7116		1.68635		220.37			2.93731
	1.6116	1.684		1.6478		203.243			2.74044
	1.5387	1.6088		1.57375		198.924			2.38733
	1.3578	1.4578		1.4078		197.125			1.70895
	1.4642	1.5452		1.5047		198.244			2.08668
	1.716	1.7544		1.7352		226.633			3.20003
	1.6881	1.6582		1.67315		234.803			2.86887
	1.5943	1.5826		1.58845		238.733			2.45486
	2.3051	2.2956		2.30035		257.036			7.45569
	1.9707	2.0143		1.9925		255.674			4.84508
	1.1797	1.1275		1.1536		254.844			0.940312
	1.0904	1.1886		1.1395		292.642			0.906252
	1.0734	1.1333		1.10335		25.9638			0.822709
	1.4494	1.5075		1.47845		74.0689			1.97937
	1.4931	1.5856		1.53935		110.333			2.23418
	1.9541	1.9191		1.9366		114.971			4.44863
	1.6432	1.6555		1.64935		113.127			2.74818
	1.4569	1.5127		1.4848		46.6058			2.00498
	1.0012	1.0039		1.00255		80.2952			0.617198
	2.3164	2.3581		2.33725		130.476			7.82027
	2.8573	2.8649		2.8611		129.939			14.3452
	2.2451	2.2531		2.2491		78.5047			6.96839
	2.9616	2.9311		2.94635		114.333			15.666
	3.1986	3.1763		3.18745		79.9131			19.8352
	3.183	3.1797		3.18135		89.9375			19.7215
	5.1186	5.1339		5.12625		104.243			82.5098
	4.5849	4.6271		4.606		103.814			59.8519
	5.3824	5.386		5.3842		93.0646			95.6026
	4.5069	4.4971		4.502		104.693			55.8885
	4.0746	4.0139		4.04425		108.323			40.5154
	4.066	4.0622		4.0641		104.395			41.1149
	3.5648	3.5648		3.5648		111.477			27.7467
	3.3272	3.4076		3.3674		92.8339			23.3878
	3.7886	3.822		3.8053		109.459			33.7499
	3.657	3.6645		3.66075		117.131			30.0481
	4.4601	4.4648		4.46245		97.1458			54.4285
	4.9609	5.0548		5.00785		86.4117			76.9237
	4.3966	4.3709		4.38375		86.4142			51.5993
	4.7248	4.7651		4.74495		73.5278			65.4336
	4.1521	4.1967		4.1744		86.7461			44.5542
	3.757	3.8436		3.8003		101.221			33.6171
	4.3274	4.2984		4.3129		71.0738			49.1376
	4.6599	4.7409		4.7004		66.0315			63.6078
	3.5026	3.5606		3.5316		96.7835			26.9787
	5.1975	5.2619		5.2297		73.4164			87.6065
	4.3863	4.4406		4.41345		69.9326			52.6551
	3.3894	3.3712		3.3803		73.8088			23.6577
	4.1334	4.1339		4.13365		67.4448			43.2621
	2.7324	2.7253		2.72885		76.3464			12.4464
	3.7419	3.6879		3.7149		83.4567			31.4013
	3.7309	3.6517		3.6913		82.08			30.8066
	4.0077	4.018		4.01285		92.7796			39.579
	3.4751	3.451		3.46305		69.5261			25.438
	3.9857	3.9731		3.9794		103.12			38.5975
	3.2759	3.2602		3.26805		113.31			21.3783
	3.072	3.0748		3.0734		115.903			17.7813
	4.4656	4.472		4.4688		88.7537			54.6612
	4.2259	4.2202		4.22305		81.2158			46.1301
	4.704	4.7296		4.7168		73.6007			64.2759
	4.3734	4.4179		4.39565		83.1008			52.0206
	4.4171	4.4324		4.42475		86.7791			53.0606
	4.518	4.5717		4.54485		86.4864			57.4996
	4.3124	4.3538		4.3331		88.3256			49.8313
	4.5223	4.5534		4.53785		81.907			57.2343
	4.7252	4.734		4.7296		93.0975			64.8006
	4.284	4.3146		4.2993		101.556			48.6743
	4.1641	4.1864		4.17525		98.8853			44.5814
	4.0732	4.0961		4.08465		105.704			41.7417
	4.0767	4.0764		4.07655		111.322			41.4939
	4.4579	4.458		4.45795		110.706			54.264
	4.7767	4.785		4.78085		112.125			66.9301
	4.9907	4.991		4.99085		112.647			76.1429
	5.0178	5.0275		5.02265		114.472			77.6077
	4.7821	4.7929		4.7875		111.346			67.2098
	4.9964	5.0066		5.0015		110.444			76.6314
	4.6913	4.6869		4.6891		109.631			63.1502
	4.6786	4.712		4.6953		102.904			63.401
	3.5914	3.6047		3.59805		90.4908			28.5304
	2.9497	2.9805		2.9651		74.6407			15.967
	3.4951	3.5339		3.5145		81.0018			26.5887
	4.1806	4.229		4.2048		85.3057			45.5347
	5.7297	5.7665		5.7481		93.8235			116.327
	5.8704	5.9302		5.9003		90.067			125.814
	5.526	5.5375		5.53175		96.2678			103.68
	6.7939	6.8596		6.82675		91.7745			194.871
	8.6068	8.6653		8.63605		87.5492			394.504
	8.0672	8.1306		8.0989		90.6999			325.375
	6.4853	6.4964		6.49085		100.813			167.498
	6.8187	6.8404		6.82955		101.6			195.111
	6.8488	6.8712		6.86		104.151			197.733
	6.6189	6.6268		6.62285		107.882			177.927
	6.463	6.4645		6.46375		115.151			165.409
	6.5326	6.5207		6.52665		123.024			170.285
	6.8379	6.8357		6.8368		123.07			195.733
	7.019	7.0004		7.0097		124.24			210.962
	7.2886	7.268		7.2783		124.332			236.154
	7.4086	7.3802		7.3944		121.351			247.637
	7.3031	7.271		7.28705		121.572			237.007
	7.2065	7.2006		7.20355		119.16			228.953
	6.9818	6.9618		6.9718		120.299			207.559
	7.2109	7.1945		7.2027		120.032			228.872
	7.0738	7.0569		7.06535		120.414			216.027
	6.8065	6.7792		6.79285		125.228			191.983
	6.0914	6.0712		6.0813		129.853			137.751
	4.9549	4.938		4.94645		131.983			74.1288
	4.9497	4.9073		4.9285		134.709			73.3247
	5.975	5.9459		5.96045		135.894			129.701
	6.2114	6.146		6.1787		139.507			144.477
	5.3219	5.2533		5.2876		144.812			90.5486
	5.3761	5.3183		5.3472		144.818			93.6452
	5.575	5.4972		5.5361		143.559			103.924
	5.3532	5.2941		5.32365		146.622			92.4133
	4.7245	4.7025		4.7135		148.054			64.1411
	3.9624	3.9311		3.94675		150.12			37.6552
	4.0304	3.9919		4.01115		154.723			39.5287
	2.8446	2.8538		2.8492		143.456			14.1669
	2.3693	2.3204		2.34485		138.047			7.8968
	3.2073	3.1791		3.1932		139.547			19.9427
	2.0967	2.0516		2.07415		138.257			5.46546
	2.4069	2.3855		2.3962		140.16			8.42704
	1.5689	1.5675		1.5682		154.615			2.36217
	0.9747	1.0495		1.0121		176.52			0.635004
	0.8559	0.8759		0.8659		170.226			0.397658
	1.0672	1.1799		1.12355		195.261			0.868727
	1.1861	1.2212		1.20365		217.995			1.06809
	1.1641	1.2409		1.2025		210.686			1.06503
	1.2606	1.2934		1.277		195.891			1.2755
	1.2498	1.2984		1.2741		206.851			1.26683
	1.3391	1.4236		1.38135		197.995			1.61442
	1.9172	1.9284		1.9228		222.775			4.3542
	1.7148	1.7699		1.74235		209.758			3.23976
	1.8772	1.9297		1.90345		201.99			4.22406
	2.1023	2.2793		2.1908		196.117			6.44042
	1.874	2.0453		1.95965		190.877			4.60937
	1.7366	1.7486		1.7426		203.37			3.24115
	1.8876	1.8923		1.88995		211.391			4.13482
	1.753	1.7593		1.75615		214.898			3.31735
	1.692	1.7156		1.7038		210.997			3.02944
	1.5286	1.63		1.5793		192.287			2.41268
	1.8921	1.9215		1.9068		179.648			4.24641
	1.5716	1.7837		1.67765		187.494			2.89208
	1.4675	1.6565		1.562		193.219			2.33426
	1.218	1.2631		1.24055		202.62			1.16936
	0.9478	1.0061		0.97695		190.746			0.571114
	0.9037	0.9256		0.91465		157.536			0.468674
	0.7656	0.7933		0.77945		158.651			0.290049
	1.2328	1.2341		1.23345		163.301			1.1494
	0.8125	0.8304		0.82145		153.975			0.339508
	0.4309	0.4425		0.4367		171.237			0.05101
	0.6799	0.6976		0.68875		137.505			0.20012
	0.6435	0.6682		0.65585		116.26			0.17279
	0.5543	0.5422		0.54825		50.4254			0.100935
	0.7573	0.7767		0.767		107.783			0.276371
	0.379	0.4095		0.39425		228.341			0.0375337
	0.6039	0.6329		0.6184		249.939			0.144849
	0.7472	0.6719		0.70955		251.426			0.218804
	0.7668	0.8276		0.7972		330.242			0.310319
	1.3199	1.4078		1.36385		58.4312			1.55384
	1.5597	1.5773		1.5685		37.3969			2.36352
	2.1309	2.1296		2.13025		84.4109			5.92104
	2.0412	2.037		2.0391		74.1402			5.19304
	2.1658	2.089		2.1274		62.944			5.8973
	3.1818	3.2081		3.19495		77.9995			19.9755
	2.792	2.8045		2.79825		65.3347			13.4204
	2.5538	2.4782		2.516		66.0446			9.75524
	2.6003	2.6381		2.6192		98.1216			11.0056
	2.6668	2.6238		2.6453		95.7671			11.3379
	3.6123	3.5842		3.59825		93.5277			28.5351
	2.4112	2.3848		2.398		101.713			8.44605
	2.3382	2.2756		2.3069		98.8696			7.51956
	3.2996	3.3745		3.33705		83.8271			22.7612
	2.6572	2.6894		2.6733		67.1535			11.7017
	3.3095	3.381		3.34525		79.6951			22.9294
	2.3508	2.3907		2.37075		73.2533			8.16138
	3.7281	3.8025		3.7653		63.8491			32.6968
	4.3168	4.3058		4.3113		84.116			49.083
	4.8886	4.9584		4.9235		72.2045			73.1018
	3.8377	3.8958		3.86675		73.3766			35.4115
	4.024	3.9514		3.9877		63.5362			38.8395
	3.2595	3.2518		3.25565		78.7176			21.1358
	4.0185	4.0491		4.0338		81.2314			40.2021
	4.3068	4.3209		4.31385		82.8326			49.1701
	3.0645	2.997		3.03075		92.5595			17.0513
	3.29	3.0895		3.18975		72.95			19.8782
	4.0115	4.0204		4.01595		76.8404			39.6708
	3.7281	3.7597		3.7439		79.6232			32.1424
	4.0268	4.1325		4.07965		77.5413			41.5886
	3.7962	3.7322		3.7642		71.0771			32.6681
	5.2169	5.2152		5.21605		79.8471			86.9223
	4.1737	4.2021		4.1879		92.0362			44.9878
	4.8515	4.8489		4.8502		93.92			69.8852
	3.8323	3.8326		3.83245		110.615			34.4775
	4.5197	4.5097		4.5147		121.609			56.3628
	4.6569	4.618		4.63745		115.267			61.0863
	4.8154	4.833		4.8242		99.8788			68.7673
	4.2449	4.2773		4.2611		115.054			47.3883
	4.6057	4.6119		4.6088		113.04			59.9611
	4.3696	4.3237		4.34665		82.3895			50.3002
	4.5543	4.5605		4.5574		104.311			57.9772
	5.7264	5.6974		5.7119		123.844			114.143
	5.0776	5.0572		5.0674		118.569			79.7006
	4.791	4.7729		4.78195		119.872			66.9763
	4.096	4.0889		4.09245		107.94			41.9813
	4.5778	4.5929		4.58535		118.246			59.0505
	4.3358	4.3604		4.3481		112.407			50.3506
	4.4743	4.463		4.46865		114.768			54.6557
	4.5702	4.5592		4.5647		112.963			58.2563
	5.078	5.0954		5.0867		115.585			80.6147
	4.693	4.7077		4.70035		112.552			63.6058
	5.1158	5.116		5.1159		109.384			82.011
	4.3228	4.3406		4.3317		108.115			49.783
	4.9138	4.922		4.9179		112.305			72.8526
	4.8458	4.8573		4.85155		112.765			69.9435
	5.489	5.504		5.4965		111.431			101.71
	5.6624	5.6671		5.66475		110.123			111.339
	5.5532	5.572		5.5626		108.273			105.424
	5.4441	5.4507		5.4474		107.079			99.0088
	4.9153	4.9233		4.9193		107.654			72.9149
	4.5065	4.5226		4.51455		102.584			56.3572
	4.0012	3.948		3.9746		107.062			38.458
	3.927	3.8989		3.91295		118.596			36.696
	4.446	4.4796		4.4628		121.339			54.4413
	4.519	4.4796		4.4993		122.331			55.788
	1.9008	1.9174		1.9091		130.457			4.26179
	1.0299	1.0249		1.0274		132.122			0.66424
	1.7408	1.7558		1.7483		115.981			3.27306
	1.1335	1.1676		1.15055		120.003			0.932873
	2.1559	2.1944		2.17515		108.954			6.30338
	1.7722	1.7442		1.7582		93.1145			3.32898
	1.88	1.9105		1.89525		88.7053			4.16971
	1.8676	1.9514		1.9095		74.7288			4.26447
	1.5676	1.6217		1.59465		24.8211			2.48372
	2.0608	2.018		2.0394		64.136			5.19533
	2.9937	3.0447		3.0192		93.3301			16.8571
	5.3485	5.3467		5.3476		105.53			93.6662
	6.3751	6.3758		6.37545		107.155			158.723
	6.4121	6.4085		6.4103		102.323			161.34
	6.6227	6.6154		6.61905		107.133			177.62
	6.7204	6.7096		6.715		109.038			185.457
	6.7377	6.7432		6.74045		108.466			187.574
	6.8592	6.8531		6.85615		108.009			197.4
	6.4167	6.4283		6.4225		109.526			162.263
	4.8248	4.8126		4.8187		112.464			68.5324
	4.0108	4.0461		4.02845		109.372			40.0424
	2.5727	2.5545		2.5636		102.389			10.3195
	1.3009	1.3672		1.33405		98.0021			1.45419
	1.4208	1.4728		1.4468		126.117			1.85495
	2.3486	2.3722		2.3604		121.384			8.05495
	2.7806	2.7878		2.7842		129.592			13.2193
	2.1694	2.1695		2.16945		145.086			6.25396
	2.3353	2.2943		2.3148		152.8			7.59708
	2.6683	2.6596		2.66395		151.945			11.5794
	2.8821	2.8849		2.8835		142.756			14.6847
	3.0864	3.0572		3.0718		139.438			17.7535
	2.7712	2.8107		2.79095		139.063			13.3156
	2.1924	2.1494		2.1709		148.21			6.26651
	2.2835	2.2711		2.2773		160.476			7.23381
	1.8308	1.8413		1.83605		168.864			3.79105
	1.7609	1.7989		1.7799		166.315			3.45377
	1.8095	1.8293		1.8194		157.858			3.68885
	1.8507	1.8786		1.86465		150.34			3.97098
	1.8223	1.8507		1.8365		151.048			3.79384
	2.263	2.2354		2.2492		153.577			6.96932
	2.8701	2.8817		2.8759		144.471			14.5689
	2.6149	2.5981		2.6065		139.835			10.8462
	3.03	3.0212		3.0256		125.433			16.9645
	3.6776	3.6658		3.6717		119.808			30.3185
	4.2984	4.3006		4.2995		125.928			48.6811
	4.1628	4.1499		4.15635		129.189			43.9787
	3.3754	3.3499		3.36265		135.743			23.289
	2.3621	2.4519		2.407		171.573			8.5415
	1.7386	1.9091		1.82385		192.593			3.71598
	2.1489	2.2257		2.1873		166.842			6.4096
	2.036	2.0059		2.02095		158.07			5.0556
	1.6328	1.6929		1.66285		174.718			2.81621
	1.7158	1.7629		1.73935		176.122			3.22305
	1.9324	1.9336		1.933		165.495			4.42386
	1.8374	1.8535		1.84545		165.644			3.84958
	1.848	1.8562		1.8521		159.829			3.89134
	1.78	1.7833		1.78165		168.637			3.46396
	1.5311	1.625		1.57805		184.576			2.40696
	1.4437	1.5907		1.5172		196.257			2.13912
	1.6787	1.8572		1.76795		187.943			3.38467
	1.9203	2.0445		1.9824		183.103			4.77178
	2.0488	2.1586		2.1037		182.596			5.7024
	2.2684	2.2613		2.26485		169.748			7.11581
	2.2884	2.2714		2.2799		158.406			7.25861
	1.9352	1.9111		1.92315		162.142			4.35658
	1.9424	1.9421		1.94225		150.355			4.48768
	2.0988	2.0782		2.0885		152.635			5.57968
	2.2243	2.2054		2.21485		145.489			6.65486
	2.1433	2.1218		2.13255		140.339			5.94024
	2.0367	2.0334		2.03505		142.28			5.16216
	1.209	1.213		1.211		134.214			1.08777
	1.3287	1.3358		1.33225		144.926			1.44832
	1.2933	1.3341		1.3137		144.255			1.38866
	0.8323	0.8909		0.8616		135.576			0.391763
	1.5018	1.5189		1.51035		119.891			2.11027
	1.4965	1.4629		1.4797		139.25			1.98439
	1.7685	1.7527		1.7606		128.241			3.34263
	1.1931	1.2702		1.23165		90.2117			1.14437
	1.5003	1.5499		1.5251		34.2068			2.17271
	1.487	1.2461		1.36655		12.1403			1.56309
	1.5325	1.5063		1.5194		28.4285			2.14844
	0.8765	1.0491		0.9628		49.4467			0.546656
	0.5098	0.5076		0.5087		143.364			0.080629
	1.0259	0.9894		1.00765		196.275			0.626665
	1.7992	1.7287		1.76395		148.345			3.36175
	2.4788	2.5124		2.4956		142.025			9.51987
	2.4185	2.4047		2.4116		132.564			8.59057
	2.1158	2.1116		2.1137		117.39			5.7841
	2.5642	2.4986		2.5314		105.155			9.93547
	2.2309	2.2138		2.22235		131.631			6.7227
	2.9537	2.9187		2.9362		125.1			15.5047
	3.55	3.4786		3.5143		107.413			26.5841
	3.3656	3.3571		3.36135		103.319			23.262
	4.3325	4.3275		4.33		78.0774			49.7244
	3.5183	3.6121		3.5652		75.2431			27.7561
	3.8192	3.7375		3.77835		68.7968			33.0379
	3.7463	3.739		3.74265		73.786			32.1103
	3.9639	3.9923		3.9781		82.4735			38.5597
	4.3957	4.4142		4.40495		70.3107			52.3515
	4.1783	4.2159		4.1971		60.3421			45.285
	4.0544	4.052		4.0532		63.1187			40.785
	4.4236	4.4422		4.4329		77.7525			53.3544
	4.253	4.3339		4.29345		76.7812			48.4758
	4.0319	4.0582		4.04505		65.1269			40.5394
	4.1573	4.1613		4.1593		72.4825			44.0724
	3.1777	3.1854		3.18155		62.2861			19.7252
	3.8778	3.866		3.8719		98.8499			35.5532
	4.1477	4.1499		4.1488		85.4444			43.7395
	5.5781	5.6055		5.5918		71.0552			107.093
	4.9526	4.9769		4.96475		71.1635			74.9546
	4.9137	4.8939		4.9038		79.0183			72.2278
	4.0375	4.0465		4.042		78.6153			40.4478
	3.7764	3.7697		3.77305		89.6499			32.8991
	3.9102	3.9949		3.95255		81.6535			37.8215
	4.6275	4.6805		4.654		79.9824			61.7426
	5.8519	5.9227		5.8873		74.0306			124.984
	5.3666	5.3583		5.36245		84.7763			94.4487
	6.363	6.4608		6.4119		80.1005			161.461
	5.5663	5.6206		5.59345		78.3778			107.188
	5.7028	5.7719		5.73735		76.2958			115.675
	5.8677	5.9204		5.89405		101.118			125.414
	5.7857	5.8075		5.7966		86.0023			119.296
	5.7927	5.8747		5.8337		82.2235			121.601
	6.0932	6.1582		6.1257		86.3799			140.79
	5.2768	5.2847		5.28075		94.975			90.1972
	5.575	5.6009		5.58795		102.189			106.872
	4.8502	4.8536		4.8519		104.161			69.9587
	5.5933	5.5839		5.5886		106.968			106.909
	6.3395	6.3412		6.34035		111.074			156.115
	6.5309	6.5634		6.54715		108.188			171.895
	6.2834	6.272		6.2777		115.414			151.533
	5.9298	5.9715		5.95065		107.687			129.062
	6.3369	6.3672		6.35205		107.505			156.981
	5.6771	5.6802		5.67865		109.357			112.161
	4.6644	4.6095		4.63695		116.113			61.0665
	5.3144	5.2944		5.3044		116.588			91.4145
	5.5987	5.5651		5.5819		117.597			106.525
	5.5957	5.5847		5.5902		118.627			107.001
	4.8902	4.8504		4.8703		121.391			70.7576
	5.3886	5.3843		5.38645		120.334			95.7225
	5.6391	5.6147		5.6269		119.924			109.122
	6.0395	6.005		6.02225		123.738			133.777
	5.7449	5.7075		5.7262		128.058			115.002
	5.7211	5.6912		5.70615		132.194			113.798
	5.5806	5.5203		5.55045		131.383			104.735
	4.3545	4.3201		4.3373		134.988			49.9763
	4.0613	4.0507		4.056		134.458			40.8696
	3.6945	3.6535		3.674		136.369			30.3755
	3.3078	3.3178		3.3128		132.109			22.2685
	3.2675	3.2503		3.2589		122.052			21.1992
	3.2506	3.2432		3.2469		114.297			20.9659
	2.9575	2.9406		2.94905		112.665			15.7091
	1.8176	1.8614		1.8395		117.697			3.81246
	1.2513	1.2816		1.26645		115.761			1.24414
	1.4379	1.4558		1.44685		123.314			1.85514
	1.605	1.6217		1.61335		133.893			2.57212
	1.6782	1.6966		1.6874		142.802			2.9428
	2.0629	2.0944		2.07865		146.143			5.50111
	1.4949	1.5164		1.50565		155.02			2.09063
	1.3949	1.5087		1.4518		140.656			1.87425
	1.9154	1.979		1.9472		149.283			4.52208
	1.4343	1.4118		1.42305		128.808			1.76509
	0.8307	0.8035		0.8171		111.917			0.334143
	0.68	0.7949		0.73745		176.626			0.245643
	1.2106	1.221		1.2158		162.919			1.10076
	1.249	1.2933		1.27115		165.133			1.25805
	1.3164	1.3503		1.33335		166.602			1.45191
	1.3553	1.3602		1.35775		164.376			1.53308
	1.7333	1.7393		1.7363		169.269			3.20612
	2.19	2.1739		2.18195		150.749			6.36269
	2.639	2.6195		2.62925		146.982			11.1327
	2.622	2.6065		2.61425		139.129			10.9433
	3.1029	3.0757		3.0893		147.551			18.0587
	2.7713	2.7456		2.75845		150.738			12.8559
	2.2663	2.2505		2.2584		144.914			7.05519
	1.6953	1.6947		1.695		138.057			2.98274
	1.5157	1.5058		1.51075		135.279			2.11195
	1.5264	1.5251		1.52575		136.293			2.17549
	1.8917	1.8825		1.8871		145.815			4.11615
	2.3775	2.35		2.36375		155.452			8.0893
	2.2376	2.2104		2.224		163.55			6.73768
	1.8167	1.7983		1.8075		163.625			3.61694
	1.1909	1.1829		1.1869		161.977			1.02411
	1.666	1.6691		1.66755		180.955			2.84016
	1.9898	2.0358		2.0128		180.507			4.99468
	1.8013	1.8767		1.839		183.347			3.80935
	2.4992	2.5424		2.5208		201.104			9.81118
	2.1906	2.4143		2.30245		193.908			7.47613
	2.9158	3.1703		3.04305		194.477			17.2597
	3.8043	3.78		3.79215		212.499			33.4012
	3.69	3.6646		3.6773		211.388			30.4574
	3.3943	3.3665		3.3804		215.582			23.6598
	3.1728	3.143		3.1579		219.67			19.2886
	3.073	3.0401		3.05655		225.846			17.4904
	3.3634	3.3243		3.34385		228.123			22.9006
	3.2536	3.213		3.2333		225.054			20.7035
	2.6697	2.6611		2.6654		227.032			11.5983
	2.2826	2.311		2.2968		235.794			7.42123
	1.7226	1.7152		1.7189		241.131			3.1107
	1.7505	1.7457		1.7481		246.925			3.27194
	1.6017	1.5897		1.5957		234.556			2.48863
	1.7784	1.7677		1.77305		233.159			3.41404
	1.7184	1.7298		1.7241		236.921			3.13902
	1.9905	1.9807		1.9856		223.859			4.79492
	2.4362	2.418		2.4271		230.926			8.75728
	3.6678	3.64		3.6539		253.78			29.8797
	3.5078	3.4489		3.47835		249.226			25.7766
	4.4235	4.4042		4.41385		259.485			52.6695
	2.7012	2.6783		2.68975		280.824			11.9191
	1.7549	1.7585		1.7567		294.969			3.32046
	2.526	2.5204		2.5232		283.857			9.83923
	2.2678	2.2695		2.26865		277.96			7.15169
	1.3575	1.3718		1.36465		311.661			1.55657
	1.3599	1.4183		1.3891		293.179			1.64175
	1.8261	1.8431		1.8346		294.236			3.78208
	1.7517	1.78		1.76585		318.385			3.37262
	2.0794	2.1185		2.09895		324.647			5.66386
	2.1499	2.1638		2.15685		324.202			6.14562
	2.0242	2.0519		2.03805		320.861			5.18502
	1.3252	1.352		1.3386		328.146			1.46912
	0.9776	1.0129		0.99525		332.874			0.603813
	1.0453	1.0938		1.06955		305.755			0.749393
	1.7488	1.7255		1.73715		295.683			3.21084
	1.6961	1.7722		1.73415		293.793			3.19423
	1.1769	1.2188		1.19785		302.04			1.05272
	1.1667	1.145		1.15585		295.783			0.945824
	1.1848	1.2032		1.194		236.897			1.0426
	0.6394	0.7249		0.68215		156.365			0.194422
	1.4099	1.4432		1.42655		103.663			1.77814
	1.778	1.7897		1.78385		96.2295			3.47681
	2.3276	2.227		2.2773		86.8466			7.23381
	2.4288	2.4442		2.4365		126.312			8.85942
	2.4072	2.3602		2.3837		131.806			8.29585
	2.0258	1.9404		1.9831		87.3022			4.77683
	2.2845	2.3883		2.3364		56.9878			7.81174
	1.7624	1.7873		1.77485		95.3109			3.42445
	2.2981	2.2821		2.2901		138.599			7.35647
	2.6261	2.573		2.59955		137.983			10.7597
	3.5819	3.5442		3.56305		141.8			27.7059
	3.6576	3.6086		3.6331		106.136			29.3723
	2.759	2.6577		2.70835		117.2			12.168
	3.2984	3.2299		3.26415		126.37			21.3018
	3.6439	3.7022		3.67305		126.682			30.352
	3.2164	3.2016		3.209		140.4			20.2402
	3.7456	3.741		3.7433		93.542			32.127
	1.5226	1.5026		1.5126		62.1665			2.11972
	2.1767	2.3083		2.2425		152.012			6.90722
	2.4919	2.4617		2.4768		127.919			9.30634
	3.0485	3.0548		3.05165		99.2373			17.4065
	4.4279	4.4153		4.4216		81.2482			52.9474
	2.9758	2.947		2.9614		88.4139			15.9073
	3.0592	3.0737		3.06645		81.6832			17.6609
	3.1675	3.1819		3.1747		63.7888			19.5981
	3.1352	3.1156		3.1254		84.4984			18.6992
	3.2074	3.1276		3.1675		82.2905			19.4651
	3.6218	3.6839		3.65285		79.8584			29.8539
	3.0951	3.122		3.10855		88.4544			18.3984
	3.2252	3.2374		3.2313		89.7691			20.6651
	2.7279	2.7555		2.7417		86.9651			12.6231
	2.4629	2.5369		2.4999		64.7533			9.56916
	2.2392	2.3227		2.28095		61.2263			7.26864
	2.7422	2.7712		2.7567		70.3568			12.8314
	3.115	3.1		3.1075		85.1602			18.3797
	3.8027	3.8325		3.8176		71.8285			34.0783
	3.977	4.0587		4.01785		68.7163			39.7271
	3.7265	3.7727		3.7496		70.746			32.2895
	3.2881	3.3546		3.32135		70.7471			22.4414
	3.4739	3.5372		3.50555		63.2356			26.3861
	3.167	3.2335		3.20025		64.3079			20.0751
	2.9143	2.952		2.93315		71.8298			15.4564
	2.3541	2.3851		2.3696		76.1109			8.1495
	2.6062	2.6182		2.6122		77.7694			10.9176
	2.5126	2.5239		2.51825		81.6842			9.78144
	2.8435	2.8491		2.8463		90.8661			14.1237
	2.8071	2.8209		2.814		97.3165			13.6483
	2.8704	2.8837		2.87705		107.235			14.5864
	3.1615	3.161		3.16125		119.447			19.3501
	3.3606	3.3459		3.35325		126.144			23.0943
	3.0223	3.0183		3.0203		120.445			16.8755
	2.5403	2.5342		2.53725		129.721			10.0045
	2.3867	2.3743		2.3805		140.678			8.26248
	2.2397	2.2502		2.24495		129.193			6.92989
	1.9989	2.0164		2.00765		124.213			4.95644
	1.777	1.7917		1.78435		114.735			3.47974
	1.2226	1.247		1.2348		126.082			1.15318
	1.0001	1.0166		1.00835		136.111			0.627972
	0.6361	0.6505		0.6433		137.083			0.16306
	1.3643	1.3643		1.3643		33.9874			1.55538
	3.2218	3.2596		3.2407		64.4709			20.846
	3.578	3.5975		3.58775		73.2825			28.2861
	3.6617	3.6873		3.6745		70.2821			30.3879
	3.2297	3.2621		3.2459		79.0315			20.9465
	3.3613	3.3764		3.36885		94.4758			23.4181
	3.3094	3.3047		3.30705		108.209			22.1528
	3.094	3.1147		3.10435		102.132			18.3239
	2.9036	2.8952		2.8994		108.955			14.929
	2.5083	2.5138		2.51105		123.751			9.69778
	2.7319	2.7101		2.721		132.906			12.3393
	2.4209	2.3871		2.404		147.03			8.50961
	1.9079	1.8984		1.90315		152.061			4.22207
	2.129	2.1133		2.12115		156.584			5.84548
	2.6822	2.6334		2.6578		142.988			11.4993
	2.8002	2.7644		2.7823		154.861			13.1922
	3.0007	2.9587		2.9797		155.322			16.2041
	2.6287	2.6085		2.6186		167.345			10.998
	2.3481	2.3995		2.3738		176.332			8.19292
	2.8046	2.7513		2.77795		159.474			13.1304
	2.7225	2.703		2.71275		164.854			12.2274
	2.0989	2.1231		2.111		171.252			5.76197
	2.0564	2.0698		2.0631		162.49			5.37857
	1.8967	1.9232		1.90995		163.926			4.26749
	1.8413	1.8394		1.84035		164.73			3.81775
	1.798	1.7658		1.7819		157.516			3.46542
	1.0914	1.1823		1.13685		181.717			0.899944
	0.8087	0.8386		0.82365		184.385			0.342243
	1.402	1.4102		1.4061		247.119			1.70277
	1.8524	1.8846		1.8685		235.611			3.99563
	2.2901	2.2643		2.2772		228.59			7.23285
	2.4555	2.4412		2.44835		221.034			8.98931
	2.5881	2.5674		2.57775		227.532			10.4913
	2.798	2.782		2.79		207.031			13.3021
	3.272	3.2347		3.25335		213.36			21.0911
	3.4446	3.5183		3.48145		203.711			25.8456
	3.1557	3.2665		3.2111		180.864			20.28
	2.651	2.7748		2.7129		192.941			12.2295
	2.5376	2.6175		2.57755		197.782			10.4888
	2.5396	2.6191		2.57935		201.341			10.5108
	1.8525	2.0183		1.9354		192.759			4.44036
	2.1493	2.1651		2.1572		206.32			6.14862
	2.8154	2.9291		2.87225		210.404			14.5135
	3.2629	3.1887		3.2258		235.696			20.5598
	3.571	3.5338		3.5524		239.287			27.4582
	3.4858	3.451		3.4684		225.788			25.556
	2.8729	2.8663		2.8696		210.827			14.4734
	2.457	2.4614		2.4592		214.835			9.10936
	1.9423	1.9654		1.95385		230.843			4.56856
	2.198	2.181		2.1895		255.234			6.42896
	2.2906	2.2942		2.2924		309.974			7.37866
	2.4269	2.4577		2.4423		325.989			8.92284
	2.7129	2.716		2.71445		313.198			12.2504
	3.7715	3.7645		3.768		302.224			32.7672
	3.8146	3.8156		3.8151		309.328			34.0114
	3.6522	3.6785		3.66535		320.169			30.1615
	4.8296	4.8935		4.86155		317.281			70.3769
	5.5437	5.5973		5.5705		316.633			105.874
	5.7916	5.8432		5.8174		312.612			120.585
	5.9509	6.0041		5.9775		311.983			130.817
	5.8527	5.887		5.86985		310.077			123.876
	4.0657	4.0816		4.07365		298.471			41.4054
	2.4135	2.3832		2.39835		284.544			8.44975
	1.9749	1.9619		1.9684		290.668			4.67139
	2.2004	2.2244		2.2124		309.852			6.6328
	2.941	2.9703		2.95565		308.803			15.8149
	3.0956	3.1176		3.1066		307.828			18.3638
	2.9553	2.9876		2.97145		304.878			16.0698
	3.1083	3.086		3.09715		305.471			18.1967
	2.8135	2.8386		2.82605		309.83			13.8244
	2.8147	2.8607		2.8377		318.21			13.9961
	3.4502	3.483		3.4666		323.238			25.5163
	3.3911	3.431		3.41105		318.46			24.3092
	2.5061	2.5342		2.52015		321.863			9.80359
	2.1752	2.209		2.1921		330.717			6.45189
	1.5485	1.5553		1.5519		326.719			2.28927
	1.2143	1.2334		1.22385		348.439			1.12277
	0.9273	1.01		0.96865		22.1759			0.556681
	0.6172	0.6935		0.65535		18.475			0.172396
	0.5371	0.5656		0.55135		45.1324			0.102657
	1.0474	1.0556		1.0515		155.462			0.712088
	1.3986	1.4372		1.4179		170.88			1.74599
	1.4143	1.4789		1.4466		171.26			1.85418
	1.4294	1.4179		1.42365		150.3			1.76732
	1.5347	1.6556		1.59515		172.109			2.48605
	1.5351	1.5353		1.5352		139.789			2.21616
	1.8545	1.8352		1.84485		140.258			3.84582
	1.6236	1.6222		1.6229		136.324			2.61807
	1.7619	1.7926		1.77725		166.232			3.43836
	1.6196	1.5284		1.574		145.995			2.38847
	1.5249	1.5047		1.5148		132.096			2.12898
	1.7408	1.7709		1.75585		133.52			3.31565
	1.8666	1.85		1.8583		145.644			3.93055
	2.2559	2.2945		2.2752		127.762			7.21381
	2.6935	2.7208		2.70715		129.861			12.1519
	2.6288	2.6181		2.62345		95.4454			11.0592
	3.1484	3.0987		3.12355		117.927			18.666
	3.3034	3.293		3.2982		114.585			21.9754
	3.9558	3.9756		3.9657		116.637			38.2002
	4.0606	4.0073		4.03395		131.993			40.2066
	5.2453	5.2269		5.2361		108.578			87.9285
	5.1335	5.1047		5.1191		126.178			82.165
	4.0391	4.019		4.02905		113.227			40.0603
	3.9924	3.9775		3.98495		115.332			38.7592
	3.9068	3.9386		3.9227		89.3704			36.971
	4.5611	4.5756		4.56835		92.7065			58.3961
	4.5179	4.5827		4.5503		74.119			57.7067
	4.422	4.4021		4.41205		64.9762			52.605
	4.3757	4.4697		4.4227		62.7637			52.9869
	4.5403	4.6206		4.58045		83.0698			58.8614
	5.3587	5.321		5.33985		79.6997			93.2595
	5.0293	5.054		5.04165		76.9868			78.4918
	5.5177	5.5115		5.5146		82.3317			102.718
	5.683	5.7049		5.69395		82.3773			113.07
	5.2857	5.2615		5.2736		83.6334			89.8313
	5.5059	5.4442		5.47505		74.9626			100.524
	5.9122	5.9706		5.9414		86.3459			128.461
	5.7108	5.7266		5.7187		85.732			114.551
	5.1012	5.0659		5.08355		95.2407			80.4651
	5.2645	5.3084		5.28645		92.0847			90.4896
	4.9196	4.9616		4.9406		91.927			73.8661
	5.3292	5.3678		5.3485		82.1784			93.7135
	5.1588	5.1095		5.13415		87.5015			82.8918
	4.6642	4.7476		4.7059		83.4677			63.8314
	4.3732	4.387		4.3801		86.0836			51.4705
	4.2902	4.3114		4.3008		89.6424			48.7252
	4.0712	4.0368		4.054		91.4335			40.8091
	3.0796	3.0876		3.0836		91.0025			17.9589
	3.8956	3.9348		3.9152		84.0628			36.7594
	3.5619	3.594		3.57795		84.1442			28.0549
	3.459	3.4763		3.46765		86.4134			25.5395
	3.0756	3.0875		3.08155		88.0949			17.9231
	2.5071	2.5229		2.515		86.2994			9.74361
	2.5049	2.4943		2.4996		101.085			9.56572
	2.4492	2.4666		2.4579		114.869			9.09492
	3.1069	3.0932		3.10005		124.734			18.2479
	5.3166	5.2921		5.30435		139.873			91.4119
	6.1636	6.0773		6.12045		147.538			140.429
	6.6371	6.5669		6.602		143.25			176.251
	6.7243	6.6589		6.6916		141.011			183.525
	6.7805	6.7261		6.7533		138.303			188.649
	6.4302	6.3808		6.4055		134.299			160.978
	6.505	6.4628		6.4839		132.898			166.961
	5.7661	5.7172		5.74165		132.877			115.935
	5.1745	5.1379		5.1562		129.697			83.9644
	4.983	4.9787		4.98085		121.021			75.6862
	5.687	5.7126		5.6998		108.834			113.419
	5.5343	5.5484		5.54135		98.7894			104.22
	5.8987	5.8779		5.8883		109.085			125.048
	5.3125	5.2804		5.29645		118.852			91.0041
	4.4057	4.3864		4.39605		115.976			52.0348
	4.1831	4.1567		4.1699		116.69			44.4102
	4.906	4.798		4.852		123.299			69.963
	5.4254	5.3648		5.3951		121.378			96.1844
	5.0701	5.0488		5.05945		116.858			79.3261
	4.6191	4.6214		4.62025		115.74			60.4091
	4.1592	4.1407		4.14995		118.344			43.7759
	3.0412	3.0268		3.034		126.805			17.1062
	2.6081	2.6205		2.6143		129.031			10.9439
	1.8299	1.8543		1.8421		136.726			3.82865
	2.1989	2.181		2.18995		147.386			6.43293
	2.0089	1.9818		1.99535		161.596			4.8659
	2.3058	2.3194		2.3126		164.279			7.57544
	2.1391	2.1452		2.14215		156.38			6.02082
	1.7919	1.7793		1.7856		161.268			3.48705
	1.3074	1.3158		1.3116		162			1.38201
	1.1887	1.2356		1.21215		167.834			1.09088
	1.663	1.5855		1.62425		140.523			2.62461
	1.866	1.848		1.857		151.676			3.92231
	1.4954	1.5011		1.49825		144.785			2.05996
	2.1703	2.1635		2.1669		136.689			6.23193
	1.997	1.9464		1.9717		136.665			4.69492
	2.0789	2.0545		2.0667		143.133			5.40678
	2.4969	2.4538		2.47535		125.857			9.29
	1.1486	1.1553		1.15195		145.876			0.936283
	0.7935	0.8092		0.80135		172.214			0.31519
	0.4785	0.4586		0.46855		195.674			0.0630048
	1.2791	1.305		1.29205		222.583			1.32113
	1.6964	1.8341		1.76525		199.184			3.36918
	1.649	1.7608		1.7049		204.605			3.03531
	1.805	2.0447		1.92485		189.932			4.36814
	1.6299	1.7404		1.68515		184.877			2.93104
	1.6682	1.7811		1.72465		183.721			3.14202
	2.0896	2.1293		2.10945		182.351			5.74928
	2.1313	2.103		2.11715		170.903			5.81247
	2.2891	2.2808		2.28495		174.209			7.30695
	2.9609	2.9447		2.9528		173.97			15.7691
	3.3693	3.3314		3.35035		170.221			23.0344
	3.6305	3.5801		3.6053		166.421			28.7032
	3.7036	3.6443		3.67395		159.525			30.3743
	4.0164	3.9556		3.986		162.009			38.7898
	3.8444	3.7702		3.8073		159.783			33.8032
	3.4026	3.3535		3.37805		148.217			23.6105
	3.6512	3.6047		3.62795		143.193			29.2476
	3.6879	3.646		3.66695		144.963			30.201
	3.5844	3.533		3.5587		152.963			27.6045
	3.2977	3.2562		3.27695		143.179			21.5534
	2.8223	2.8109		2.8166		128.162			13.6862
	3.0221	2.9885		3.0053		137.85			16.6253
	3.016	2.987		3.0015		140.601			16.5623
	2.6197	2.6031		2.6114		140.421			10.9075
	2.2195	2.1961		2.2078		142.512			6.59152
	2.1979	2.1713		2.1846		145.013			6.3859
	2.2926	2.2638		2.2782		142.053			7.24239
	2.5202	2.49		2.5051		151.92			9.629
	2.8261	2.8012		2.81365		159.737			13.6432
	2.0291	2.0168		2.02295		161.08			5.07063
	1.5346	1.5534		1.544		164.838			2.25449
	1.0144	1.1089		1.06165		201.572			0.732909
	0.7916	0.8232		0.8074		261.299			0.322383
	1.2017	1.2139		1.2078		278.21			1.07917
	1.4596	1.4444		1.452		280.938			1.87502
	1.3578	1.3966		1.3772		268.639			1.59992
	1.1231	1.1365		1.1298		256.094			0.883305
	1.0342	1.0387		1.03645		265.343			0.681948
	1.0156	1.0459		1.03075		266.894			0.670758
	1.0456	1.0678		1.0567		308.082			0.722705
	0.7877	0.8164		0.80205		309.518			0.316017
	0.7503	0.7891		0.7697		325.153			0.2793
	1.2495	1.3089		1.2792		331.452			1.2821
	1.5154	1.4556		1.4855		344.312			2.00782
	1.4728	1.4658		1.4693		357.236			1.94284
	1.479	1.4143		1.44665		26.4893			1.85437
	1.4161	1.4088		1.41245		44.6895			1.72594
	1.5607	1.5551		1.5579		77.5286			2.31593
	1.5798	1.535		1.5574		102.826			2.3137
	1.8775	1.8175		1.8475		93.8091			3.86242
	2.47	2.4332		2.4516		109.978			9.02516
	2.6413	2.6308		2.63605		100.6			11.2193
	2.4566	2.389		2.4228		105.245			8.71081
	2.2599	2.2178		2.23885		83.4119			6.87355
	2.2308	2.1215		2.17615		71.6826			6.31208
	2.8334	2.807		2.8202		116.876			13.7387
	2.7244	2.6635		2.69395		110.419			11.975
	3.6176	3.6374		3.6275		106.778			29.2367
	3.5352	3.5735		3.55435		102.528			27.5034
	4.1595	4.1515		4.1555		94.9168			43.9517
	4.4287	4.4668		4.44775		100.695			53.8924
	5.2977	5.3378		5.31775		103.191			92.1064
	5.3284	5.2772		5.3028		96.6063			91.3318
	4.3384	4.2902		4.3143		96.7085			49.1855
	4.1743	4.1796		4.17695		92.4108			44.6359
	4.6979	4.6819		4.6899		109.523			63.1825
	3.9938	4.0145		4.00415		103.43			39.3221
	4.3398	4.379		4.3594		75.6425			50.7442
	3.9974	4.0134		4.0054		76.6208			39.359
	3.9381	3.9918		3.96495		74.1612			38.1785
	3.7381	3.7447		3.7414		77.391			32.0781
	3.6085	3.623		3.61575		84.2604			28.9535
	4.067	4.0664		4.0667		81.3847			41.1939
	3.6907	3.6605		3.6756		76.9052			30.4152
	3.5798	3.6728		3.6263		70.115			29.2077
	3.6731	3.6866		3.67985		74.4706			30.5208
	4.4507	4.5034		4.47705		72.508			54.9645
	4.7409	4.7599		4.7504		77.4497			65.6594
	4.4412	4.4778		4.4595		72.6741			54.3206
	4.7252	4.7974		4.7613		73.2005			66.1124
	5.1844	5.2342		5.2093		67.7382			86.5853
	4.7539	4.7875		4.7707		70.3466			66.5047
	5.6536	5.6228		5.6382		67.3505			109.781
	5.5094	5.5828		5.5461		59.2548			104.489
	5.3007	5.3866		5.34365		71.4267			93.4588
	5.3941	5.3934		5.39375		75.3326			96.1122
	5.5306	5.5665		5.54855		71.1702			104.627
	5.2953	5.3627		5.329		73.0622			92.6922
	5.7815	5.8631		5.8223		74.5062			120.89
	5.6168	5.6926		5.6547		79.4003			110.748
	4.7292	4.7687		4.74895		80.2636			65.5993
	4.6703	4.6304		4.65035		89.3617			61.5975
	5.0075	4.986		4.99675		106			76.4133
	5.6936	5.6811		5.68735		104.575			112.677
	4.7814	4.7563		4.76885		99.623			66.4274
	4.0361	4.0291		4.0326		90.7499			40.1663
	5.1536	5.1707		5.16215		97.4969			84.2554
	4.5751	4.5589		4.567		102.769			58.3444
	4.978	4.963		4.9705		97.927			75.2153
	4.8397	4.8211		4.8304		99.1196			69.0328
	5.7313	5.7313		5.7313		100.388			115.31
	6.3013	6.3361		6.3187		99.9473			154.522
	5.8902	5.9531		5.92165		89.1668			127.185
	8.2571	8.2942		8.27565		86.1406			347.146
	7.2405	7.3086		7.27455		81.4915			235.79
	6.5805	6.6428		6.61165		80.6186			177.025
	6.4002	6.4641		6.43215		74.9349			162.995
	6.3833	6.4532		6.41825		68.408			161.941
	6.1052	6.1473		6.12625		79.6403			140.828
	8.1825	8.2045		8.1935		97.8148			336.91
	8.1451	8.1956		8.17035		96.6851			334.063
	8.291	8.2981		8.29455		93.1545			349.53
	9.2838	9.3173		9.30055		91.0978			492.756
	9.0852	9.1412		9.1132		90.7113			463.574
	7.4827	7.5168		7.49975		98.9744			258.373
	6.2814	6.2823		6.28185		104.504			151.834
	5.5773	5.5641		5.5707		116.474			105.885
	5.9174	5.8791		5.89825		113.767			125.683
	6.2072	6.1947		6.20095		112.06			146.043
	6.2558	6.2561		6.25595		112.094			149.964
	6.713	6.7062		6.7096		113.887			185.01
	7.5833	7.583		7.58315		110.715			267.088
	9.0209	9.0133		9.0171		113.283			449.062
	8.2655	8.2522		8.25885		113.83			345.036
	8.0856	8.0846		8.0851		111.441			323.715
	8.4505	8.4736		8.46205		104.938			371.136
	8.836	8.8173		8.82665		102.554			421.205
	8.4712	8.4801		8.47565		104.124			372.928
	8.3666	8.343		8.3548		105.548			357.202
	8.5534	8.5282		8.5408		105.845			381.594
	9.1656	9.1363		9.15095		106.404			469.358
	9.137	9.1505		9.14375		103.36			468.251
	8.4566	8.4659		8.46125		98.6565			371.031
	7.6937	7.7216		7.70765		96.6684			280.461
	6.5355	6.5535		6.5445		89.4931			171.686
	6.214	6.2145		6.21425		85.4485			146.985
	6.8155	6.8681		6.8418		82.697			196.163
	6.6888	6.7215		6.70515		85.0837			184.642
	6.4882	6.5586		6.5234		83.3743			170.031
	6.8001	6.851		6.82555		86.9949			194.769
	7.3465	7.3777		7.3621		89.5863			244.406
	7.457	7.476		7.4665		93.8879			254.951
	7.1797	7.1938		7.18675		97.2523			227.355
	5.4326	5.3748		5.4037		101.937			96.6451
	1.6943	1.7348		1.71455		18.636			3.08714
	3.1757	3.2616		3.21865		105.68			20.4234
	5.2499	5.2743		5.2621		107.294			89.2449
	6.1678	6.2043		6.18605		112.045			144.993
	6.998	6.9836		6.9908		114.731			209.26
	6.945	6.9257		6.93535		109.561			204.32
	6.8284	6.8532		6.8408		108.006			196.077
	7.0122	7.0009		7.00655		106.295			210.678
	7.0159	7.0227		7.0193		108.013			211.83
	6.1934	6.189		6.1912		108.419			145.355
	5.7979	5.8156		5.80675		109.259			119.924
	5.9942	5.9924		5.9933		112.761			131.857
	5.5616	5.5832		5.5724		110.228			105.982
	5.6092	5.5834		5.5963		112.935			107.352
	5.7576	5.7667		5.76215		115.914			117.182
	5.705	5.7037		5.70435		108.56			113.691
	5.6713	5.6645		5.6679		102.443			111.525
	5.6617	5.6558		5.65875		105.401			110.986
	5.5638	5.559		5.5614		104.325			105.356
	4.7751	4.827		4.80105		91.5267			67.7821
	4.4738	4.514		4.4939		78.9294			55.5874
	4.948	5.0025		4.97525		81.0182			75.4312
	5.8992	5.9617		5.93045		78.1168			127.752
	5.9337	5.9836		5.95865		80.7526			129.584
	5.3938	5.4452		5.4195		85.836			97.4953
	5.3677	5.3947		5.3812		96.9731			95.4429
	5.1723	5.2055		5.1889		98.4611			85.5721
	5.5906	5.6255		5.60805		90.5008			108.029
	5.675	5.7094		5.6922		89.8029			112.966
	5.5534	5.5736		5.5635		90.011			105.475
	5.3699	5.3868		5.37835		96.0768			95.2913
	5.392	5.4178		5.4049		95.624			96.7095
	4.9623	4.9752		4.96875		101.297			75.1359
	4.8023	4.8286		4.81545		98.1421			68.3938
	4.2565	4.2976		4.27705		92.6008			47.9225
	3.2811	3.3477		3.3144		87.9916			22.3008
	2.7355	2.772		2.75375		80.5103			12.7903
	2.2998	2.3219		2.31085		72.6524			7.55825
	2.1836	2.2059		2.19475		75.7354			6.47532
	1.2774	1.2946		1.286		80.3051			1.30265
	2.3735	2.4194		2.39645		87.0118			8.42968
	2.4273	2.4885		2.4579		75.0167			9.09492
	1.8564	1.878		1.8672		82.275			3.9873
	1.7695	1.7966		1.78305		90.9405			3.47214
	1.2423	1.2244		1.23335		95.283			1.14912
	1.0752	1.0843		1.07975		88.3286			0.771038
	0.8666	0.8714		0.869		101.14			0.401944
	0.656	0.7017		0.67885		356.103			0.191614
	2.1515	2.0876		2.11955		71.1898			5.83226
	2.5982	2.5803		2.58925		60.2117			10.6323
	2.8471	2.8627		2.8549		56.9842			14.2521
	2.4449	2.4581		2.4515		52.4248			9.02406
	3.2521	3.3143		3.2832		57.4581			21.6769
	3.0445	2.9515		2.998		43.3271			16.5044
	3.0853	3.0991		3.0922		55.3272			18.1096
	3.9842	4.0151		3.99965		59.152			39.1897
	3.3297	3.3984		3.36405		61.5905			23.3181
	4.6916	4.7565		4.72405		76.6747			64.5728
	4.7252	4.713		4.7191		93.3727			64.37
	5.6847	5.6411		5.6629		88.5099			111.23
	5.3423	5.3548		5.34855		74.4604			93.7161
	5.4288	5.4632		5.446		90.0236			98.9325
	4.9105	4.9103		4.9104		83.7887			72.5198
	5.0411	5.0927		5.0669		74.5336			79.677
	4.8317	4.8738		4.85275		81.5811			69.9955
	3.7709	3.7514		3.76115		76.5791			32.5888
	4.3696	4.3323		4.35095		81.1816			50.4497
	4.3907	4.414		4.40235		101.753			52.2588
	4.9766	4.9752		4.9759		84.638			75.4607
	5.4267	5.3806		5.40365		89.8474			96.6424
	4.9104	4.9389		4.92465		75.9024			73.153
	5.9519	5.9976		5.97475		106.093			130.637
	5.9164	5.8573		5.88685		106.946			124.955
	6.2985	6.3205		6.3095		108.984			153.848
	5.7719	5.7759		5.7739		108.828			117.9
	6.6517	6.5847		6.6182		116.414			177.552
	6.1971	6.1756		6.18635		115.516			145.014
	5.7534	5.7353		5.74435		118.665			116.099
	6.51	6.5206		6.5153		115.384			169.398
	6.4268	6.4019		6.41435		113.191			161.646
	7.1469	7.2009		7.1739		80.8113			226.137
	7.5197	7.5412		7.53045		100.745			261.559
	7.5266	7.5904		7.5585		90.2708			264.492
	6.9657	7.0528		7.00925		94.8192			210.921
	6.8133	6.7928		6.80305		91.3689			192.849
	7.798	7.7327		7.76535		89.5208			286.807
	8.4185	8.4286		8.42355		104.489			366.093
	7.2433	7.2537		7.2485		105.612			233.266
	6.7894	6.7447		6.76705		99.2605			189.804
	7.6999	7.7409		7.7204		90.667			281.855
	8.4596	8.5035		8.48155		92.5869			373.707
	8.0826	8.0737		8.07815		98.4645			322.881
	8.8327	8.8641		8.8484		100.964			424.327
	6.6408	6.6208		6.6308		104.55			178.568
	6.57	6.5386		6.5543		113.633			172.459
	7.0371	7.0243		7.0307		114.765			212.864
	7.4181	7.4174		7.41775		116.248			249.99
	7.3933	7.3837		7.3885		115.689			247.044
	6.5686	6.5582		6.5634		117.078			173.178
	6.6642	6.6591		6.66165		109.976			181.072
	6.3991	6.4602		6.42965		107.886			162.805
	6.3369	6.3436		6.34025		106.058			156.108
	5.718	5.6714		5.6947		107.781			113.115
	5.9929	6.0263		6.0096		102.939			132.936
	5.8239	5.8377		5.8308		107.836			121.42
	5.4768	5.5106		5.4937		107.89			101.555
	5.3065	5.307		5.30675		106.775			91.536
	5.7551	5.7011		5.7281		111.891			115.117
	4.8688	4.8432		4.856		116.842			70.1362
	5.0319	5.0187		5.0253		123.684			77.7306
	4.6719	4.6202		4.64605		130.892			61.4268
	4.5159	4.5155		4.5157		125.175			56.4003
	4.0683	4.0665		4.0674		123.988			41.2151
	3.6107	3.5973		3.604		121.921			28.6722
	3.569	3.5401		3.55455		117.531			27.5081
	3.7894	3.785		3.7872		121.675			33.2706
	4.4276	4.424		4.4258		119.499			53.0984
	4.7688	4.7462		4.7575		115.176			65.9542
	5.2759	5.242		5.25895		112.613			89.0847
	4.8029	4.8016		4.80225		108.201			67.8329
	4.9684	4.9973		4.98285		112.564			75.7774
	5.4117	5.392		5.40185		107.363			96.5459
	5.3988	5.4115		5.40515		107.801			96.7229
	5.2153	5.2158		5.21555		106.521			86.8973
	5.2873	5.2938		5.29055		111.592			90.7003
	5.0534	5.062		5.0577		115.438			79.2438
	5.0333	5.0451		5.0392		115.358			78.3774
	5.0551	5.0619		5.0585		121.681			79.2814
	4.5269	4.4965		4.5117		121.405			56.2505
	5.0334	4.9898		5.0116		124.431			77.0966
	5.3529	5.3285		5.3407		120.789			93.3041
	5.8642	5.8237		5.84395		123.575			122.243
	5.7417	5.7222		5.73195		123.036			115.349
	5.8406	5.8176		5.8291		120.69			121.314
	5.4851	5.4582		5.47165		116.245			100.337
	5.25	5.2333		5.24165		117.737			88.2084
	5.1342	5.1213		5.12775		114.753			82.5822
	5.4382	5.386		5.4121		118.379			97.0965
	4.756	4.7449		4.75045		115.298			65.6614
	4.3165	4.3172		4.31685		111.292			49.2728
	5.0347	5.0447		5.0397		103.916			78.4007
	5.6842	5.6729		5.67855		100.155			112.155
	5.0905	5.1148		5.10265		100.016			81.3755
	4.4302	4.4514		4.4408		99.6599			53.6401
	6.1454	6.1779		6.16165		105.985			143.284
	5.1062	5.0904		5.0983		105.438			81.1675
	4.8917	4.8974		4.89455		94.8723			71.8198
	4.9865	5.0076		4.99705		97.6703			76.4271
	4.5292	4.5356		4.5324		99.7237			57.0283
	3.8638	3.8801		3.87195		101.467			35.5546
	4.634	4.6799		4.65695		100.088			61.8601
	3.0982	3.1085		3.10335		105.57			18.3062
	4.1013	4.1009		4.1011		109.202			42.2481
	4.0237	4.027		4.02535		117.775			39.95
	4.0384	4.0226		4.0305		116.72			40.1036
	4.9257	4.9259		4.9258		112.417			73.2043
	4.9503	4.9734		4.96185		103.964			74.8233
	4.8386	4.8095		4.82405		99.5659			68.7609
	4.1974	4.2461		4.22175		100.093			46.0876
	4.3289	4.2914		4.31015		99.0273			49.0437
	4.1844	4.1954		4.1899		94.6562			45.0523
	5.0309	5.0622		5.04655		101.779			78.7209
	4.854	4.8335		4.84375		102.353			69.6067
	5.3456	5.3198		5.3327		106.279			92.8854
	4.3816	4.3898		4.3857		108.847			51.6681
	4.3066	4.308		4.3073		110.266			48.9465
	4.7812	4.7664		4.7738		107.975			66.6344
	4.8388	4.8216		4.8302		110.907			69.0242
	4.8095	4.804		4.80675		110.752			68.0238
	4.7029	4.7246		4.71375		104.994			64.1513
	5.142	5.1165		5.12925		104.208			82.6547
	5.4319	5.4328		5.43235		107.14			98.1905
	5.5882	5.5855		5.58685		113.23			106.809
	5.9461	5.945		5.94555		114.064			128.731
	6.0205	6.0248		6.02265		112.75			133.804
	5.6778	5.6702		5.674		112.897			111.886
	5.55	5.5259		5.53795		120.93			104.029
	5.1998	5.1986		5.1992		117.259			86.0827
	4.4415	4.4183		4.4299		116.519			53.2461
	4.0206	4.04		4.0303		115.456			40.0976
	3.2864	3.282		3.2842		114.975			21.6968
	2.9161	2.9192		2.91765		120.506			15.2127
	2.8516	2.8191		2.83535		120.615			13.9613
	2.7667	2.7517		2.7592		123.201			12.8664
	2.9602	2.9969		2.97855		108.19			16.1853
	2.9233	2.9736		2.94845		98.1586			15.6996
	2.7207	2.7504		2.73555		102.422			12.5383
	3.9711	4.0646		4.01785		100.802			39.7271
	4.5942	4.6115		4.60285		103.698			59.7292
	5.1397	5.1808		5.16025		89.8358			84.1624
	5.4885	5.6095		5.549		87.4304			104.653
	5.2373	5.228		5.23265		80.5339			87.7549
	5.6556	5.6996		5.6776		84.4393			112.099
	6.1438	6.1572		6.1505		93.2486			142.507
	5.0262	5.0787		5.05245		82.8846			78.9973
	5.146	5.1244		5.1352		79.292			82.9427
	4.6795	4.6907		4.6851		97.69			62.9887
	4.9074	4.9926		4.95		80.6361			74.2885
	5.1483	5.2115		5.1799		82.0942			85.1276
	4.8757	4.9197		4.8977		68.2148			71.9586
	4.5888	4.56		4.5744		74.337			58.6285
	5.2208	5.2882		5.2545		78.5083			88.8588
	5.0463	5.1002		5.07325		66.4522			79.977
	4.2318	4.2355		4.23365		82.0339			46.4784
	4.5921	4.6629		4.6275		88.769			60.6939
	4.2196	4.2103		4.21495		71.917			45.8652
	5.0901	5.1261		5.1081		84.421			81.6365
	4.1488	4.1085		4.12865		82.9082			43.1053
	4.5588	4.5512		4.555		84.2656			57.8857
	4.9523	4.9777		4.965		83.2148			74.9659
	4.1234	4.1011		4.11225		89.3795			42.5936
	4.0782	4.1653		4.12175		82.4942			42.8895
	4.149	4.1873		4.16815		95.2062			44.3543
	4.5781	4.5233		4.5507		117.383			57.7219
	3.4721	3.4957		3.4839		112.305			25.9002
	3.9114	3.9044		3.9079		118.051			36.5541
	4.0926	4.0815		4.08705		112.12			41.8154
	3.8155	3.8091		3.8123		107.316			33.9365
	3.7478	3.7713		3.75955		80.6595			32.5472
	3.5581	3.5707		3.5644		65.4524			27.7374
	3.9437	3.9474		3.94555		78.9498			37.6209
	4.0523	4.0899		4.0711		80.8071			41.3277
	4.5419	4.5517		4.5468		90.3042			57.5736
	3.8365	3.8491		3.8428		109.895			34.7576
	4.524	4.509		4.5165		116.828			56.4303
	3.9879	3.9614		3.97465		121.458			38.4594
	4.5313	4.4204		4.47585		114.629			54.9203
	3.939	3.8461		3.89255		117.176			36.1251
	3.0576	3.0982		3.0779		121.748			17.8595
	3.8136	3.8214		3.8175		113.447			34.0756
	4.0827	4.0664		4.07455		98.871			41.4329
	4.5386	4.5336		4.5361		86.7787			57.1681
	4.652	4.6658		4.6589		97.0386			61.9379
	3.8931	3.8729		3.883		111.183			35.8598
	2.6409	2.6254		2.63315		106.782			11.1823
	3.8907	3.8478		3.86925		95.3241			35.4802
	5.0716	5.0871		5.07935		102.693			80.2658
	4.3493	4.3462		4.34775		90.3804			50.3384
	3.9082	3.9243		3.91625		76.5053			36.7889
	3.4288	3.474		3.4514		82.5305			25.1821
	4.5033	4.4873		4.4953		102.338			55.6394
	4.5674	4.5564		4.5619		101.586			58.1492
	5.0056	5.0414		5.0235		100.313			77.6471
	5.091	5.1047		5.09785		97.7824			81.146
	4.5007	4.5529		4.5268		92.4016			56.8172
	4.4182	4.4334		4.4258		88.5681			53.0984
	4.5813	4.6012		4.59125		97.288			59.2787
	4.9438	5.0033		4.97355		103.614			75.3539
	4.8367	4.8716		4.85415		105.284			70.0561
	4.1693	4.1625		4.1659		102.402			44.2825
	4.5904	4.5489		4.56965		96.6405			58.446
	4.7384	4.7048		4.7216		100.543			64.4724
	4.4678	4.4275		4.44765		100.973			53.8887
	5.035	5.0695		5.05225		96.1572			78.9879
	5.3	5.2768		5.2884		101.964			90.5897
	6.4507	6.4189		6.4348		98.7991			163.197
	6.2861	6.3187		6.3024		99.5548			153.329
	6.6073	6.5549		6.5811		108.87			174.583
	6.9702	6.9423		6.95625		115.1			206.173
	6.4367	6.4212		6.42895		121.767			162.752
	5.8644	5.829		5.8467		126.487			122.416
	5.7124	5.7014		5.7069		123.451			113.843
	5.6144	5.5956		5.605		121.433			107.853
	5.1075	5.1271		5.1173		122.71			82.0784
	5.8693	5.8706		5.86995		121.782			123.882
	5.7421	5.7372		5.73965		122.651			115.814
	5.4682	5.4322		5.4502		130.04			99.1616
	5.5041	5.4562		5.48015		132.468			100.805
	5.0868	5.0505		5.06865		140.107			79.7596
	4.9186	4.8472		4.8829		143.242			71.3082
	4.6636	4.6373		4.65045		143.479			61.6015
	4.3398	4.268		4.3039		143.858			48.8307
	3.997	3.9449		3.97095		139.38			38.3521
	4.0654	4.0531		4.05925		132.19			40.9679
	4.1996	4.1303		4.16495		129.994			44.2523
	3.4784	3.4909		3.48465		127.18			25.9169
	3.1169	3.0726		3.09475		129.168			18.1544
	3.7711	3.7567		3.7639		136.285			32.6603
	5.4309	5.389		5.40995		140.403			96.9808
	5.5985	5.5692		5.58385		131.897			106.637
	5.0306	4.9841		5.00735		132.117			76.9006
	5.5547	5.5457		5.5502		129.037			104.721
	5.5507	5.5161		5.5334		131.333			103.773
	5.0691	5.0359		5.0525		133.59			78.9996
	4.9601	4.8853		4.9227		134.771			73.0661
	5.8705	5.8134		5.84195		137.423			122.118
	4.9859	4.9061		4.946		146.966			74.1086
	4.2515	4.2224		4.23695		144.871			46.5871
	4.1622	4.1072		4.1347		142.664			43.295
	3.9731	3.8873		3.9302		139.832			37.1835
	3.4943	3.4721		3.4832		141.248			25.8846
	4.2961	4.2676		4.28185		137.6			48.084
	4.1937	4.1294		4.16155		134.938			44.144
	3.6483	3.6397		3.644		130.381			29.6375
	3.5242	3.4967		3.51045		132.246			26.4969
	3.5297	3.4834		3.50655		135.427			26.4086
	3.821	3.7608		3.7909		141.357			33.3682
	4.2033	4.1828		4.19305		139.642			45.154
	3.1061	3.095		3.10055		140.109			18.2567
	3.6377	3.5987		3.6182		139.239			29.0124
	3.1814	3.0676		3.1245		141.213			18.683
	3.2038	3.1993		3.20155		142.946			20.0996
	3.0018	2.9576		2.9797		139.983			16.2041
	2.2514	2.224		2.2377		130.925			6.86296
	2.4476	2.4506		2.4491		131.072			8.99758
	2.545	2.543		2.544		127.965			10.0846
	2.3938	2.3664		2.3801		123.96			8.25832
	1.7803	1.7784		1.77935		122.466			3.45057
	1.8589	1.8388		1.84885		126.15			3.87089
	1.6256	1.6099		1.61775		137.37			2.59323
	1.6167	1.5979		1.6073		151.222			2.5433
	1.646	1.6344		1.6402		151.59			2.70269
	1.6774	1.6713		1.67435		169.01			2.87505
	1.5656	1.562		1.5638		165.138			2.34234
	1.3237	1.3935		1.3586		178.752			1.53596
	1.4694	1.6357		1.55255		186.841			2.29215
	1.7754	1.8397		1.80755		177.828			3.61724
	2.3105	2.2918		2.30115		165.397			7.46347
	2.2047	2.1758		2.19025		160.742			6.43557
	2.1565	2.1333		2.1449		150.611			6.04404
	1.7107	1.7084		1.70955		138.76			3.06021
	1.7809	1.7832		1.78205		139.03			3.4663
	1.4234	1.4294		1.4264		123.686			1.77758
	1.5637	1.5658		1.56475		126.952			2.34661
	1.4918	1.5026		1.4972		128.177			2.05563
	1.6752	1.6536		1.6644		124.062			2.82409
	1.8991	1.8895		1.8943		125.056			4.16344
	1.5134	1.514		1.5137		131.332			2.12435
	1.7164	1.7442		1.7303		121.351			3.173
	1.7868	1.7774		1.7821		132.508			3.46659
	1.4663	1.4977		1.482		129.346			1.99366
	1.4573	1.4233		1.4403		120.144			1.83006
	1.025	1.0235		1.02425		116.84			0.658149
	1.2641	1.2739		1.269		128.292			1.25167
	1.8811	1.8908		1.88595		112.389			4.10863
	1.9789	1.9971		1.988		118.46			4.81233
	1.9864	1.9916		1.989		97.3499			4.81959
	3.1173	3.1153		3.1163		77.6991			18.5363
	2.2476	2.2411		2.24435		95.052			6.92433
	3.3955	3.3548		3.37515		97.1915			23.5497
	3.4922	3.4778		3.485		113.743			25.9247
	2.3432	2.3263		2.33475		117.995			7.7952
	1.6953	1.6657		1.6805		139.668			2.90684
	2.2556	2.1702		2.2129		88.2054			6.6373
	1.6738	1.6893		1.68155		118.458			2.9123
	2.6648	2.6534		2.6591		102.288			11.5162
	2.248	2.2095		2.22875		130.004			6.78094
	2.4017	2.4952		2.44845		99.5186			8.99042
	2.2356	2.2313		2.23345		82.068			6.82393
	2.3412	2.3594		2.3503		77.2143			7.95199
	2.75	2.7893		2.76965		83.6711			13.0131
	2.4215	2.3842		2.40285		102.159			8.4974
	3.4118	3.3982		3.405		107.424			24.1801
	3.7209	3.7078		3.71435		90.4158			31.3873
	2.6218	2.5098		2.5658		76.5129			10.346
	2.1618	2.1464		2.1541		54.446			6.12215
	3.0985	3.1228		3.11065		91.9648			18.4357
	2.9679	2.9257		2.9468		90.1215			15.6732
	3.2542	3.2494		3.2518		128.595			21.0609
	3.34	3.244		3.292		112.867			21.8517
	2.9663	2.9774		2.97185		87.7995			16.0763
	3.3538	3.33		3.3419		67.7694			22.8605
	3.9428	3.9026		3.9227		86.7892			36.971
	3.0405	3.0548		3.04765		87.1917			17.3381
	3.2473	3.1909		3.2191		56.5182			20.4319
	3.4238	3.5346		3.4792		63.8732			25.7955
	3.1829	3.2409		3.2119		72.0824			20.2951
	2.9504	2.9731		2.96175		66.5483			15.913
	2.373	2.3747		2.37385		63.0491			8.19343
	3.0058	2.9807		2.99325		74.6492			16.4261
	3.4668	3.4853		3.47605		99.4373			25.7255
	2.5598	2.5654		2.5626		148.978			10.3074
	3.2322	3.2222		3.2272		85.9618			20.5866
	2.7375	2.7677		2.7526		88.124			12.7742
	3.2013	3.2344		3.21785		96.6137			20.4081
	2.8342	2.8631		2.84865		72.6613			14.1587
	3.0234	2.9878		3.0056		77.3199			16.6303
	4.035	4.082		4.0585		68.3956			40.9452
	4.0937	4.1425		4.1181		62.1745			42.7757
	4.5302	4.632		4.5811		51.9668			58.8865
	4.7923	4.8943		4.8433		56.546			69.5873
	4.5072	4.6204		4.5638		58.7314			58.2218
	4.1482	4.2304		4.1893		58.0252			45.033
	3.6807	3.7172		3.69895		62.1084			30.9986
	3.9525	3.9954		3.97395		70.2469			38.4391
	3.9762	4.048		4.0121		69.4684			39.5568
	4.1116	4.1667		4.13915		70.7547			43.435
	3.8712	3.935		3.9031		77.3268			36.4196
	3.4834	3.529		3.5062		84.5847			26.4007
	2.6243	2.6527		2.6385		96.1262			11.2506
	2.4716	2.4867		2.47915		106.718			9.33285
	3.9291	3.8922		3.91065		135.515			36.6314
	4.8478	4.7887		4.81825		145.619			68.5132
	4.9699	4.9107		4.9403		145.755			73.8526
	5.4493	5.397		5.42315		146.335			97.6924
	5.3888	5.3569		5.37285		143.679			94.9993
	5.3354	5.2765		5.30595		138.3			91.4946
	5.2228	5.2016		5.2122		134.748			86.73
	4.9358	4.9186		4.9272		131.059			73.2667
	4.4083	4.3944		4.40135		126.837			52.2232
	3.5297	3.5445		3.5371		115.313			27.1049
	3.5021	3.4875		3.4948		97.1394			26.1441
	3.7216	3.7221		3.72185		86.7847			31.5779
	4.4164	4.4682		4.4423		79.6435			53.6945
	5.1009	5.1243		5.1126		90.3021			81.8524
	5.2599	5.2701		5.265		96.9487			89.3925
	5.03	5.0749		5.05245		99.798			78.9973
	5.0444	5.0571		5.05075		104.606			78.9176
	4.7691	4.7731		4.7711		105.764			66.5214
	4.5827	4.5906		4.58665		100.812			59.1007
	4.965	4.9668		4.9659		100.53			75.0067
	4.8038	4.811		4.8074		98.3278			68.0514
	4.7057	4.7165		4.7111		95.8781			64.0432
	4.0807	4.1043		4.0925		91.238			41.9829
	3.4807	3.56		3.52035		79.1873			26.7217
	3.9646	3.9544		3.9595		87.5258			38.0213
	4.6997	4.6722		4.68595		104.269			63.023
	4.1638	4.2317		4.19775		100.455			45.306
	3.3481	3.3142		3.33115		106.962			22.6406
	3.6724	3.6795		3.67595		115.35			30.4239
	5.222	5.1878		5.2049		118.082			86.3661
	5.5041	5.4829		5.4935		122.975			101.544
	5.1607	5.1405		5.1506		123.324			83.6912
	4.8738	4.894		4.8839		123.28			71.352
	5.2238	5.2202		5.222		122.478			87.2201
	5.36	5.3313		5.34565		119.87			93.5638
	5.8022	5.8153		5.80875		118.376			120.048
	5.3704	5.413		5.3917		113.042			96.0027
	4.9974	4.9999		4.99865		110.94			76.5005
	4.2946	4.2649		4.27975		113.192			48.0133
	2.5984	2.6289		2.61365		113.579			10.9357
	1.7087	1.7036		1.70615		112.228			3.04199
	2.4573	2.475		2.46615		101.62			9.18681
	2.8351	2.8687		2.8519		97.5483			14.2072
	2.6859	2.6905		2.6882		100.179			11.8985
	2.5386	2.5329		2.53575		104.557			9.98678
	2.4313	2.4418		2.43655		113.636			8.85997
	1.9552	1.9399		1.94755		135.864			4.52451
	2.0792	2.0552		2.0672		155.041			5.4107
	3.4585	3.4275		3.443		150.905			24.9987
	4.044	3.9926		4.0183		157.629			39.7405
	4.0452	3.994		4.0196		167.154			39.7791
	4.6809	4.6118		4.64635		163.416			61.4387
	4.9966	4.9328		4.9647		156.875			74.9523
	4.3127	4.3476		4.33015		162.745			49.7296
	3.6032	3.7397		3.67145		173.513			30.3123
	4.1063	4.3139		4.2101		174.526			45.7071
	3.6351	3.7631		3.6991		163.127			31.0023
	3.8484	3.9934		3.9209		172.305			36.9201
	3.7959	4.0169		3.9064		175.063			36.5121
	4.1107	4.2337		4.1722		170.756			44.4838
	3.8583	4.0167		3.9375		177.598			37.3911
	3.4539	3.7188		3.58635		179.073			28.253
	3.5794	3.7817		3.68055		173.935			30.5383
	3.9659	4.1745		4.0702		166.724			41.3003
	3.5879	3.7541		3.671		165.666			30.3012
	3.9437	4.1044		4.02405		161.631			39.9113
	4.3346	4.5322		4.4334		157.19			53.3724
	4.7577	4.8841		4.8209		154.912			68.6263
	4.5988	4.7305		4.66465		152.231			62.1675
	4.6707	4.8189		4.7448		151.57			65.4274
	4.1862	4.4499		4.31805		154.812			49.3139
	4.0119	4.0103		4.0111		150.767			39.5272
	3.704	3.6792		3.6916		150.134			30.8141
	3.0932	3.0645		3.07885		151.096			17.8761
	2.3873	2.382		2.38465		156.187			8.30577
	2.3512	2.3298		2.3405		156.726			7.85294
	2.4719	2.4549		2.4634		157.056			9.15611
	2.0941	2.0623		2.0782		155.259			5.49754
	1.7525	1.7561		1.7543		155.624			3.30687
	2.0308	2.0212		2.026		144.64			5.0936
	2.0267	2.0049		2.0158		146.438			5.01705
	1.8059	1.8023		1.8041		137.576			3.59656
	1.8953	1.9028		1.89905		147.004			4.19484
	1.9389	1.9404		1.93965		147.573			4.46968
	2.0837	2.0347		2.0592		127.004			5.34813
	1.8679	1.832		1.84995		117.025			3.87781
	2.7874	2.7664		2.7769		117.699			13.1156
	2.2802	2.2584		2.2693		114.539			7.15784
	2.0025	2.0075		2.005		112.825			4.93684
	2.0785	2.0764		2.07745		106.945			5.49159
	1.8631	1.9009		1.882		100.969			4.08286
	1.6733	1.6813		1.6773		94.2518			2.89027
	1.9635	1.9743		1.9689		102.468			4.67495
	2.1668	2.1628		2.1648		60.873			6.21383
	2.1986	2.1307		2.16465		68.1234			6.21254
	2.1276	2.1189		2.12325		64.9271			5.86286
	1.8184	1.7504		1.7844		76.1326			3.48003
	2.5196	2.4027		2.46115		78.0341			9.13104
	2.4395	2.4355		2.4375		101.227			8.87033
	2.4239	2.4279		2.4259		101.187			8.74429
	3.091	3.0922		3.0916		106.843			18.0991
	2.0085	2.0873		2.0479		109.671			5.26056
	3.1215	3.1179		3.1197		140.483			18.5971
	2.5282	2.4773		2.50275		138.951			9.60193
	3.0736	3.01		3.0418		135.05			17.2384
	2.2817	2.2244		2.25305		155.966			7.00517
	2.8679	2.8145		2.8412		130.151			14.0479
	2.3545	2.358		2.35625		122.383			8.01254
	1.8426	1.8932		1.8679		127.424			3.99178
	1.5381	1.575		1.55655		156.121			2.30991
	1.518	1.5457		1.53185		170.732			2.20168
	2.419	2.4369		2.42795		146.266			8.76648
	1.5245	1.5921		1.5583		166.374			2.31771
	2.3561	2.3649		2.3605		138.078			8.05597
	1.8666	1.8942		1.8804		132.78			4.07246
	1.9973	1.9544		1.97585		124.65			4.72463
	2.2971	2.3064		2.30175		111.407			7.46931
	2.2862	2.3078		2.297		123.68			7.42316
	1.7358	1.7313		1.73355		84.5205			3.19091
	2.2711	2.2775		2.2743		134.751			7.20525
	3.0291	3.0258		3.02745		126.543			16.9956
	1.5817	1.5035		1.5426		134.188			2.24836
	1.8251	1.7447		1.7849		162.408			3.48295
	1.7633	1.7128		1.73805		112.948			3.21583
	2.2627	2.2111		2.2369		107.655			6.85561
	2.2554	2.2351		2.24525		139.215			6.93266
	2.7807	2.7149		2.7478		86.7477			12.7075
	1.9973	2.0114		2.00435		75.9367			4.93204
	2.794	2.8514		2.8227		81.1564			13.7753
	3.5005	3.5864		3.54345		74.3387			27.2512
	3.4218	3.4141		3.41795		74.2535			24.457
	3.6743	3.6465		3.6604		80.2428			30.0394
	4.4061	4.4575		4.4318		76.9884			53.3146
	3.7757	3.8422		3.80895		67.3875			33.8471
	3.5821	3.516		3.54905		79.4965			27.3806
	3.214	3.2344		3.2242		86.6068			20.5292
	3.4543	3.4727		3.4635		96.0486			25.4479
	3.5843	3.5951		3.5897		95.6145			28.3322
	3.0779	3.1151		3.0965		97.8539			18.1853
	3.0705	3.0821		3.0763		99.1196			17.8317
	3.0536	3.0672		3.0604		107.805			17.5566
	2.6131	2.6244		2.61875		104.628			10.9999
	2.5607	2.5638		2.56225		111.619			10.3032
	2.3439	2.365		2.35445		117.223			7.99419
	2.3772	2.3904		2.3838		117.499			8.29689
	2.5117	2.522		2.51685		117.993			9.76513
	2.8002	2.8084		2.8043		123.894			13.5076
	3.6417	3.6141		3.6279		149.59			29.2464
	4.8895	4.8267		4.8581		153.732			70.2272
	4.7997	4.7386		4.76915		155.283			66.4399
	5.4349	5.3789		5.4069		149.375			96.8169
	3.8293	3.7962		3.81275		148.028			33.9485
	2.5878	2.54		2.5639		128.952			10.3231
	2.1873	2.1527		2.17		107.762			6.25872
	2.1911	2.1349		2.163		115.091			6.19834
	1.9772	1.9893		1.98325		104.747			4.77792
	2.0183	2.044		2.03115		85.8635			5.13254
	2.4225	2.4487		2.4356		88.8138			8.84961
	2.7588	2.795		2.7769		83.3821			13.1156
	3.114	3.1443		3.12915		75.8443			18.7666
	3.9244	3.95		3.9372		82.8			37.3825
	4.4746	4.4871		4.48085		90.1322			55.1045
	4.176	4.2204		4.1982		94.5994			45.3206
	4.0816	4.075		4.0783		96.153			41.5474
	4.6897	4.7106		4.70015		100.9			63.5977
	4.4182	4.4343		4.42625		99.3928			53.1146
	3.7558	3.796		3.7759		100.585			32.9737
	3.6509	3.6677		3.6593		98.1432			30.0124
	3.5785	3.583		3.58075		98.6227			28.1208
	3.5392	3.5273		3.53325		102.384			27.0165
	3.1386	3.124		3.1313		105.151			18.8053
	2.7733	2.7813		2.7773		105.579			13.1212
	2.2057	2.2049		2.2053		109.653			6.56915
	1.4848	1.4977		1.49125		116.699			2.03122
	1.1199	1.0619		1.0909		135.315			0.795172
	0.7153	0.7527		0.734		113.596			0.242211
	0.825	0.8287		0.82685		315.087			0.346247
	0.9557	0.9632		0.95945		138.081			0.54097
	1.1836	1.1564		1.17		104.798			0.980988
	1.3635	1.3582		1.36085		105.682			1.54361
	2.1856	2.1767		2.18115		135.719			6.35569
	1.2242	1.2435		1.23385		132.851			1.15052
	1.9667	1.9766		1.97165		138.121			4.69457
	1.2419	1.2427		1.2423		157.442			1.17432
	1.2141	1.2548		1.23445		191.734			1.1522
	1.192	1.2592		1.2256		192.62			1.12759
	1.5896	1.5852		1.5874		171.68			2.45
	1.6558	1.7301		1.69295		186.324			2.97193
	1.88	1.9219		1.90095		178.239			4.20744
	2.385	2.3724		2.3787		165.717			8.24376
	2.4515	2.4177		2.4346		156.724			8.83871
	2.6688	2.6599		2.66435		149.814			11.5846
	3.9095	3.9015		3.9055		136.113			36.4868
	5.0909	5.0825		5.0867		120.773			80.6147
	3.3101	3.3261		3.3181		124.638			22.3756
	2.8405	2.8442		2.84235		126.826			14.065
	2.5262	2.5137		2.51995		126.867			9.80126
	2.3377	2.32		2.32885		132.074			7.73625
	1.9781	1.9805		1.9793		132.722			4.74942
	1.665	1.6629		1.66395		135.862			2.8218
	1.5659	1.5528		1.55935		151.411			2.3224
	1.3992	1.3924		1.3958		144.007			1.66562
	1.4838	1.4776		1.4807		144.575			1.98842
	1.6407	1.6238		1.63225		148.877			2.66358
	1.9772	1.9647		1.97095		144.347			4.68957
	2.1539	2.1422		2.14805		146.969			6.07071
	1.9673	1.9524		1.95985		162.008			4.61078
	1.7066	1.6944		1.7005		177.562			3.01187
	1.8837	1.8933		1.8885		177.751			4.12531
	2.0361	2.0278		2.03195		175.141			5.1386
	2.0289	2.0436		2.03625		178.281			5.1713
	1.9724	2.0356		2.004		179.475			4.92946
	2.3032	2.3272		2.3152		170.874			7.60102
	2.447	2.4514		2.4492		171.539			8.99868
	2.2587	2.4714		2.36505		185.819			8.10265
	1.895	2.1383		2.01665		195.618			5.0234
	1.8456	2.0205		1.93305		196.665			4.42421
	1.9799	2.2458		2.11285		189.155			5.77713
	1.9315	2.3027		2.1171		189.061			5.81206
	2.4155	2.4556		2.43555		181.129			8.84906
	2.1023	2.1254		2.11385		177.155			5.78534
	1.9684	1.962		1.9652		170.111			4.64864
	2.0861	2.0824		2.08425		157.717			5.54569
	2.3248	2.2973		2.31105		154.451			7.56021
	2.0344	2.0037		2.01905		151.364			5.04136
	2.2195	2.2107		2.2151		145.2			6.65712
	1.7773	1.7684		1.77285		129.205			3.41289
	1.9741	1.992		1.98305		120.528			4.77647
	1.83	1.8125		1.82125		105.697			3.70011
	1.559	1.5135		1.53625		105.25			2.22071
	1.737	1.7702		1.7536		102.505			3.30292
	1.297	1.2758		1.2864		105.708			1.30387
	1.3272	1.3241		1.32565		91.5664			1.4269
	1.4349	1.3836		1.40925		99.8223			1.71423
	1.6079	1.558		1.58295		70.5177			2.42945
	1.7935	1.7847		1.7891		119.714			3.5076
	1.4619	1.4574		1.45965		138.769			1.90481
	0.6293	0.6754		0.65235		134.21			0.170039
	0.7601	0.7967		0.7784		324.203			0.288878
	1.2126	1.2442		1.2284		103.126			1.13534
	0.9164	0.8836		0.9		150.116			0.446513
	0.7905	0.78		0.78525		279.754			0.296572
	1.1518	1.1487		1.15025		83.9394			0.932144
	0.9944	1.1174		1.0559		95.07			0.721065
	0.9673	0.9887		0.978		92.4203			0.572958
	0.8894	1.0192		0.9543		205.418			0.532305
	1.1556	1.1305		1.14305		217.562			0.914749
	1.0328	1.153		1.0929		204.391			0.799553
	1.1682	1.1727		1.17045		156.579			0.98212
	1.044	1.0649		1.05445		138.704			0.718099
	1.9941	1.9687		1.9814		111.059			4.76456
	2.234	2.2653		2.24965		127.479			6.9735
	1.6897	1.7261		1.7079		123.576			3.05136
	1.8274	1.8029		1.81515		139.933			3.66306
	2.2691	2.2492		2.25915		153.796			7.06222
	1.1133	1.0072		1.06025		213.55			0.730014
	1.5276	1.4459		1.48675		235.978			2.01289
	1.8539	1.8467		1.8503		31.058			3.88001
	2.1518	2.1577		2.15475		113.861			6.12769
	2.9939	2.9945		2.9942		84.8063			16.4418
	3.4003	3.4298		3.41505		98.0136			24.3948
	3.0819	3.0323		3.0571		89.5633			17.4999
	2.3408	2.2503		2.29555		67.3322			7.40912
	3.5266	3.5629		3.54475		69.644			27.2812
	4.912	4.8298		4.8709		108.569			70.7838
	2.3111	2.2898		2.30045		135.15			7.45666
	3.0039	2.9939		2.9989		101.827			16.5193
	2.5701	2.536		2.55305		88.9929			10.1926
	3.8409	3.8019		3.8214		108.406			34.1801
	3.652	3.6563		3.65415		107.582			29.8858
	5.0107	5.0567		5.0337		57.8296			78.1211
	5.1025	5.1671		5.1348		52.3769			82.9233
	5.0525	5.1215		5.087		67.8619			80.629
	4.8378	4.9014		4.8696		63.2518			70.7271
	5.4338	5.4749		5.45435		61.3515			99.3883
	5.2843	5.3591		5.3217		67.7078			92.3118
	5.672	5.76		5.716		68.7545			114.389
	6.0294	6.1112		6.0703		70.9103			137.005
	5.5514	5.6525		5.60195		70.8567			107.677
	5.817	5.9321		5.87455		74.8657			124.174
	5.7211	5.7727		5.7469		76.787			116.254
	5.9618	6.0314		5.9966		81.5817			132.075
	5.8331	5.8749		5.854		86.1926			122.875
	5.3022	5.3412		5.3217		90.8879			92.3118
	4.7448	4.7644		4.7546		100.222			65.8337
	4.4942	4.4909		4.49255		110.249			55.5373
	3.9426	3.9389		3.94075		117.612			37.4837
	4.5694	4.5002		4.5348		148.986			57.119
	5.2971	5.214		5.25555		149.836			88.912
	5.8178	5.7477		5.78275		149.672			118.443
	6.0179	5.9448		5.98135		150.925			131.07
	6.4559	6.3828		6.41935		148.809			162.024
	6.9248	6.8383		6.88155		144.697			199.602
	6.9515	6.8723		6.9119		140.64			202.255
	6.8287	6.7646		6.79665		137.242			192.305
	6.7442	6.6904		6.7173		135.729			185.648
	7.3073	7.2457		7.2765		131.211			235.979
	5.7526	5.7495		5.75105		122.843			116.506
	5.8788	5.9213		5.90005		115.022			125.798
	6.2713	6.2919		6.2816		106.661			151.816
	7.0708	7.0712		7.071		108.797			216.545
	6.035	6.0196		6.0273		107.662			134.114
	6.4354	6.4309		6.43315		111.754			163.071
	6.3791	6.3655		6.3723		113.826			158.487
	5.8665	5.8693		5.8679		117.698			123.753
	5.2202	5.1777		5.19895		118.778			86.0702
	4.963	4.9585		4.96075		118.457			74.7736
	5.3741	5.3622		5.36815		121.443			94.7502
	5.1803	5.1368		5.15855		118.712			84.0793
	5.2339	5.207		5.22045		118.275			87.1425
	5.1842	5.1833		5.18375		118.846			85.3175
	4.476	4.4898		4.4829		117.871			55.1802
	3.8218	3.8136		3.8177		115.293			34.0809
	2.779	2.7742		2.7766		107.271			13.1113
	1.1056	1.1302		1.1179		60.832			0.855687
	0.6835	0.6612		0.67235		56.0115			0.186163
	1.1364	1.1786		1.1575		105.474			0.949881
	1.8184	1.8434		1.8309		112.372			3.75924
	2.7589	2.7546		2.75675		120.13			12.8321
	2.8056	2.7723		2.78895		119.992			13.287
	2.5373	2.5393		2.5383		125.686			10.0169
	3.3764	3.3774		3.3769		157.548			23.5863
	4.5316	4.4868		4.5092		138.328			56.1571
	2.2693	2.2144		2.24185		142.833			6.90122
	2.2928	2.2576		2.2752		146.398			7.21381
	1.7004	1.7224		1.7114		170.763			3.07016
	1.7632	1.8311		1.79715		178.294			3.55516
	3.0979	3.0835		3.0907		158.822			18.0833
	3.8298	3.7638		3.7968		150.331			33.5243
	4.5394	4.4945		4.51695		145.111			56.4471
	4.3423	4.2783		4.3103		144.489			49.0488
	4.1871	4.1501		4.1686		138.715			44.3687
	3.626	3.5879		3.60695		136.165			28.7426
	2.725	2.7009		2.71295		136.341			12.2301
	2.6289	2.5969		2.6129		143.95			10.9263
	2.5734	2.5539		2.56365		138.452			10.3201
	3.1606	3.1676		3.1641		127.057			19.4025
	2.256	2.2438		2.2499		116.8			6.97583
	1.2016	1.2204		1.211		80.7428			1.08777
	1.1697	1.159		1.16435		18.9458			0.966845
	0.9527	0.9665		0.9596		319.138			0.541224
	0.7988	0.8238		0.8113		290.762			0.327077
	0.65	0.709		0.6795		276.601			0.192165
	0.0481	0.2347		0.1414		1.1188			0.00173163
	0.0262	0.1132		0.0697		277.756			0.000207398
	0.5184	0.6263		0.57235		234.709			0.114839
	1.2872	1.3581		1.32265		184.824			1.41723
	1.556	1.6518		1.6039		191.899			2.52719
	1.7245	1.7383		1.7314		173.556			3.17906
	1.6229	1.6073		1.6151		164.32			2.5805
	1.7565	1.7379		1.7472		148.663			3.26689
	1.9502	1.9352		1.9427		147.405			4.4908
	2.0578	2.0409		2.04935		142.56			5.27175
	2.3076	2.2808		2.2942		147.939			7.39605
	2.1837	2.1666		2.17515		152.261			6.30338
	2.2783	2.2577		2.268		146.733			7.14554
	1.7306	1.7183		1.72445		140.545			3.14093
	2.2889	2.2643		2.2766		149.637			7.22714
	2.1765	2.1525		2.1645		144.075			6.21125
	2.1031	2.1055		2.1043		132.778			5.70728
	1.9072	1.9083		1.90775		126.122			4.25276
	2.7857	2.7822		2.78395		126.397			13.2157
	2.1904	2.1954		2.1929		115.523			6.45896
	1.925	1.9248		1.9249		129.729			4.36848
	2.5101	2.5119		2.511		132.268			9.6972
	2.2921	2.3144		2.30325		110.697			7.48392
	2.3328	2.3583		2.34555		101.742			7.90388
	2.4125	2.4797		2.4461		80.6426			8.96455
	2.7668	2.82		2.7934		87.0779			13.3507
	2.3605	2.3893		2.3749		95.9821			8.20431
	2.8701	2.8989		2.8845		87.1594			14.7
	2.9058	2.8775		2.89165		99.8321			14.8096
	2.4557	2.4983		2.477		110.048			9.30859
	2.0892	2.1206		2.1049		110.805			5.71216
	1.5249	1.5222		1.52355		109.066			2.16609
	1.535	1.5108		1.5229		110.06			2.16332
	2.1087	2.1384		2.12355		101.021			5.86535
	2.2136	2.2204		2.217		106.1			6.67426
	2.7264	2.7251		2.72575		119.665			12.4041
	2.8378	2.8185		2.82815		117.759			13.8552
	2.1978	2.1661		2.18195		102.389			6.36269
	1.2483	1.3098		1.27905		82.1193			1.28165
	0.9797	1.0171		0.9984		118.338			0.609565
	1.4588	1.5178		1.4883		161.58			2.01919
	1.3903	1.3607		1.3755		116.244			1.594
	1.1386	1.2107		1.17465		200.245			0.992731
	2.1846	2.2334		2.209		120.68			6.60227
	2.6151	2.6583		2.6367		109.145			11.2276
	1.5014	1.5118		1.5066		99.6045			2.09459
	3.0018	2.9981		2.99995		78.8568			16.5367
	2.7816	2.7592		2.7704		82.6181			13.0237
	3.657	3.7063		3.68165		75.9387			30.5656
	3.8173	3.8023		3.8098		71.4966			33.8698
	3.9252	3.9268		3.926		98.304			37.0644
	3.6142	3.6692		3.6417		85.5744			29.5814
	5.126	5.1668		5.1464		84.0845			83.4866
	6.1508	6.1043		6.12755		100.388			140.918
	6.4008	6.404		6.4024		89.5208			160.744
	5.8955	5.8983		5.8969		80.1082			125.596
	5.9939	6.0402		6.01705		97.3736			133.431
	5.5651	5.5578		5.56145		100.871			105.359
	5.5189	5.4293		5.4741		101.199			100.472
	6.3902	6.3534		6.3718		107.198			158.45
	5.6243	5.5934		5.60885		103.501			108.076
	6.1329	6.1782		6.15555		91.9312			142.859
	7.3899	7.421		7.40545		104.727			248.748
	6.9925	6.9755		6.984		97.8892			208.65
	7.2356	7.322		7.2788		90.0379			236.203
	6.5813	6.6226		6.60195		94.0396			176.247
	6.1033	6.0675		6.0854		95.4288			138.03
	6.5927	6.5454		6.56905		113.82			173.626
	5.9417	5.9211		5.9314		100.55			127.814
	6.0351	6.0158		6.02545		99.5928			133.991
	7.1582	7.173		7.1656		104.622			225.353
	7.465	7.4547		7.45985		101.82			254.271
	6.3837	6.3484		6.36605		106.168			158.022
	7.4509	7.4248		7.43785		108.928			252.028
	6.452	6.4533		6.45265		112.49			164.559
	6.5648	6.5289		6.54685		121.958			171.871
	5.3581	5.3543		5.3562		126.264			94.1188
	4.6418	4.6305		4.63615		126.977			61.0349
	5.278	5.2277		5.25285		120.222			88.7751
	5.1881	5.2429		5.2155		116.154			86.8948
	5.5581	5.5597		5.5589		110.701			105.214
	5.467	5.4487		5.45785		119.597			99.5797
	5.1222	5.0939		5.10805		126.538			81.6341
	5.5599	5.493		5.52645		139.732			103.382
	5.6644	5.5822		5.6233		150.448			108.913
	5.4421	5.3812		5.41165		152.866			97.0723
	6.2445	6.1727		6.2086		146.945			146.584
	6.8785	6.7808		6.82965		149.361			195.12
	6.7857	6.6997		6.7427		150.757			187.762
	7.0447	6.9595		7.0021		148.418			210.277
	6.7138	6.6268		6.6703		143.92			181.778
	5.6252	5.5482		5.5867		143.652			106.8
	5.1112	5.0432		5.0772		141.907			80.1639
	5.7191	5.6643		5.6917		136.416			112.936
	6.3256	6.305		6.3153		134.774			154.272
	6.8448	6.829		6.8369		133.736			195.742
	6.279	6.2204		6.2497		136.263			149.515
	5.2332	5.1893		5.21125		136.009			86.6826
	4.9822	4.9503		4.96625		132.349			75.0226
	5.5743	5.5191		5.5467		132.143			104.523
	5.5502	5.4973		5.52375		134.297			103.231
	5.9107	5.1507		5.5307		137.537			103.621
	5.8479	5.6313		5.7396		138.967			115.811
	5.9767	5.7684		5.87255		139.702			124.047
	5.5691	5.3794		5.47425		137.789			100.48
	5.7445	5.478		5.61125		136.968			108.214
	5.5878	5.3543		5.47105		140.093			100.304
	5.8704	5.6169		5.74365		141.747			116.057
	5.7195	5.4966		5.60805		140.143			108.029
	5.6482	5.3726		5.5104		141.289			102.484
	5.1171	4.9338		5.02545		142.55			77.7376
	5.2053	4.979		5.09215		143.751			80.8741
	5.5181	5.2162		5.36715		145.34			94.6972
	5.3311	5.005		5.16805		145.913			84.5447
	5.0671	4.6991		4.8831		144.758			71.317
	4.9195	4.4227		4.6711		141.057			62.4257
	5.2941	4.8369		5.0655		136.016			79.611
	5.1852	4.7846		4.9849		135.684			75.8709
	4.4534	4.4848		4.4691		140.893			54.6722
	4.9583	4.7929		4.8756		144.965			70.9889
	5.6986	5.5637		5.63115		143.882			109.37
	5.7764	5.6158		5.6961		143.684			113.198
	5.9883	5.9245		5.9564		138.774			129.437
	5.4686	5.3971		5.43285		142.765			98.2176
	4.76	4.8352		4.7976		147.387			67.636
	4.1007	4.0543		4.0775		147.307			41.5229
	3.5389	3.4623		3.5006		150.964			26.2744
	3.5302	3.4582		3.4942		151.109			26.1306
	3.4239	3.3362		3.38005		148.74			23.6524
	2.9031	2.8834		2.89325		149.235			14.8342
	1.9881	2.1535		2.0708		159.005			5.43902
	2.3321	2.6348		2.48345		156.697			9.3815
	2.1638	1.4295		1.79665		156.114			3.55219
	1.8579	0.0156		0.93675		162.047			0.503474
	1.7915	1.3458		1.56865		166.246			2.3642
	1.3437	1.5458		1.44475		180.228			1.84707
	1.632	1.7998		1.7159		185.881			3.09444
	1.8387	2.0609		1.9498		178.503			4.54021
	1.3856	1.6455		1.51555		206.528			2.13215
	1.1116	1.4115		1.26155		230.327			1.22976
	2.1797	2.3762		2.27795		213.885			7.24
	2.1589	2.505		2.33195		204.976			7.76719
	2.5094	3.0106		2.76		202.447			12.8776
	2.599	2.9519		2.77545		194.349			13.095
	2.5569	2.9106		2.73375		189.375			12.5136
	2.7584	3.0123		2.88535		184.001			14.713
	2.2955	2.6603		2.4779		194.515			9.31874
	2.258	2.4411		2.34955		212.465			7.94438
	2.7101	2.6524		2.68125		213.337			11.8064
	2.9917	2.9412		2.96645		210.791			15.9888
	2.7155	2.8735		2.7945		208.59			13.3665
	2.7915	2.9876		2.88955		211.224			14.7774
	3.3031	3.4347		3.3689		210.901			23.4191
	2.8363	2.9449		2.8906		209.923			14.7935
	2.7021	2.8812		2.79165		213.977			13.3257
	3.1753	3.4133		3.2943		213.261			21.8976
	3.3947	3.8093		3.602		204.774			28.6245
	4.2352	4.6274		4.4313		200.43			53.2966
	4.5532	4.8929		4.72305		196.664			64.5318
	4.6835	5.0138		4.84865		198.46			69.8182
	4.5706	4.9081		4.73935		197.452			65.2022
	4.4598	4.6072		4.5335		204.168			57.0699
	4.5326	4.5979		4.56525		197.774			58.2773
	3.9957	4.2583		4.127		196.42			43.0536
	4.0886	4.0306		4.0596		202.329			40.9785
	3.4111	3.4168		3.41395		208.534			24.3712
	2.8823	3.028		2.95515		214.408			15.8068
	2.7073	0.575		1.64115		205.561			2.70739
	2.691	0.8755		1.78325		196.631			3.4733
	2.3285	2.7019		2.5152		196.664			9.74594
	1.7757	1.9603		1.868		189.012			3.99242
	1.6127	1.6482		1.63045		168.989			2.65478
	1.7178	1.6931		1.70545		158.794			3.03825
	2.2236	2.1902		2.2069		133.995			6.58346
	2.6711	2.6719		2.6715		115.894			11.6781
	2.6938	2.698		2.6959		109.761			12.001
	2.708	2.7111		2.70955		119.237			12.1842
	2.2424	2.2214		2.2319		123.14			6.80974
	2.3365	2.383		2.35975		130.092			8.0483
	2.0881	2.086		2.08705		141.434			5.56807
	1.8807	1.8728		1.87675		135.297			4.04879
	2.0088	1.9782		1.9935		131.371			4.85238
	2.0472	2.0727		2.05995		99.3996			5.35397
	2.379	2.4159		2.39745		106.295			8.44024
	3.0842	3.0691		3.07665		86.2266			17.8378
	3.7594	3.7137		3.73655		74.4223			31.9535
	3.5056	3.56		3.5328		59.8478			27.0062
	3.9288	3.945		3.9369		78.4859			37.374
	3.7249	3.6774		3.70115		76.6111			31.0539
	3.3412	3.3847		3.36295		59.082			23.2952
	3.9619	3.945		3.95345		49.1198			37.8473
	3.7181	3.7843		3.7512		68.4953			32.3308
	3.4765	3.4529		3.4647		60.1763			25.4743
	2.8768	2.8966		2.8867		93.0129			14.7337
	3.6904	3.7615		3.72595		66.3169			31.6823
	4.028	4.0538		4.0409		71.0857			40.4148
	3.5993	3.6474		3.62335		108.329			29.1365
	2.4556	2.3929		2.42425		136.919			8.72646
	2.7355	2.7285		2.732		92.5833			12.4896
	3.3281	3.3052		3.31665		83.941			22.3463
	3.7504	3.7183		3.73435		65.1918			31.8971
	2.6776	2.5971		2.63735		67.6358			11.2359
	3.8238	3.8307		3.82725		67.6106			34.3373
	2.8731	2.9446		2.90885		76.9695			15.0754
	3.5776	3.4496		3.5136		63.4182			26.5683
	4.129	4.1784		4.1537		78.156			43.8946
	2.5749	2.6247		2.5998		95.7844			10.7628
	2.3259	2.2683		2.2971		117.257			7.42413
	2.1461	2.0833		2.1147		19.076			5.79232
	2.9358	2.8802		2.908		44.3778			15.0622
	3.3117	3.241		3.27635		59.4886			21.5416
	4.4259	4.4347		4.4303		67.3488			53.2605
	4.9478	4.9897		4.96875		64.5035			75.1359
	3.4176	3.3939		3.40575		46.5936			24.196
	4.6951	4.6889		4.692		64.1635			63.2674
	4.867	4.9643		4.91565		71.3688			72.7527
	4.0315	4.0528		4.04215		57.775			40.4523
	4.5937	4.6792		4.63645		53.3813			61.0468
	4.2084	4.2136		4.211		46.0425			45.7364
	4.6759	4.7772		4.72655		58.3359			64.6754
	4.2668	4.3401		4.30345		58.109			48.8153
	4.257	4.3612		4.3091		56.6222			49.0079
	4.2742	4.3089		4.29155		58.6738			48.4115
	4.143	4.1349		4.13895		59.1549			43.4287
	4.3467	4.4428		4.39475		59.3812			51.9887
	4.0741	4.1399		4.107		71.3549			42.4307
	3.3281	3.3171		3.3226		68.2821			22.4668
	3.3838	3.3985		3.39115		72.7916			23.8862
	3.8434	3.8932		3.8683		69.0862			35.4541
	4.2091	4.2561		4.2326		74.6059			46.4438
	4.0295	4.0675		4.0485		77.4054			40.6433
	3.6544	3.6764		3.6654		86.1335			30.1627
	3.6037	3.5982		3.60095		99.8041			28.5994
	3.5197	3.4642		3.49195		140.455			26.0802
	4.5055	4.4293		4.4674		150.853			54.6098
	4.2879	4.2122		4.25005		142.859			47.0206
	4.6762	4.6184		4.6473		138.034			61.4764
	4.3167	4.2737		4.2952		138.463			48.5351
	4.2159	4.1612		4.18855		137.38			45.0088
	4.648	4.6132		4.6306		138.225			60.816
	5.3761	5.2901		5.3331		138.142			92.9063
	5.599	5.5318		5.5654		134.518			105.583
	5.1756	5.1372		5.1564		123.798			83.9742
	5.9405	5.8995		5.92		126.79			127.078
	7.0493	7.0276		7.03845		130.685			213.568
	6.7531	6.7001		6.7266		128.525			186.42
[truncated: 117,817 more rows]
