# Supplementary material for: A large volume wind data for renewable energy applications
Source: Data Brief. 2019 Jul 19;25:104291. doi: 10.1016/j.dib.2019.104291 (PMC6685692; doi:10.1016/j.dib.2019.104291)
Supplement: Dataset8 — Three year Data set of Location S8 [file mmc8.xlsx]

## Sheet: Sheet1
S8
	Wind Speed North(m/s)	Wind Speed South(m/s)		Wind Speed (m/s)		Wind direction (°)			WPD (W/m^2)
2014-01-01	0	0		0		0			0
	0	0		0		0			0
	0	0		0		0			0
	0	0		0		0			0
	0	0		0		0			0
	0	0		0		0			0
	0	0		0		0			0
	1.826	2.2535		2.03975		0			5.19801
	5.2695	5.3239		5.2967		356.342			91.0169
	5.0219	5.0928		5.05735		357.526			79.2273
	4.7026	4.732		4.7173		2.0231			64.2964
	4.4522	4.4684		4.4603		9.0692			54.3498
	3.9589	3.9453		3.9521		57.2973			37.8085
	5.0614	5.009		5.0352		75.8586			78.1909
	5.2308	5.1958		5.2133		76.1475			86.7849
	5.986	5.9429		5.96445		78.6991			129.962
	4.146	4.0936		4.1198		63.9422			42.8287
	5.3131	5.2566		5.28485		73.0305			90.4074
	5.6429	5.5997		5.6213		72.3345			108.797
	4.9336	4.9167		4.92515		73.0825			73.1753
	3.5601	3.5257		3.5429		62.2631			27.2385
	3.4468	3.444		3.4454		62.2351			25.051
	3.994	3.9266		3.9603		77.907			38.0444
	4.0074	3.9911		3.99925		76.4125			39.178
	3.3033	3.2995		3.3014		72.2066			22.0394
	3.8315	3.8776		3.85455		59.5883			35.0774
	4.5865	4.6628		4.62465		49.219			60.5819
	4.2597	4.3477		4.3037		32.3211			48.8239
	2.8273	2.7973		2.8123		53.4174			13.6236
	2.091	2.0392		2.0651		69.8404			5.39423
	4.0018	4.0028		4.0023		68.6386			39.2677
	3.8886	3.8319		3.86025		106.63			35.2332
	4.0785	4.0578		4.06815		97.342			41.2379
	4.2311	4.2023		4.2167		82.1186			45.9224
	4.7533	4.8629		4.8081		32.9084			68.0811
	4.7477	4.6965		4.7221		45.7207			64.4929
	5.0948	5.1044		5.0996		42.2798			81.2296
	5.6595	5.7171		5.6883		33.1643			112.734
	5.5686	5.6552		5.6119		32.7645			108.252
	5.3425	5.4298		5.38615		21.9809			95.7065
	6.3176	6.3674		6.3425		4.6492			156.274
	8.0416	8.16		8.1008		355.462			325.604
	9.58	9.7358		9.6579		350.637			551.765
	8.3973	8.453		8.42515		350.053			366.302
	8.5942	8.6548		8.6245		352.54			392.923
	8.0505	8.142		8.09625		1.9279			325.056
	7.3763	7.4955		7.4359		0.0147			251.83
	6.7296	6.7823		6.75595		356.732			188.871
	6.1339	6.2045		6.1692		353.804			143.811
	5.4535	5.5097		5.4816		352.707			100.885
	5.1708	5.1941		5.18245		351.757			85.2534
	5.2841	5.375		5.32955		354.514			92.7209
	5.7503	5.7975		5.7739		350.634			117.9
	6.1551	6.189		6.17205		347.625			144.011
	6.1278	6.1346		6.1312		345.959			141.17
	6.7763	6.7725		6.7744		344.555			190.423
	7.1749	7.2223		7.1986		347.749			228.481
	6.8507	6.9444		6.89755		351.054			200.998
	6.8072	6.8938		6.8505		353.3			196.912
	6.9878	7.1135		7.05065		353.209			214.681
	6.2369	6.3155		6.2762		351.525			151.425
	5.8402	5.8762		5.8582		349.438			123.14
	5.3393	5.3335		5.3364		345.57			93.0789
	5.9962	5.7517		5.87395		346.128			124.136
	5.7889	5.6618		5.72535		343.745			114.951
	5.6123	5.5269		5.5696		344.935			105.823
	5.9583	6.0444		6.00135		345.642			132.389
	6.576	6.5156		6.5458		342.508			171.789
	7.7749	7.8435		7.8092		343.134			291.693
	8.4378	8.5925		8.51515		345.772			378.166
	7.4743	7.6331		7.5537		346.037			263.989
	6.4088	6.4891		6.44895		343.189			164.276
	7.3786	7.4591		7.41885		342.226			250.101
	7.6864	7.6654		7.6759		340.49			277.009
	7.6354	7.783		7.7092		345.578			280.63
	7.1952	7.3401		7.26765		346.267			235.119
	6.1563	6.2444		6.20035		347.298			146.001
	6.0085	6.1113		6.0599		353.692			136.302
	6.3774	6.4295		6.40345		355.303			160.823
	7.1018	7.1953		7.14855		355.526			223.748
	7.2243	7.3008		7.26255		358.922			234.625
	8.2002	8.2891		8.24465		0.3857			343.26
	8.4133	8.4914		8.45235		359.076			369.861
	7.1044	7.223		7.1637		359.29			225.174
	7.4026	7.4728		7.4377		3.2022			252.012
	8.1447	8.2429		8.1938		3.1953			336.947
	7.8655	7.9331		7.8993		1.2135			301.906
	7.6233	7.7266		7.67495		0.109			276.906
	6.861	6.9449		6.90295		358.421			201.47
	7.5967	7.6963		7.6465		358.548			273.838
	7.6784	7.7909		7.73465		359.205			283.418
	6.6036	6.6687		6.63615		2.2739			179.001
	5.4837	5.6316		5.55765		6.776			105.143
	5.2629	5.3064		5.28465		3.9802			90.3972
	5.3851	5.449		5.41705		0.9646			97.3632
	6.1552	6.199		6.1771		2.673			144.364
	5.5502	5.6098		5.58		4.9663			106.416
	5.6978	5.748		5.7229		10.9254			114.803
	5.5356	5.5638		5.5497		12.3127			104.692
	6.3028	6.3915		6.34715		4.8868			156.618
	5.5733	5.5829		5.5781		4.032			106.308
	6.6729	6.7913		6.7321		4.1588			186.878
	7.7692	7.8993		7.83425		7.8402			294.509
	8.941	9.0952		9.0181		12.2273			449.212
	8.9028	9.0298		8.9663		7.5453			441.515
	8.8216	8.918		8.8698		6.2628			427.413
	9.6568	9.8386		9.7477		9.6806			567.3
	8.9157	9.0965		9.0061		358.875			447.421
	8.7268	8.8429		8.78485		8.6098			415.25
	9.179	9.2934		9.2362		11.1923			482.599
	9.1984	9.3077		9.25305		16.732			485.245
	9.0119	9.1756		9.09375		11.1713			460.612
	8.5032	8.579		8.5411		10.8306			381.634
	8.9348	9.0206		8.9777		9.1815			443.202
	8.9129	9.0166		8.96475		18.3904			441.287
	8.8388	9.0432		8.941		16.9914			437.789
	7.9248	7.9949		7.95985		16.3892			308.902
	7.3647	7.3682		7.36645		18.3344			244.839
	7.823	7.8496		7.8363		15.344			294.74
	8.8039	8.9776		8.89075		16.1221			430.449
	8.6134	8.7192		8.6663		21.5856			398.664
	8.344	8.5155		8.42975		23.6241			366.902
	7.5222	7.5748		7.5485		24.8825			263.444
	7.1504	7.2258		7.1881		21.2611			227.483
	7.5081	7.6478		7.57795		10.9377			266.539
	6.6942	6.7454		6.7198		21.9225			185.855
	6.8332	6.9668		6.9		18.4004			201.212
	6.5609	6.5619		6.5614		24.7462			173.02
	6.3044	6.3844		6.3444		17.3772			156.415
	5.7354	5.8006		5.768		10.7311			117.539
	6.4748	6.5659		6.52035		0.8687			169.793
	5.3023	5.2653		5.2838		9.6477			90.3535
	5.3304	5.3662		5.3483		11.0586			93.703
	6.4235	6.4757		6.4496		5.8951			164.325
	5.9969	6.1225		6.0597		6.0759			136.289
	5.4294	5.454		5.4417		13.4557			98.6983
	6.3782	6.4272		6.4027		13.5658			160.766
	5.6165	5.6412		5.62885		9.9439			109.236
	5.4198	5.4896		5.4547		16.9435			99.4074
	5.7604	5.8306		5.7955		16.0766			119.228
	5.793	5.8219		5.80745		5.8669			119.967
	6.1398	6.2883		6.21405		15.6411			146.971
	5.8188	5.9051		5.86195		20.3385			123.376
	6.2807	6.367		6.32385		9.7137			154.9
	6.0988	6.1041		6.10145		13.559			139.125
	6.2032	6.3113		6.25725		11.8428			150.057
	5.9879	6.019		6.00345		15.3951			132.528
	6.4338	6.5046		6.4692		4.567			165.828
	6.2757	6.3772		6.32645		12.592			155.091
	5.8719	5.8856		5.87875		15.0306			124.44
	6.1065	6.1637		6.1351		10.5421			141.44
	6.4518	6.5318		6.4918		8.0081			167.572
	5.8619	5.9095		5.8857		6.7371			124.882
	6.4027	6.4644		6.43355		6.2675			163.102
	6.413	6.5328		6.4729		358.425			166.113
	5.627	5.6868		5.6569		356.582			110.877
	5.3844	5.4602		5.4223		353.789			97.6465
	5.1955	5.2562		5.22585		350.32			87.4132
	5.5925	5.6877		5.6401		347.534			109.892
	5.4409	5.4867		5.4638		341.899			99.9057
	4.7633	4.3738		4.56855		334.827			58.4038
	4.6958	3.87		4.2829		328.802			48.1194
	4.5663	3.8061		4.1862		326.812			44.9331
	4.4965	4.0915		4.294		339.774			48.4945
	3.964	3.9516		3.9578		346.668			37.9724
	6.2523	6.3197		6.286		352.219			152.135
	6.9813	7.0571		7.0192		352.871			211.821
	6.528	6.5791		6.55355		355.741			172.399
	6.4188	6.5022		6.4605		359.306			165.16
	6.065	6.1339		6.09945		0.2958			138.988
	5.9606	6.0214		5.991		8.5206			131.706
	5.9475	6.0142		5.98085		9.7305			131.037
	6.7029	6.788		6.74545		10.1494			187.992
	7.2971	7.3612		7.32915		4.9135			241.139
	5.3711	5.3148		5.34295		9.9638			93.4221
	3.3853	3.3593		3.3723		29.589			23.4901
	3.5005	3.4686		3.48455		16.2844			25.9147
	4.4248	4.4558		4.4403		5.8629			53.622
	4.457	4.4118		4.4344		3.7995			53.4085
	5.3785	5.3221		5.3503		359.689			93.8081
	6.2375	6.1236		6.18055		352.888			144.606
	6.1263	6.1813		6.1538		356.01			142.737
	5.2856	5.2694		5.2775		5.1067			90.0307
	4.0528	3.9591		4.00595		28.2369			39.3752
	3.5999	3.6327		3.6163		34.1881			28.9667
	3.2253	3.2543		3.2398		37.7851			20.8286
	3.5791	3.5389		3.559		18.351			27.6115
	4.4154	4.4358		4.4256		16.5514			53.0912
	3.6376	3.602		3.6198		26.6755			29.0509
	3.6795	3.7476		3.71355		32.2843			31.3671
	3.7666	3.7776		3.7721		24.5506			32.8742
	3.0217	2.9801		3.0009		32.7365			16.5524
	3.7746	3.7565		3.76555		24.563			32.7033
	4.2665	4.2472		4.25685		16.2625			47.2467
	5.4997	5.5763		5.538		2.4297			104.032
	7.2007	7.2685		7.2346		355.941			231.926
	7.6872	7.7222		7.7047		351.97			280.139
	7.1017	7.1673		7.1345		355.884			222.432
	6.7017	6.7653		6.7335		357.404			186.994
	8.093	8.2153		8.15415		357.022			332.08
	7.8895	7.9539		7.9217		355.958			304.482
	7.3187	7.4235		7.3711		356.836			245.303
	7.5811	7.6844		7.63275		356.641			272.364
	7.2705	7.3368		7.30365		354.67			238.631
	7.0864	7.2116		7.149		354.77			223.791
	7.1557	7.2174		7.18655		356.57			227.336
	7.7667	7.8417		7.8042		352.967			291.133
	6.9188	6.973		6.9459		353.046			205.254
	6.7268	6.7831		6.75495		350.616			188.787
	6.7163	6.8081		6.7622		354.382			189.396
	7.1551	7.2705		7.2128		352.778			229.836
	7.8456	7.9936		7.9196		353.796			304.24
	7.3267	7.4154		7.37105		351.689			245.298
	7.5805	7.6719		7.6262		351.734			271.663
	8.0356	8.096		8.0658		350.696			321.402
	9.385	9.5272		9.4561		350.041			517.896
	8.7962	8.9033		8.84975		348.147			424.521
	7.2329	7.3109		7.2719		348.409			235.532
	6.9718	7.0057		6.98875		350.621			209.076
	8.7294	8.8393		8.78435		357.09			415.179
	8.3181	8.4146		8.36635		354.704			358.686
	8.2483	8.3566		8.30245		353.434			350.53
	8.8509	8.9826		8.91675		356.23			434.236
	8.9861	9.1062		9.04615		0.0137			453.417
	8.6878	8.7897		8.73875		358.227			408.746
	8.1772	8.2656		8.2214		358.693			340.364
	8.3253	8.446		8.38565		359.925			361.174
	8.6002	8.7299		8.66505		4.2062			398.492
	8.0879	8.2129		8.1504		7.088			331.622
	7.5474	7.665		7.6062		7.9521			269.531
	7.5609	7.6592		7.61005		9.1347			269.941
	7.1892	7.3338		7.2615		3.8944			234.523
	7.4139	7.504		7.45895		5.8487			254.179
	7.2341	7.3657		7.2999		5.6094			238.263
	8.0059	8.1921		8.099		3.7599			325.387
	7.1433	7.2815		7.2124		3.492			229.798
	6.4047	6.4573		6.431		4.1472			162.908
	7.4539	7.5799		7.5169		6.1204			260.149
	7.0606	7.1075		7.08405		2.7668			217.746
	7.8688	8.0035		7.93615		2.842			306.151
	7.1617	7.2174		7.18955		1.4114			227.62
	7.1437	7.1514		7.14755		4.2537			223.655
	8.5778	8.7067		8.64225		7.1904			395.354
	8.3089	8.4017		8.3553		10.6234			357.266
	8.4003	8.5574		8.47885		16.5457			373.351
	7.4167	7.5362		7.47645		20.201			255.972
	7.2783	7.3265		7.3024		16.6857			238.508
	6.9653	7.0807		7.023		17.7523			212.165
	6.3121	6.4388		6.37545		13.4189			158.723
	6.6784	6.7623		6.72035		19.3075			185.901
	6.779	6.8494		6.8142		9.1753			193.799
	7.0732	7.1947		7.13395		14.1659			222.38
	7.6827	7.7947		7.7387		10.2244			283.864
	5.961	6.0552		6.0081		13.7129			132.837
	5.9418	5.9992		5.9705		11.3117			130.358
	6.5342	6.6553		6.59475		12.1309			175.671
	5.6238	5.6971		5.66045		15.6512			111.086
	6.3345	6.391		6.36275		18.3044			157.776
	5.8162	5.7833		5.79975		15.9811			119.491
	6.794	6.8211		6.80755		21.6507			193.232
	6.4472	6.4761		6.46165		25.3548			165.248
	7.1222	7.0741		7.09815		29.3289			219.049
	6.4712	6.5376		6.5044		21.3303			168.55
	6.0304	6.0066		6.0185		15.4273			133.528
	7.2185	7.3281		7.2733		21.1781			235.668
	6.2378	6.2316		6.2347		12.3092			148.441
	7.1779	7.2776		7.22775		20.4553			231.268
	7.1627	7.2708		7.21675		12.6374			230.214
	6.8352	6.8846		6.8599		22.8604			197.724
	8.1016	8.2004		8.151		34.3755			331.695
	7.8473	7.8913		7.8693		25.2581			298.479
	7.7162	7.7742		7.7452		25.8723			284.58
	6.3947	6.4718		6.43325		33.7244			163.079
	6.531	6.6575		6.59425		17.4112			175.631
	5.8558	5.9089		5.88235		18.5656			124.669
	5.8034	5.8473		5.82535		36.5129			121.08
	6.0681	6.1702		6.11915		28.5393			140.339
	4.5344	4.5922		4.5633		28.236			58.2027
	6.1442	6.1705		6.15735		6.7397			142.984
	5.31	5.4246		5.3673		9.4956			94.7052
	6.267	6.2559		6.26145		8.9996			150.359
	4.8209	4.7815		4.8012		14.3473			67.7884
	5.5288	5.6259		5.57735		18.4784			106.265
	5.5383	5.5237		5.531		4.7322			103.638
	5.1266	5.1125		5.11955		22.7605			82.1867
	5.0094	5.0682		5.0388		24.2509			78.3587
	4.5169	4.5623		4.5396		15.1213			57.3006
	4.4592	4.4976		4.4784		23.4066			55.0142
	6.0278	6.1122		6.07		5.2669			136.985
	5.9668	6.0499		6.00835		11.7275			132.853
	5.8903	6.0045		5.9474		3.9143			128.851
	6.3398	6.4458		6.3928		5.2141			160.022
	6.449	6.5498		6.4994		3.0577			168.161
	6.3954	6.4188		6.4071		1.999			161.098
	6.1894	6.2299		6.20965		8.4251			146.659
	6.3676	6.4842		6.4259		1.0581			162.52
	6.431	6.5015		6.46625		0.0447			165.601
	5.9162	5.9956		5.9559		4.649			129.404
	5.9245	5.9696		5.94705		5.0172			128.828
	6.1599	6.2368		6.19835		1.6868			145.859
	5.4131	5.4653		5.4392		355.558			98.5624
	6.366	6.4242		6.3951		353.311			160.195
	6.5234	6.5956		6.5595		355.654			172.869
	6.5998	6.6677		6.63375		351.991			178.807
	7.2396	7.3278		7.2837		353.659			236.68
	7.2179	7.3274		7.27265		348.831			235.605
	7.6477	7.7303		7.689		349.718			278.43
	7.8908	7.991		7.9409		352.732			306.701
	7.8818	7.98		7.9309		358.288			305.544
	7.2639	7.3572		7.31055		358.061			239.307
	6.7451	6.827		6.78605		4.4427			191.407
	6.2094	6.2588		6.2341		6.0911			148.398
	6.1403	6.2191		6.1797		7.1165			144.547
	6.2323	6.3046		6.26845		4.2859			150.864
	6.5796	6.6609		6.62025		4.2635			177.717
	6.7513	6.8086		6.77995		5.8988			190.891
	6.9613	7.051		7.00615		3.8647			210.642
	7.2037	7.2894		7.24655		6.1764			233.077
	8.746	8.8681		8.80705		5.1746			418.406
	8.7277	8.8154		8.77155		359.024			413.366
	9.4923	9.631		9.56165		357.076			535.432
	8.9108	9.0177		8.96425		355.395			441.213
	8.5242	8.6172		8.5707		353.337			385.616
	8.7993	8.8849		8.8421		349.186			423.421
	8.9407	9.0505		8.9956		349.112			445.858
	8.7433	8.752		8.74765		341.805			409.997
	8.5507	8.4105		8.4806		343.625			373.582
	8.646	8.521		8.5835		344.031			387.346
	7.391	7.0607		7.22585		342.247			231.086
	7.227	7.0892		7.1581		344.741			224.646
	7.8175	7.7639		7.7907		345.73			289.625
	8.2445	8.1754		8.20995		344.262			338.944
2014-02-01	8.215	7.7041		7.95955		340.296			308.867
	7.7506	7.569		7.6598		344.505			275.27
	8.2589	8.3716		8.31525		347.848			352.154
	8.868	8.9912		8.9296		349.504			436.116
	7.0724	7.0375		7.05495		346.852			215.074
	6.3333	6.339		6.33615		345.817			155.805
	6.6432	6.5706		6.6069		345.289			176.644
	6.1402	6.1154		6.1278		344.078			140.935
	4.7212	4.5754		4.6483		345.948			61.5161
	4.6978	4.7644		4.7311		357.069			64.8623
	4.8348	4.8862		4.8605		357.035			70.3313
	5.5084	5.58		5.5442		357.778			104.381
	6.0416	6.1109		6.07625		0.7201			137.408
	6.8611	6.8833		6.8722		356.684			198.79
	6.9368	7.0439		6.99035		0.1031			209.22
	7.6182	7.7121		7.66515		2.4715			275.847
	7.6395	7.7069		7.6732		1.8225			276.717
	6.3437	6.4188		6.38125		350.579			159.156
	5.4272	5.5422		5.4847		350.195			101.057
	5.8587	5.8862		5.87245		349.659			124.041
	5.7204	5.788		5.7542		353.488			116.697
	5.9116	5.9697		5.94065		345.874			128.413
	6.3927	6.2412		6.31695		338.737			154.393
	5.6462	5.4883		5.56725		342.07			105.689
	6.2406	6.3109		6.27575		346.71			151.392
	6.6274	6.6822		6.6548		346.664			180.514
	6.6348	6.6604		6.6476		343.244			179.929
	6.1934	6.2603		6.22685		342.939			147.881
	5.7521	5.8292		5.79065		347.32			118.929
	5.698	5.7277		5.71285		346.472			114.2
	6.3169	6.3866		6.35175		347.447			156.959
	6.1679	6.0827		6.1253		340.787			140.763
	5.9767	5.8103		5.8935		338.597			125.379
	4.7416	4.4015		4.57155		340.923			58.5189
	4.46	4.5188		4.4894		355.883			55.4206
	4.9252	4.9973		4.96125		357.396			74.7962
	5.2734	5.2961		5.28475		351.077			90.4023
	4.2504	4.2724		4.2614		345.397			47.3983
	4.469	4.4725		4.47075		340.867			54.7327
	4.3097	4.2827		4.2962		345.567			48.569
	4.656	4.7467		4.70135		2.9723			63.6464
	3.9071	3.9121		3.9096		8.6651			36.6019
	5.6599	5.7188		5.68935		3.6911			112.796
	6.5216	6.5951		6.55835		0.8681			172.779
	5.6309	5.658		5.64445		352.739			110.147
	4.9653	4.939		4.95215		344.087			74.3854
	4.4829	4.4081		4.4455		344.969			53.8106
	5.8938	5.926		5.9099		352.049			126.429
	4.9082	4.8967		4.90245		352.247			72.1682
	5.8405	5.8887		5.8646		350.922			123.544
	5.7752	5.874		5.8246		350.842			121.033
	5.7769	5.8846		5.83075		348.815			121.417
	5.1796	5.1789		5.17925		345.431			85.0955
	5.1208	5.2272		5.174		344.066			84.837
	5.0662	5.0501		5.05815		348.646			79.265
	5.535	5.5136		5.5243		351.911			103.261
	6.0999	6.1329		6.1164		357.094			140.15
	6.0257	6.0705		6.0481		353.836			135.507
	6.9676	6.9487		6.95815		352.499			206.342
	6.6365	6.7551		6.6958		355.937			183.871
	6.0419	6.0864		6.06415		353.282			136.589
	5.1847	5.096		5.14035		350.62			83.1925
	5.3162	5.2711		5.29365		2.1227			90.8598
	5.9471	5.8629		5.905		350.679			126.115
	5.8471	5.9432		5.89515		354.174			125.485
	4.4935	4.3442		4.41885		355.604			52.8486
	5.2503	5.2205		5.2354		357.702			87.8933
	6.6258	6.6198		6.6228		355.843			177.923
	6.524	6.5631		6.54355		3.9654			171.611
	6.1645	6.1145		6.1395		351.802			141.744
	6.218	6.2545		6.23625		2.9243			148.551
	6.8402	6.8365		6.83835		355.295			195.866
	7.1037	7.105		7.10435		1.8594			219.624
	6.8192	6.838		6.8286		351.647			195.03
	7.2536	7.309		7.2813		356.663			236.446
	7.5078	7.4667		7.48725		348.568			257.083
	7.4182	7.409		7.4136		8.1147			249.571
	7.9428	8.0611		8.00195		356.337			313.829
	5.9495	5.886		5.91775		13.9263			126.933
	8.6908	8.5845		8.63765		348.869			394.723
	7.1336	7.0465		7.09005		356.213			218.3
	7.1757	7.1441		7.1599		357.908			224.816
	6.734	6.7227		6.72835		15.7759			186.566
	7.1504	7.2586		7.2045		6.9493			229.043
	7.2988	7.3446		7.3217		4.2404			240.404
	7.1824	7.2789		7.23065		3.0117			231.546
	7.2496	7.326		7.2878		5.4259			237.08
	6.1746	6.2441		6.20935		5.2519			146.637
	6.6612	6.6709		6.66605		9.9045			181.431
	6.7804	6.7453		6.76285		351.462			189.45
	7.8727	8.0091		7.9409		358.381			306.701
	5.7241	5.8156		5.76985		354.894			117.652
	7.1741	6.7512		6.96265		339.58			206.743
	7.7052	7.6865		7.69585		343.337			279.175
	7.6805	7.8065		7.7435		357.749			284.392
	7.1636	7.1379		7.15075		349.14			223.955
	7.6211	7.6367		7.6289		353.584			271.952
	7.496	7.6215		7.55875		352.02			264.518
	7.0348	7.0598		7.0473		4.507			214.375
	6.1868	6.2449		6.21585		1.0884			147.098
	7.6138	7.6617		7.63775		350.275			272.899
	7.9756	8.074		8.0248		0.1583			316.526
	7.0803	7.2041		7.1422		11.2556			223.153
	7.4071	7.455		7.43105		6.6972			251.337
	8.5624	8.7051		8.63375		352.949			394.189
	6.8633	6.9701		6.9167		356.465			202.676
	6.4586	6.5364		6.4975		358.805			168.014
	7.3143	7.4079		7.3611		0.2277			244.306
	6.4722	6.5513		6.51175		2.9469			169.122
	6.1502	6.2533		6.20175		4.4346			146.1
	7.3024	7.3818		7.3421		3.8849			242.419
	6.4584	6.501		6.4797		4.1356			166.637
	5.8986	5.9374		5.918		9.0074			126.949
	6.2539	6.3268		6.29035		16.0878			152.451
	6.3693	6.4087		6.389		16.9925			159.737
	5.9018	5.9516		5.9267		19.6783			127.51
	6.8693	6.9692		6.91925		17.3302			202.901
	6.991	7.0921		7.04155		15.5372			213.851
	5.8273	5.8812		5.85425		5.8697			122.891
	4.6184	4.6653		4.64185		6.6311			61.2603
	4.9017	4.9582		4.92995		3.5328			73.3895
	5.5526	5.6044		5.5785		4.8132			106.331
	5.6246	5.6878		5.6562		356.808			110.836
	5.868	5.9154		5.8917		351.963			125.264
	5.798	5.819		5.8085		351.078			120.032
	6.586	6.6481		6.61705		350.959			177.46
	6.8364	6.9058		6.8711		353.113			198.694
	6.8904	6.9857		6.93805		352.609			204.559
	7.3844	7.5026		7.4435		353.615			252.603
	7.6623	7.7244		7.69335		349.883			278.903
	7.7535	7.8464		7.79995		350.113			290.658
	7.5316	7.5829		7.55725		350.367			264.361
	7.0713	7.1408		7.10605		352.597			219.781
	8.5937	8.7102		8.65195		348.877			396.687
	8.6829	8.7638		8.72335		348.531			406.589
	9.2508	9.3618		9.3063		348.91			493.671
	8.5167	8.5137		8.5152		347.508			378.173
	8.3693	8.3457		8.3575		344.737			357.549
	7.7842	7.615		7.6996		343.913			279.583
	8.6449	8.4018		8.52335		339.914			379.26
	9.6844	9.5849		9.63465		338.378			547.79
	8.9141	8.4915		8.7028		336.166			403.723
	8.0726	7.5188		7.7957		335.283			290.183
	7.911	7.572		7.7415		338.047			284.172
	8.0957	7.7758		7.93575		340.232			306.105
	7.4831	7.2633		7.3732		345.151			245.513
	7.3604	6.9848		7.1726		342.106			226.014
	7.8557	7.5909		7.7233		342.94			282.173
	7.0361	6.7744		6.90525		346.187			201.671
	9.5003	9.4533		9.4768		347.224			521.304
	10.1689	10.3119		10.2404		348.309			657.744
	8.6988	8.7912		8.745		351.656			409.624
	8.5599	8.6603		8.6101		357.14			390.959
	7.9748	8.1102		8.0425		357.606			318.625
	7.7389	7.7875		7.7632		358.827			286.568
	7.5534	7.6234		7.5884		356.995			267.644
	8.6625	8.7441		8.7033		353.252			403.792
	8.4605	8.5513		8.5059		353.272			376.935
	8.2543	8.3745		8.3144		353.989			352.046
	7.8656	7.9533		7.90945		352.003			303.071
	6.4079	6.4855		6.4467		350.797			164.104
	6.0555	6.1288		6.09215		352.635			138.49
	5.4559	5.5012		5.47855		349.03			100.717
	5.6068	5.6144		5.6106		349.159			108.177
	6.5445	6.6283		6.5864		350.909			175.005
	5.4118	5.3934		5.4026		349.036			96.5861
	6.3213	6.3259		6.3236		353.927			154.881
	6.7792	6.8226		6.8009		356.706			192.666
	6.7238	6.7476		6.7357		354.23			187.178
	6.0095	5.9988		6.00415		350.003			132.575
	5.0231	5.0548		5.03895		351.784			78.3657
	5.4151	5.4245		5.4198		350.476			97.5115
	5.6144	5.6002		5.6073		348.44			107.986
	5.6482	5.6211		5.63465		345.485			109.574
	5.7226	5.6227		5.67265		343.143			111.806
	6.2861	6.3591		6.3226		354.835			154.808
	6.3681	6.4619		6.415		353.446			161.695
	7.6164	7.6871		7.65175		351.508			274.403
	6.7799	6.8633		6.8216		350.74			194.431
	7.3599	7.4189		7.3894		352.958			247.135
	7.9076	7.9974		7.9525		350.207			308.047
	9.6713	9.8369		9.7541		350.857			568.418
	8.7715	8.9436		8.85755		355.539			425.644
	8.4114	8.5149		8.46315		356.216			371.281
	8.2866	8.3628		8.3247		354.378			353.356
	7.1388	7.216		7.1774		355.004			226.468
	6.2241	6.2662		6.24515		0.1287			149.188
	6.6717	6.7463		6.709		4.6221			184.961
	6.5906	6.6476		6.6191		3.4476			177.625
	6.2242	6.2859		6.25505		2.1276			149.899
	7.0242	7.1241		7.07415		3.4133			216.835
	6.1807	6.2614		6.22105		3.8556			147.468
	7.686	7.7871		7.73655		1.3876			283.627
	7.5064	7.6175		7.56195		356.767			264.855
	8.5378	8.6819		8.60985		356.021			390.924
	7.9272	8.0119		7.96955		359.564			310.033
	9.457	9.6584		9.5577		2.1369			534.769
	8.3728	8.5172		8.445		2.5963			368.897
	6.8014	6.8713		6.83635		1.1193			195.695
	7.4309	7.4318		7.43135		0.7787			251.368
	7.3926	7.4997		7.44615		356.86			252.872
	6.9954	7.0668		7.0311		353.169			212.9
	7.3289	7.4304		7.37965		4.0004			246.158
	6.5817	6.6674		6.62455		8.0659			178.064
	6.9336	6.9635		6.94855		4.8558			205.489
	7.3455	7.4862		7.41585		3.8795			249.798
	6.6141	6.546		6.58005		6.0721			174.499
	7.8483	7.9749		7.9116		19.3426			303.319
	7.3279	7.3917		7.3598		10.7574			244.177
	7.1851	7.3004		7.24275		7.1338			232.711
	7.7825	7.9401		7.8613		7.8524			297.57
	6.9366	7.0909		7.01375		2.6862			211.328
	7.1147	7.1371		7.1259		1.9454			221.628
	6.5916	6.6577		6.62465		4.6588			178.072
	6.6749	6.7912		6.73305		5.2907			186.957
	6.5257	6.5949		6.5603		359.843			172.933
	7.1939	7.3542		7.27405		6.9115			235.741
	7.0862	7.1406		7.1134		6.8938			220.464
	7.0794	7.2138		7.1466		3.1112			223.565
	5.8869	5.9961		5.9415		21.2463			128.468
	4.8255	4.711		4.76825		20.2604			66.4023
	5.8317	5.5403		5.686		347.333			112.597
	4.7016	4.7531		4.72735		357.373			64.7082
	6.0148	6.1081		6.06145		9.0452			136.407
	5.5553	5.4932		5.52425		349.858			103.259
	6.0752	6.0697		6.07245		354.22			137.151
	4.5955	4.6281		4.6118		25.3587			60.0783
	5.3532	5.0798		5.2165		347.589			86.9448
	4.3333	4.1448		4.23905		0.8938			46.6565
	4.1289	3.9185		4.0237		0.6216			39.9009
	4.9218	4.6191		4.77045		347.46			66.4943
	5.4375	5.4542		5.44585		18.8325			98.9243
	5.0031	5.0097		5.0064		19.6806			76.8569
	4.6303	4.6583		4.6443		25.2599			61.3574
	3.9184	3.8597		3.88905		351.24			36.0277
	5.9752	6.0624		6.0188		12.2746			133.548
	5.065	5.0623		5.06365		20.3746			79.5238
	4.2849	4.2711		4.278		27.4878			47.9544
	4.0747	4.0532		4.06395		14.9534			41.1103
	4.729	4.7257		4.72735		51.8609			64.7082
	4.8283	4.9037		4.866		14.3407			70.5704
	4.1292	4.1863		4.15775		359.797			44.0232
	3.8276	3.8661		3.84685		18.7352			34.8676
	5.1637	5.0024		5.08305		341.955			80.4413
	4.9341	4.7196		4.82685		344.36			68.8807
	5.4704	5.556		5.5132		8.9691			102.64
	5.0987	5.1075		5.1031		15.2554			81.397
	5.1377	4.7768		4.95725		341.922			74.6154
	5.3409	5.024		5.18245		339.75			85.2534
	4.5688	3.904		4.2364		331.304			46.569
	7.1484	6.848		6.9982		335.87			209.925
	6.8634	6.802		6.8327		337.242			195.381
	6.1775	5.8105		5.994		339.924			131.903
	6.8364	6.8296		6.833		342.398			195.407
	6.5537	6.3192		6.43645		341.17			163.322
	5.7795	5.602		5.69075		345.208			112.879
	6.5437	6.5794		6.56155		346.596			173.032
	6.3885	6.4115		6.4		344.304			160.563
	6.4364	6.3834		6.4099		345.211			161.309
	7.0972	7.2118		7.1545		348.817			224.308
	6.3628	6.3916		6.3772		347.206			158.853
	7.1916	7.263		7.2273		349.941			231.225
	7.0535	7.1422		7.09785		347.685			219.021
	8.0589	8.1382		8.09855		350.735			325.333
	8.4925	8.613		8.55275		354.008			383.198
	8.9669	9.0241		8.9955		353.193			445.843
	8.8224	8.9589		8.89065		354.726			430.434
	9.1993	9.3373		9.2683		356.05			487.648
	8.9569	9.0812		9.01905		354.243			449.354
	8.9732	9.0477		9.01045		349.031			448.07
	8.3291	8.3362		8.33265		348.251			354.369
	8.0302	8.096		8.0631		350.412			321.079
	8.4735	8.5801		8.5268		349.913			379.721
	8.3028	8.374		8.3384		352.126			355.103
	8.4032	8.5481		8.47565		352.121			372.928
	8.1593	8.3326		8.24595		353.838			343.422
	7.9031	8.0185		7.9608		351.996			309.013
	8.2885	8.3911		8.3398		350.204			355.282
	9.3891	9.4982		9.44365		350.692			515.853
	9.9129	10.0478		9.98035		351.535			608.896
	10.5873	10.701		10.6441		349.68			738.651
	10.5255	10.6758		10.6006		352.931			729.632
	10.1973	10.3469		10.2721		354.96			663.871
	10.3216	10.468		10.3948		354.12			687.946
	10.3026	10.4323		10.3674		356.438			682.53
	10.1602	10.291		10.2256		355.077			654.896
	10.3163	10.4456		10.381		353.917			685.2
	10.3291	10.4496		10.3894		352.927			686.865
	10.147	10.2737		10.2104		356.029			651.971
	10.0914	10.2332		10.1623		358.011			642.809
	9.4514	9.5816		9.5165		356.769			527.883
	8.8724	8.9967		8.93455		355.586			436.842
	9.3794	9.5491		9.46425		355.64			519.236
	9.7958	9.9422		9.869		355.189			588.743
	8.9585	9.1087		9.0336		354.067			451.532
	8.694	8.8551		8.77455		355.921			413.791
	8.077	8.2161		8.14655		356.821			331.152
	8.2736	8.4207		8.34715		358.316			356.222
	7.9406	8.0694		8.005		359.699			314.188
	7.4471	7.5501		7.4986		3.6002			258.254
	8.1939	8.2673		8.2306		0.2342			341.508
	9.0514	9.1505		9.10095		3.5152			461.707
	10.1214	10.2645		10.1929		3.6435			648.643
	10.556	10.7194		10.6377		3.4185			737.309
	10.295	10.412		10.3535		6.7506			679.779
	9.3858	9.4761		9.43095		5.588			513.774
	8.5979	8.6868		8.64235		3.2791			395.368
	8.4831	8.5123		8.4977		2.7769			375.846
	7.2285	7.2426		7.23555		3.0029			232.017
	7.0711	7.0688		7.06995		2.6313			216.449
	6.6284	6.677		6.6527		1.5244			180.343
	6.7886	6.8346		6.8116		1.9095			193.577
	7.0669	7.1149		7.0909		0.2723			218.379
	7.9215	7.9911		7.9563		355.133			308.489
	7.5612	7.5585		7.55985		354.534			264.634
	6.8793	6.9218		6.90055		357.55			201.26
	6.2443	6.2459		6.2451		0.7172			149.185
	5.4006	5.4288		5.4147		0.5577			97.2365
	4.6798	4.7101		4.69495		2.4566			63.3868
	4.8206	4.8748		4.8477		2.6689			69.7772
	5.856	5.9068		5.8814		0.9941			124.609
	5.3072	5.3708		5.339		2.8343			93.215
	4.4987	4.5505		4.5246		355.73			56.7344
	4.3225	4.3631		4.3428		350.983			50.1667
	4.2303	4.2855		4.2579		346.755			47.2816
	4.6536	4.731		4.6923		354.584			63.2796
	5.2639	5.3481		5.306		355.138			91.4972
	5.1828	5.2184		5.2006		354.844			86.1522
	5.9053	5.9696		5.93745		353.532			128.205
	5.665	5.7407		5.70285		349.124			113.601
	5.4913	5.5745		5.5329		347.236			103.744
	5.5947	5.6545		5.6246		350.748			108.989
	6.0809	6.1445		6.1127		1.9171			139.896
	5.3115	5.353		5.33225		1.0818			92.8619
	5.3005	5.315		5.30775		359.849			91.5878
	4.8507	4.8822		4.86645		357.646			70.59
	4.7382	4.7843		4.76125		0.7931			66.1103
	5.3041	5.3926		5.34835		4.0303			93.7056
	5.0083	5.073		5.04065		7.7704			78.4451
	4.5039	4.5479		4.5259		9.7916			56.7833
	4.9821	4.9759		4.979		4.0249			75.6019
	5.1397	5.1828		5.16125		9.7332			84.2114
	4.8023	4.7881		4.7952		1.0197			67.5346
	5.5811	5.6393		5.6102		14.3798			108.154
	5.4594	5.4498		5.4546		20.1637			99.4019
	5.3754	5.4751		5.42525		23.7722			97.806
	5.0561	5.1222		5.08915		23.8474			80.7313
	4.913	5.0252		4.9691		18.212			75.1518
	5.2505	5.2858		5.26815		21.8466			89.5531
	5.4297	5.4987		5.4642		8.6332			99.9277
	5.1167	5.2053		5.161		16.5333			84.1991
	5.1403	5.1591		5.1497		14.5348			83.6473
	5.4202	5.4905		5.45535		16.6079			99.4429
	4.9099	4.901		4.90545		36.9766			72.3007
	5.2902	5.365		5.3276		24.1572			92.6192
	4.1684	4.1769		4.17265		24.3829			44.4982
	5.1845	5.1989		5.1917		8.6036			85.7107
	4.9549	5.0562		5.00555		30.2757			76.8177
	2.8768	2.831		2.8539		41.3445			14.2371
	4.3693	4.2921		4.3307		9.559			49.7485
	3.2669	3.0107		3.1388		339.46			18.9407
	4.7569	4.828		4.79245		14.3908			67.4185
	2.9026	2.8447		2.87365		1.8413			14.5348
	5.4479	5.2602		5.35405		352.222			94.0055
	4.2207	3.9558		4.08825		340.443			41.8522
	3.843	3.7819		3.81245		5.5914			33.9405
	3.2519	3.2706		3.26125		6.3396			21.2451
	3.2097	3.1803		3.195		36.4164			19.9765
	2.0605	2.0739		2.0672		103.803			5.4107
	1.9699	2.0046		1.98725		109.964			4.80688
	3.0111	2.8579		2.9345		10.602			15.4778
	3.2464	2.9657		3.10605		331.061			18.354
	3.3822	3.3384		3.3603		34.3123			23.2402
	4.582	4.5502		4.5661		42.7096			58.3099
	4.0927	4.1656		4.12915		21.5342			43.1209
	2.4966	2.4643		2.48045		7.7002			9.34754
	2.1324	2.1444		2.1384		43.2341			5.98926
	3.6818	3.5395		3.61065		351.981			28.8312
	4.123	4.1879		4.15545		13.4907			43.9501
	1.7266	1.7096		1.7181		49.3498			3.10636
	3.8298	3.8042		3.817		355.064			34.0622
	4.0645	3.9484		4.00645		11.2152			39.3899
	3.2463	3.1762		3.21125		1.9707			20.2828
	3.8479	3.5467		3.6973		334.617			30.9571
	3.5093	3.2828		3.39605		335.578			23.9899
	2.1407	2.0571		2.0989		347.304			5.66345
	2.6347	2.4075		2.5211		338.624			9.81468
	2.9139	2.8662		2.89005		356.418			14.785
	2.6384	2.5025		2.57045		14.2796			10.4024
	4.7877	4.8341		4.8109		17.2211			68.2001
	3.1139	3.122		3.11795		10.3566			18.5658
	4.6917	4.566		4.62885		348.909			60.7471
	4.6307	4.5216		4.57615		347.378			58.6958
	4.5368	4.4534		4.4951		346.063			55.6319
	5.0653	4.9567		5.011		358.548			77.0689
	5.0178	5.0022		5.01		67.2277			77.0228
	4.1533	4.1368		4.14505		73.5278			43.621
	3.5382	3.5213		3.52975		73.5619			26.9363
	3.1162	3.0944		3.1053		66.1964			18.3407
	3.0929	3.0702		3.08155		81.728			17.9231
	2.3802	2.3379		2.35905		84.1224			8.04114
	2.1601	2.1813		2.1707		29.5313			6.26478
	1.9654	1.9574		1.9614		27.0702			4.62173
	2.1602	2.0701		2.11515		5.2023			5.79602
	3.259	3.232		3.2455		356.501			20.9388
	5.1633	5.196		5.17965		3.9634			85.1152
	5.1015	5.1196		5.11055		10.923			81.754
	5.0288	5.0529		5.04085		12.5053			78.4544
	5.2831	5.3864		5.33475		19.5727			92.9926
	4.7418	4.7758		4.7588		17.621			66.0083
	4.7205	4.7514		4.73595		10.395			65.062
	5.6017	5.6581		5.6299		5.2856			109.297
	5.9621	5.9906		5.97635		2.9847			130.742
	6.127	6.1803		6.15365		3.5304			142.726
	6.7035	6.7422		6.72285		1.7961			186.109
	7.0552	7.1284		7.0918		356.57			218.462
	7.612	7.6934		7.6527		352.477			274.505
	7.2481	7.3243		7.2862		350.787			236.924
	7.2891	7.3675		7.3283		348.831			241.055
	7.0393	7.1135		7.0764		351.267			217.042
	6.8635	6.9036		6.88355		352.057			199.776
	6.1018	6.0992		6.1005		354.79			139.06
	5.6032	5.6293		5.61625		0.4558			108.504
	5.1484	5.1147		5.13155		6.4599			82.766
	4.8887	4.8412		4.86495		18.7964			70.5247
	4.6466	4.6205		4.63355		35.6577			60.9323
	5.1843	5.1914		5.18785		30.686			85.5201
	5.4746	5.5356		5.5051		32.9246			102.188
	6.6887	6.7352		6.71195		22.7675			185.205
	7.067	7.1301		7.09855		20.1054			219.086
	6.9386	6.9983		6.96845		21.3241			207.26
	7.0949	7.1284		7.11165		23.4135			220.301
	7.0468	7.0773		7.06205		18.964			215.724
	7.1552	7.2291		7.19215		15.7386			227.867
	6.9325	6.9901		6.9613		14.445			206.622
	7.3065	7.4453		7.3759		13.1086			245.783
	7.4104	7.5067		7.45855		7.9512			254.138
	7.1569	7.2644		7.21065		359.866			229.63
	5.8658	5.9246		5.8952		357.793			125.488
	5.5311	5.5778		5.55445		1.8833			104.961
	5.6743	5.7135		5.6939		1.2702			113.067
	5.0729	5.0787		5.0758		2.4528			80.0976
	3.627	3.6489		3.63795		16.1097			29.4901
	3.4602	3.4635		3.46185		13.9322			25.4115
	3.9284	3.9466		3.9375		6.2582			37.3911
	3.9638	3.9541		3.95895		354.443			38.0055
	4.9579	4.9994		4.97865		351.455			75.5859
	5.0341	5.0662		5.05015		2.1738			78.8894
	5.4858	5.5328		5.5093		3.9215			102.422
	5.6934	5.7456		5.7195		1.7365			114.599
	4.7977	4.817		4.80735		4.5036			68.0492
	4.8874	4.9381		4.91275		3.7106			72.624
	4.2255	4.2575		4.2415		10.9581			46.7374
	4.1517	4.1885		4.1701		12.3151			44.4166
	4.2075	4.2705		4.239		5.3695			46.6548
	4.0836	4.1243		4.10395		11.1484			42.3362
	5.0029	5.1041		5.0535		2.445			79.0465
	4.7654	4.8523		4.80885		359.627			68.113
	4.3924	4.4507		4.42155		6.4115			52.9456
	4.3934	4.4838		4.4386		9.3556			53.5604
	4.5384	4.6176		4.578		6.5845			58.767
	4.3293	4.374		4.35165		7.3601			50.474
	4.2196	4.2449		4.23225		18.1612			46.4323
	4.076	4.0998		4.0879		12.3849			41.8415
	4.0256	4.034		4.0298		1.1269			40.0827
	3.9303	3.9651		3.9477		356.503			37.6824
	3.7625	3.7906		3.77655		349.048			32.9907
	3.7918	3.805		3.7984		358.571			33.5667
	4.0179	4.014		4.01595		2.8391			39.6708
	4.7614	4.7883		4.77485		2.6832			66.6784
	4.3754	4.4071		4.39125		2.6052			51.8645
	4.3384	4.3447		4.34155		5.6717			50.1234
	3.7421	3.7288		3.73545		6.0583			31.9253
	3.1402	3.1289		3.13455		5.2224			18.8639
	2.6468	2.6235		2.63515		4.8583			11.2078
	2.1827	2.1915		2.1871		4.3263			6.40785
	1.8184	1.8234		1.8209		24.7964			3.69798
	1.8998	1.9218		1.9108		38.8596			4.27319
	1.9947	2.0225		2.0086		35.4278			4.96348
	2.1286	2.1407		2.13465		42.4553			5.9578
	2.569	2.5518		2.5604		43.4962			10.2809
	1.9053	1.9482		1.92675		27.5714			4.38109
	2.5725	2.601		2.58675		9.769			10.6016
	2.9588	2.9462		2.9525		357.154			15.7643
	4.1421	4.1152		4.12865		356.708			43.1053
	4.5579	4.6212		4.58955		348.841			59.2129
	4.2815	4.2889		4.2852		354.822			48.1969
	4.7905	4.893		4.84175		6.0417			69.5205
	4.2021	4.244		4.22305		359.492			46.1301
	3.7231	3.7354		3.72925		1.0698			31.7666
	3.1326	3.0678		3.1002		0.1531			18.2505
	4.0142	4.0478		4.031		357.767			40.1185
	3.2305	3.3126		3.27155		12.8043			21.447
	3.2029	3.2808		3.24185		9.2651			20.8682
	1.4224	1.4177		1.42005		11.6696			1.75395
	2.6688	2.5954		2.6321		22.9284			11.169
	3.0375	3.1209		3.0792		38.2771			17.8822
	3.4261	3.4617		3.4439		32.9134			25.0183
	2.6731	2.6504		2.66175		49.1009			11.5507
	1.767	1.7193		1.74315		62.826			3.24422
	2.7084	2.735		2.7217		34.8923			12.3489
	2.4714	2.5042		2.4878		55.579			9.43089
	2.8763	2.8589		2.8676		93.9671			14.4431
	2.5728	2.5489		2.56085		84.823			10.2863
	3.2687	3.1372		3.20295		90.7513			20.126
	2.118	2.0293		2.07365		71.1036			5.46151
	4.5191	4.6175		4.5683		43.5768			58.3942
	4.3199	4.3033		4.3116		52.9986			49.0932
	4.7635	4.7431		4.7533		75.29			65.7797
	4.6702	4.647		4.6586		97.5307			61.9259
	4.3355	4.2565		4.296		87.945			48.5623
	5.2435	5.1617		5.2026		32.4083			86.2516
	3.6425	3.6805		3.6615		38.6973			30.0665
	5.3229	5.346		5.33445		29.2279			92.9769
	5.5555	5.5295		5.5425		33.3686			104.285
	6.5496	6.6508		6.6002		30.0646			176.107
	5.7863	5.8717		5.829		26.8978			121.308
	6.0924	6.0974		6.0949		31.8359			138.677
	6.3297	6.282		6.30585		28.858			153.581
	6.5881	6.5408		6.56445		13.4178			173.261
	7.4858	7.6203		7.55305		12.3553			263.921
	7.8213	7.9324		7.87685		10.7974			299.339
	6.8832	6.9597		6.92145		12.5382			203.094
	6.5731	6.6068		6.58995		9.5184			175.288
	6.4797	6.557		6.51835		12.6416			169.636
	7.1283	7.1864		7.15735		18.7933			224.576
	7.854	7.9969		7.92545		19.3534			304.914
	6.9685	7.0338		7.00115		23.2929			210.191
	7.897	7.9954		7.9462		17.6112			307.316
	7.9518	8.018		7.9849		17.0377			311.828
	8.2102	8.3638		8.287		12.2935			348.577
	7.9764	8.0847		8.03055		14.4892			317.206
	8.4075	8.5594		8.48345		18.3697			373.959
	8.3952	8.5214		8.4583		11.1314			370.643
	8.1085	8.2362		8.17235		9.5163			334.308
	7.5602	7.6395		7.59985		12.5642			268.857
	7.6344	7.743		7.6887		4.0312			278.397
	7.0338	7.1475		7.09065		3.7863			218.356
	7.1679	7.2369		7.2024		5.1481			228.843
	6.726	6.8247		6.77535		6.0797			190.503
	5.5032	5.5683		5.53575		3.3449			103.905
	6.5906	6.6918		6.6412		3.9263			179.41
	5.905	5.9804		5.9427		4.1116			128.546
	5.9502	6.0413		5.99575		6.4075			132.019
	5.5166	5.5885		5.55255		359.787			104.854
	5.5417	5.6004		5.57105		1.1834			105.905
	5.0192	5.0622		5.0407		5.7667			78.4474
	5.3555	5.4181		5.3868		10.3766			95.7412
	4.9137	4.977		4.94535		11.4423			74.0794
	5.4091	5.4745		5.4418		9.8804			98.7038
	5.6746	5.7532		5.7139		6.1555			114.263
	6.0694	6.1429		6.10615		1.9565			139.447
	6.4677	6.5612		6.51445		0.2578			169.332
	6.293	6.3032		6.2981		4.3417			153.015
	5.2578	5.3436		5.3007		14.5918			91.2233
	5.1886	5.2766		5.2326		20.1155			87.7523
	5.2285	5.2656		5.24705		16.2403			88.4813
	4.3765	4.4052		4.39085		19.8577			51.8504
	3.1987	3.1955		3.1971		40.2824			20.0159
	2.4702	2.539		2.5046		51.4799			9.62324
	2.7439	2.7545		2.7492		49.3452			12.727
	2.9177	2.9345		2.9261		63.0335			15.3452
	3.1922	3.2214		3.2068		64.6619			20.1986
	4.1389	4.12		4.12945		70.8936			43.1303
	5.3636	5.3001		5.33185		86.0077			92.841
	6.3229	6.2356		6.27925		97.0285			151.645
	6.9018	6.7852		6.8435		98.2044			196.309
	8.505	8.3568		8.4309		104.555			367.052
	8.5196	8.3579		8.43875		105.994			368.079
	8.1195	7.9667		8.0431		103.617			318.696
	7.9917	7.8439		7.9178		103.105			304.032
	7.9034	7.7585		7.83095		102.052			294.137
	7.2548	7.14		7.1974		100.049			228.367
	7.3962	7.264		7.3301		100.31			241.232
	7.7861	7.645		7.71555		100.707			281.324
	7.6596	7.5278		7.5937		99.9487			268.205
	6.8971	6.7734		6.83525		99.8879			195.6
	6.0325	5.9348		5.98365		101.393			131.221
	5.2705	5.1659		5.2182		100.798			87.0299
	4.9473	4.8814		4.91435		97.3695			72.695
	5.1554	5.0988		5.1271		94.8788			82.5508
	5.5356	5.4743		5.50495		92.7356			102.18
	5.498	5.4236		5.4608		89.7325			99.7413
	4.9335	4.858		4.89575		87.1814			71.8727
	4.8851	4.8234		4.85425		83.54			70.0604
	4.4392	4.4271		4.43315		77.8659			53.3634
	4.151	4.106		4.1285		76.672			43.1006
	4.2745	4.2554		4.26495		76.1466			47.5169
	4.2147	4.1982		4.20645		78.4661			45.5883
	3.6512	3.6389		3.64505		70.6788			29.6631
	3.0444	2.9993		3.02185		64.33			16.9015
	2.5294	2.5227		2.52605		64.2436			9.87261
	2.2145	2.1992		2.20685		63.0464			6.58301
	1.9574	1.9544		1.9559		50.4354			4.58296
	2.0913	2.1379		2.1146		45.1096			5.7915
	2.7891	2.8244		2.80675		46.1409			13.5431
	2.3743	2.4052		2.38975		35.5654			8.35918
	2.3932	2.4269		2.41005		17.3861			8.57402
	2.1153	2.1568		2.13605		19.6878			5.96953
	2.0991	2.13		2.11455		10.4447			5.79109
	2.3176	2.3573		2.33745		4.711			7.82228
	2.7462	2.7849		2.76555		4.4639			12.9554
	3.0629	3.1015		3.0822		11.5267			17.9345
	3.2101	3.2436		3.22685		14.9902			20.5799
	3.1966	3.2354		3.216		17.7328			20.373
	2.8926	2.9303		2.91145		16.9853			15.1159
	3.2616	3.3102		3.2859		11.2101			21.7305
	3.6122	3.6581		3.63515		8.5576			29.4221
	3.2628	3.2945		3.27865		9.846			21.5869
	2.9413	3.0057		2.9735		8.5201			16.1031
	2.6415	2.6952		2.66835		14.7057			11.6368
	2.5364	2.5743		2.55535		21.6577			10.2202
	2.5352	2.5526		2.5439		22.2711			10.0834
	2.3481	2.3846		2.36635		23.2811			8.11602
	2.2434	2.2672		2.2553		21.1244			7.02618
	2.3712	2.4045		2.38785		19.7726			8.33925
	2.6203	2.6636		2.64195		26.1541			11.2948
	2.7672	2.7994		2.7833		29.8793			13.2065
	3.4534	3.5019		3.47765		30.7795			25.7611
	4.3081	4.3641		4.3361		29.3872			49.9349
	4.7012	4.7463		4.72375		13.1889			64.5605
	6.5479	6.6597		6.6038		356.43			176.396
	6.1522	6.2009		6.17655		359.722			144.326
	5.0148	5.0333		5.02405		4.5884			77.6726
	4.9754	5.0005		4.98795		10.515			76.0103
	4.3474	4.4399		4.39365		16.3949			51.9496
	4.5361	4.5683		4.5522		12.8541			57.779
	4.646	4.705		4.6755		21.8139			62.6023
	3.757	3.8133		3.78515		14.4178			33.2166
	3.4598	3.4216		3.4407		0.747			24.9486
	3.4158	3.3715		3.39365		356.928			23.9391
	4.625	4.614		4.6195		350.278			60.3797
	5.0591	4.9894		5.02425		350.91			77.6819
	5.2844	5.3113		5.29785		353.982			91.0762
	4.9607	5.051		5.00585		4.8734			76.8315
	5.0799	5.1514		5.11565		5.1999			81.999
	5.4587	5.5327		5.4957		11.5576			101.666
	5.0902	5.1862		5.1382		15.2493			83.0882
	4.8431	4.8438		4.84345		4.778			69.5938
	5.612	5.6783		5.64515		359.301			110.188
	5.4325	5.4197		5.4261		12.9489			97.8519
	5.2721	5.2633		5.2677		11.966			89.5301
	4.9565	5.0627		5.0096		7.8363			77.0043
	4.9778	5.0804		5.0291		12.5322			77.9071
	4.3048	4.2239		4.26435		1.997			47.4968
	5.6408	5.6719		5.65635		22.3706			110.845
	4.9584	4.8768		4.9176		21.8114			72.8393
	5.0627	5.1352		5.09895		21.9787			81.1986
	5.458	5.5571		5.50755		20.6882			102.325
	5.2384	5.3271		5.28275		13.3313			90.2997
	4.9659	4.9625		4.9642		18.2544			74.9297
	5.7356	5.8156		5.7756		28.7534			118.004
	5.5844	5.6499		5.61715		17.711			108.556
	6.1377	6.2702		6.20395		18.6567			146.255
	6.9557	7.0287		6.9922		15.5341			209.386
	6.7895	6.8441		6.8168		19.6134			194.021
	8.8022	8.913		8.8576		23.0159			425.652
	8.0742	8.1293		8.10175		12.5891			325.719
	8.3049	8.4419		8.3734		12.9626			359.593
	7.9679	8.0118		7.98985		18.3951			312.408
	8.6739	8.7802		8.72705		20.2211			407.107
	8.8167	8.8674		8.84205		20.7378			423.414
	7.9196	7.9832		7.9514		10.7862			307.919
	8.8566	8.9709		8.91375		11.2005			433.798
	9.7104	9.7989		9.75465		20.9891			568.514
	9.8266	9.9438		9.8852		23.2219			591.647
	9.7071	9.8812		9.79415		17.7692			575.448
	8.8217	8.91		8.86585		18.2497			426.842
	9.6877	9.8072		9.74745		21.8391			567.256
	9.236	9.3775		9.30675		20.8625			493.742
	9.8	9.9605		9.88025		19.5499			590.758
	9.3069	9.45		9.37845		14.3914			505.242
	9.2917	9.4889		9.3903		17.9398			507.159
	9.3662	9.4447		9.40545		17.507			509.618
	8.3182	8.3687		8.34345		14.0101			355.749
	8.6849	8.7943		8.7396		21.295			408.866
	8.8115	8.9578		8.88465		18.417			429.563
	8.5876	8.7293		8.65845		18.1295			397.582
	8.0214	8.1502		8.0858		13.7632			323.799
	8.9141	9.0672		8.99065		8.8005			445.122
	7.9308	8.0325		7.98165		11.7765			311.447
	7.3829	7.4685		7.4257		20.532			250.795
	6.7478	6.7921		6.76995		21.1312			190.048
	7.4627	7.5609		7.5118		19.9216			259.62
	6.8107	6.8579		6.8343		17.7582			195.519
	7.5446	7.6358		7.5902		12.2651			267.834
	6.7914	6.8797		6.83555		15.496			195.626
	6.0794	6.1517		6.11555		14.7056			140.092
	5.9276	5.985		5.9563		13.2658			129.43
	6.3639	6.4228		6.39335		3.6611			160.063
	6.5535	6.6395		6.5965		2.0661			175.811
	5.9141	5.9839		5.949		358.068			128.955
	7.3604	7.432		7.3962		358.831			247.818
	7.0004	7.0841		7.04225		0.5443			213.915
	5.5853	5.6667		5.626		353.879			109.07
	5.6535	5.7223		5.6879		352.528			112.71
	6.1278	6.2099		6.16885		354.998			143.787
	6.9617	7.0826		7.02215		358.804			212.088
	7.0536	7.1465		7.10005		358.135			219.225
	6.5206	6.6033		6.56195		359.45			173.063
	6.9479	7.0524		7.00015		357.369			210.101
	6.0596	6.1053		6.08245		357.004			137.829
	3.9143	3.9371		3.9257		11.284			37.0559
	3.9514	3.9775		3.96445		25.2505			38.1641
	3.9258	3.9692		3.9475		33.7042			37.6767
	3.9054	3.8895		3.89745		64.4136			36.2617
	4.9104	4.8666		4.8885		88.1808			71.5538
	4.8942	4.8242		4.8592		99.3174			70.2749
	6.3054	6.1967		6.25105		104.84			149.612
	7.1291	7.0008		7.06495		106.95			215.99
	6.778	6.662		6.72		101.107			185.872
	6.7025	6.609		6.65575		99.7556			180.591
	7.02	6.8977		6.95885		99.7866			206.404
	7.0816	6.9652		7.0234		98.1936			212.201
	6.9284	6.8133		6.87085		101.381			198.672
	6.8199	6.7134		6.76665		101.732			189.77
	7.8383	7.7007		7.7695		102.044			287.267
	6.4234	6.2965		6.35995		102.397			157.568
	3.0579	3.0445		3.0512		103.741			17.3988
	3.8054	3.7577		3.78155		103.038			33.1219
	3.2423	3.2077		3.225		97.8595			20.5445
	3.411	3.3633		3.38715		97.9797			23.8018
	3.8078	3.7621		3.78495		98.6532			33.2114
	3.8192	3.7568		3.788		107.696			33.2917
	3.4142	3.3589		3.38655		109.527			23.7891
	3.1506	3.0978		3.1242		107.451			18.6777
	2.8699	2.8177		2.8438		108.052			14.0865
	3	2.961		2.9805		112.269			16.2171
	3.2509	3.2226		3.23675		110.45			20.7699
	3.6652	3.6099		3.63755		106.753			29.4804
	3.8976	3.8295		3.86355		102.289			35.3237
	2.9818	2.9464		2.9641		99.8164			15.9509
	2.7525	2.715		2.73375		100.44			12.5136
	2.5968	2.5799		2.58835		91.4245			10.6212
	2.7799	2.7734		2.77665		85.0081			13.112
	2.3458	2.333		2.3394		85.9165			7.84187
	1.6474	1.6506		1.649		89.4421			2.74643
	1.4434	1.4405		1.44195		85.1159			1.83636
	0.8894	0.8848		0.8871		68.8823			0.427586
	1.2515	1.2473		1.2494		71.336			1.19457
	1.37	1.3775		1.37375		62.6699			1.58792
	0.9324	0.9322		0.9323		32.9634			0.496333
	0.8643	0.8667		0.8655		52.6815			0.397107
	1.2499	1.2504		1.25015		79.0769			1.19672
	1.6357	1.6415		1.6386		78.1413			2.69479
	1.7827	1.7762		1.77945		88.1325			3.45115
	2.4812	2.4398		2.4605		105.857			9.12381
	3.063	3.0202		3.0416		109.954			17.235
	3.3015	3.2276		3.26455		107.686			21.3096
	2.6007	2.5599		2.5803		101.51			10.5224
	1.7187	1.6968		1.70775		112.171			3.05056
	2.0514	2.0306		2.041		123.089			5.20757
	2.428	2.4681		2.44805		130.096			8.98601
	1.4739	1.7001		1.587		144.329			2.44814
	1.533	1.63		1.5815		152.114			2.42278
	1.2648	1.3779		1.32135		146.021			1.41306
	0.9444	0.9786		0.9615		134.795			0.544445
	1.0951	1.0947		1.0949		110.536			0.803951
	1.2342	1.2335		1.23385		103.82			1.15052
	0.9993	1.0028		1.00105		56.4264			0.614431
	1.0247	1.0091		1.0169		32.7305			0.644082
	0.9293	0.9205		0.9249		19.8154			0.484608
	0.219	0.1578		0.1884		62.2405			0.00409589
	0.5769	0.5781		0.5775		116.254			0.117967
	0.7325	0.7273		0.7299		100.303			0.238175
	0.8739	0.8777		0.8758		120.932			0.411454
	1.1297	1.1363		1.133		120.332			0.890832
	0.8766	0.8956		0.8861		113.383			0.426142
	0.8241	0.825		0.82455		123.317			0.343366
	1.1874	1.1734		1.1804		123.582			1.00738
	0.6942	0.7187		0.70645		95.0764			0.215949
	0.9073	0.9215		0.9144		55.5479			0.46829
	0.9374	0.9754		0.9564		59.15			0.535827
	1.0572	1.0571		1.05715		56.2201			0.723629
	1.051	1.0631		1.05705		41.6783			0.723424
	1.0122	1.0804		1.0463		74.9975			0.701576
	1.5045	1.4974		1.50095		66.0351			2.07112
	1.7072	1.6586		1.6829		82.5325			2.91932
	1.692	1.6732		1.6826		53.5639			2.91775
	1.7074	1.6687		1.68805		90.672			2.9462
	2.1254	2.1134		2.1194		81.0696			5.83102
	2.1433	2.1019		2.1226		66.9884			5.85748
	2.4228	2.4499		2.43635		48.4382			8.85778
	2.8611	2.8685		2.8648		57.6272			14.4009
	3.0495	3.0618		3.05565		65.3793			17.475
	4.205	4.2035		4.20425		43.162			45.5168
	3.6709	3.665		3.66795		46.4107			30.2257
	4.1612	4.1611		4.16115		51.6535			44.1312
	4.7401	4.8008		4.77045		48.5745			66.4943
	4.4715	4.4692		4.47035		55.4214			54.7181
	4.175	4.1543		4.16465		58.0555			44.2427
	5.3391	5.3351		5.3371		46.8566			93.1155
	3.5858	3.6813		3.63355		65.1795			29.3832
	3.5326	3.5194		3.526		67.7369			26.8505
	2.4107	2.3975		2.4041		49.8111			8.51067
	3.9425	3.7952		3.86885		14.6675			35.4692
	4.1833	4.1782		4.18075		53.5591			44.7578
	4.1469	4.1823		4.1646		68.8802			44.2411
	5.7678	5.7695		5.76865		69.0161			117.579
	4.7179	4.6641		4.691		77.6571			63.227
	6.2031	6.1138		6.15845		83.0006			143.061
	5.523	5.4298		5.4764		66.1439			100.599
	6.1808	6.1168		6.1488		74.966			142.389
	4.7241	4.6914		4.70775		60.1242			63.9067
	4.947	4.9115		4.92925		77.8943			73.3582
	4.9403	4.9319		4.9361		55.9037			73.6644
	5.2398	5.1824		5.2111		28.0163			86.6751
	5.8114	5.8051		5.80825		34.3956			120.017
	6.0146	6.0162		6.0154		30.9197			133.321
	3.8567	3.8592		3.85795		55.3018			35.1703
	6.4078	6.4088		6.4083		15.5172			161.189
	6.3362	6.4132		6.3747		28.2739			158.667
	4.1283	4.1131		4.1207		48.6385			42.8567
	5.0117	4.9556		4.98365		48.6698			75.8139
	4.7315	4.7538		4.74265		44.4605			65.3385
	6.4011	6.3346		6.36785		80.2838			158.156
	5.7039	5.6779		5.6909		78.041			112.888
	5.3003	5.3018		5.30105		84.1926			91.2414
	6.5762	6.5207		6.54845		77.2085			171.997
	6.5621	6.5153		6.5387		75.8349			171.23
	6.2295	6.1695		6.1995		72.2763			145.941
	6.658	6.6038		6.6309		77.2367			178.576
	5.5844	5.5117		5.54805		72.6783			104.599
	6.6915	6.6218		6.65665		79.1907			180.665
	7.0177	6.9378		6.97775		85.494			208.091
	6.1587	6.1146		6.13665		82.5138			141.547
	6.7742	6.7075		6.74085		82.0244			187.607
	5.9592	5.903		5.9311		83.7566			127.794
	6.1099	6.059		6.08445		83.309			137.965
	5.872	5.7859		5.82895		87.9884			121.305
	5.6239	5.5269		5.5754		89.9361			106.153
	5.2959	5.2367		5.2663		88.606			89.4588
	4.002	3.9552		3.9786		91.26			38.5742
	4.3623	4.3082		4.33525		90.3352			49.9055
	3.0674	3.0517		3.05955		66.542			17.542
	1.3523	1.3091		1.3307		8.0937			1.44327
	2.5452	2.5455		2.54535		35.2593			10.1006
	1.6592	1.7624		1.7108		45.0293			3.06693
	2.4371	2.5055		2.4713		7.4615			9.24448
	4.1769	4.2326		4.20475		355.271			45.533
	5.3094	5.3249		5.31715		354.122			92.0752
	4.8762	4.8822		4.8792		0.3747			71.1462
	4.6714	4.6822		4.6768		356.464			62.6545
	3.776	3.7818		3.7789		16.5574			33.0523
	4.2975	4.2611		4.2793		97.9008			47.9981
	5.7795	5.7046		5.74205		99.872			115.96
	6.1938	6.0779		6.13585		100.829			141.491
	5.6369	5.5424		5.58965		103.654			106.969
	5.2698	5.1778		5.2238		104.5			87.3103
	4.8306	4.7512		4.7909		109.453			67.3531
	4.8056	4.7367		4.77115		103.584			66.5235
	4.5836	4.5059		4.54475		97.4805			57.4958
	3.8015	3.7548		3.77815		100.719			33.0327
	3.7272	3.672		3.6996		101.295			31.0149
	3.0928	3.0572		3.075		108.119			17.8091
	3.1378	3.0935		3.11565		103.536			18.5247
	2.9314	2.9045		2.91795		92.8318			15.2174
	2.9377	2.9194		2.92855		79.5623			15.3838
	3.4062	3.3718		3.389		87.1176			23.8408
	3.4701	3.4371		3.4536		78.4424			25.2303
	3.6084	3.5764		3.5924		66.884			28.3962
	3.4597	3.4219		3.4408		65.1064			24.9508
	2.7761	2.7271		2.7516		63.2206			12.7603
	2.5478	2.5449		2.54635		83.7749			10.1125
	2.1225	2.1035		2.113		92.1165			5.77836
	2.582	2.569		2.5755		85.3952			10.4638
	2.8178	2.8356		2.8267		65.8702			13.8339
	2.4554	2.468		2.4617		63.0993			9.13717
	2.4604	2.454		2.4572		56.5542			9.08715
	3.4334	3.3925		3.41295		92.6098			24.3498
	3.952	3.8782		3.9151		105.352			36.7565
	4.1439	4.0879		4.1159		106.425			42.7071
	3.9161	3.864		3.89005		108.094			36.0555
	3.3116	3.2656		3.2886		107.639			21.7841
	2.392	2.3634		2.3777		98.3693			8.23336
	2.9264	2.9076		2.917		107.551			15.2025
	3.8879	3.8234		3.85565		109.735			35.1074
	3.7047	3.6425		3.6736		104.68			30.3656
	3.5848	3.5143		3.54955		102.814			27.3921
	3.5146	3.4487		3.48165		103.003			25.8501
	3.4434	3.4078		3.4256		100.246			24.6216
	3.1421	3.1252		3.13365		88.8175			18.8477
	2.6264	2.6157		2.62105		76.5305			11.0289
	3.4937	3.4832		3.48845		78.1669			26.0018
	3.5802	3.5589		3.56955		80.8275			27.8578
	2.8898	2.8826		2.8862		70.7404			14.726
	2.5329	2.5436		2.53825		66.7521			10.0163
	2.5087	2.4899		2.4993		79.224			9.56228
	1.83	1.8403		1.83515		52.99			3.78548
	2.1482	2.1731		2.16065		22.2654			6.17816
	2.4955	2.5154		2.50545		17.6364			9.63304
	2.7728	2.7947		2.78375		15.3267			13.2129
	3.7729	3.7545		3.7637		15.2169			32.6551
	4.0974	4.119		4.1082		24.6873			42.4679
	3.879	3.9161		3.89755		29.296			36.2645
	3.1442	3.2088		3.1765		29.5323			19.6315
	2.8914	2.9506		2.921		21.8473			15.2651
	3.3379	3.3703		3.3541		17.5531			23.1118
	3.3358	3.3757		3.35575		13.5017			23.1459
	3.2842	3.3394		3.3118		12.3964			22.2484
	3.6509	3.7143		3.6826		7.5636			30.5893
	3.8752	3.9262		3.9007		8.5932			36.3525
	3.931	3.9697		3.95035		9.1034			37.7583
	4.8379	4.8916		4.86475		7.0123			70.516
	5.2334	5.3327		5.28305		7.0618			90.3151
	5.3226	5.3834		5.353		3.6063			93.9502
	4.9484	5.0125		4.98045		358.508			75.6679
	4.0145	4.0905		4.0525		0.6515			40.7638
	4.0709	4.0992		4.08505		352.439			41.754
	4.0232	4.0744		4.0488		348.459			40.6523
	3.3068	3.3669		3.33685		355.194			22.7571
	2.4276	2.4634		2.4455		8.7723			8.95796
	1.7969	1.8117		1.8043		39.4952			3.59776
	1.3195	1.3427		1.3311		47.1503			1.44457
	0.9636	0.9594		0.9615		68.6587			0.544445
	0.8993	0.8827		0.891		65.2081			0.433251
	0.8847	0.9226		0.90365		58.4141			0.451967
	1.1217	1.1258		1.12375		46.1454			0.869191
	0.8417	0.8966		0.86915		111.043			0.402152
	0.8962	0.9541		0.92515		92.11			0.485001
	0.8308	0.8628		0.8468		123.013			0.371919
	0.8747	0.9753		0.925		343.935			0.484765
	0.6458	0.6725		0.65915		187.463			0.175412
	1.8742	1.8045		1.83935		31.8345			3.81153
	2.4894	2.5616		2.5255		11.4789			9.86616
	1.6627	1.6307		1.6467		24.5302			2.73495
	2.1593	2.1712		2.16525		20.5765			6.21771
	3.5063	3.45		3.47815		27.4518			25.7722
	5.6302	5.6917		5.66095		10.8561			111.115
	5.8057	5.9634		5.88455		21.1596			124.809
	4.9966	4.9875		4.99205		12.2515			76.1979
	5.057	5.0028		5.0299		1.8726			77.9443
	6.2537	6.3821		6.3179		12.2326			154.463
	6.4576	6.5657		6.51165		13.5458			169.114
	7.6305	7.7201		7.6753		12.6893			276.944
	7.947	7.9774		7.9622		25.7784			309.176
	7.042	7.0627		7.05235		16.1443			214.836
	6.6935	6.8027		6.7481		15.0524			188.213
	7.4381	7.484		7.46105		10.8178			254.393
	7.0411	7.1838		7.11245		17.8136			220.376
	7.1439	7.1854		7.16465		16.0972			225.264
	7.1176	7.1709		7.14425		23.702			223.345
	7.94	8.0986		8.0193		19.247			315.875
	7.4199	7.3874		7.40365		22.2241			248.567
	8.5192	8.6477		8.58345		0.0679			387.339
	8.5643	8.715		8.63965		359.423			394.998
	6.9906	7.0119		7.00125		358.543			210.2
	6.2919	6.3225		6.3072		1.076			153.679
	7.2089	7.2884		7.24865		4.6016			233.28
	7.0356	7.1238		7.0797		6.2719			217.346
	8.0229	8.1348		8.07885		5.9424			322.964
	7.3415	7.501		7.42125		1.8819			250.344
	6.5521	6.6236		6.58785		7.2334			175.121
	6.6995	6.7746		6.73705		10.0784			187.29
	6.533	6.6078		6.5704		0.082			173.733
	6.9245	6.9985		6.9615		26.881			206.64
	7.4136	7.412		7.4128		4.6724			249.49
	7.8519	7.9367		7.8943		25.0636			301.333
	6.7241	6.8001		6.7621		21.7741			189.387
	7.3685	7.4204		7.39445		24.8641			247.642
	7.3504	7.4689		7.40965		21.3498			249.172
	5.3002	5.287		5.2936		13.109			90.8572
	6.677	6.7133		6.69515		22.0552			183.818
	8.1103	8.2479		8.1791		17.4383			335.137
	6.8014	6.8207		6.81105		16.3095			193.53
	6.9416	6.9405		6.94105		10.4441			204.824
	7.3871	7.5196		7.45335		12.7356			253.607
	7.3862	7.4998		7.443		9.9006			252.552
	6.2649	6.3414		6.30315		11.4646			153.384
	6.02	6.0711		6.04555		16.3781			135.336
	7.2684	7.3503		7.30935		11.3506			239.19
	7.0527	7.1261		7.0894		5.7765			218.24
	7.0205	7.1054		7.06295		8.8435			215.806
	7.2102	7.3028		7.2565		12.5708			234.039
	6.8936	6.998		6.9458		16.1426			205.245
	6.8067	6.8705		6.8386		16.062			195.888
	6.7199	6.7703		6.7451		13.7949			187.963
	6.3398	6.4252		6.3825		12.1443			159.25
	5.407	5.4522		5.4296		14.6098			98.0414
	4.793	4.8415		4.81725		1.3259			68.4705
	5.661	5.7252		5.6931		2.9066			113.019
	5.5123	5.5761		5.5442		7.8485			104.381
	5.4947	5.5534		5.52405		1.9652			103.247
	5.746	5.8071		5.77655		359.383			118.062
	5.5027	5.589		5.54585		357.214			104.475
	5.8405	5.9481		5.8943		5.1794			125.43
	5.7663	5.839		5.80265		356.333			119.67
	6.096	6.1775		6.13675		0.1454			141.554
	5.8137	5.9234		5.86855		1.2369			123.794
	6.0328	6.1189		6.07585		3.9238			137.381
	6.1718	6.2519		6.21185		359.193			146.815
	6.0853	6.1488		6.11705		347.899			140.195
	6.4417	6.5051		6.4734		346.981			166.151
	7.0385	7.1315		7.085		349.109			217.834
	7.2193	7.3201		7.2697		350.24			235.318
	7.0651	7.1785		7.1218		349.772			221.246
	7.1942	7.3029		7.24855		351.114			233.27
	6.9139	7.0058		6.95985		349.608			206.493
	7.3664	7.4709		7.41865		351.799			250.081
	7.8222	7.9115		7.86685		356.411			298.201
	7.6681	7.7794		7.72375		359.818			282.222
	5.7637	5.784		5.77385		11.5895			117.897
	4.084	4.1212		4.1026		28.8776			42.2945
	3.6839	3.6806		3.68225		54.8676			30.5806
	3.3218	3.2894		3.3056		80.052			22.1237
	3.1174	3.0928		3.1051		86.1329			18.3372
	3.4852	3.4246		3.4549		103.634			25.2588
	4.5348	4.4557		4.49525		107.822			55.6375
	4.7158	4.6308		4.6733		103.57			62.514
	4.417	4.3478		4.3824		100.402			51.5516
	3.7354	3.7044		3.7199		89.0098			31.5283
	4.686	4.6377		4.66185		93.9353			62.0556
	5.8311	5.7495		5.7903		94.2003			118.908
	6.5416	6.4525		6.49705		96.979			167.979
	6.5332	6.4177		6.47545		102.211			166.309
	6.454	6.3416		6.3978		101.316			160.398
	5.9043	5.8001		5.8522		101.512			122.762
	5.2737	5.1891		5.2314		100.207			87.692
	4.5939	4.5304		4.56215		97.7402			58.1587
	3.4802	3.4505		3.46535		99.8909			25.4887
	3.5679	3.5078		3.53785		102.601			27.1222
	2.113	2.0759		2.09445		103.831			5.62751
	2.2503	2.2345		2.2424		104.95			6.9063
	2.1644	2.1484		2.1564		93.7722			6.14178
	2.23	2.2032		2.2166		104.186			6.67065
	2.6432	2.6053		2.62425		104.85			11.0693
	3.5741	3.5155		3.5448		104.498			27.2823
	3.3945	3.3383		3.3664		103.664			23.367
	3.444	3.3874		3.4157		106.946			24.4087
	3.439	3.3832		3.4111		106.464			24.3103
	2.9305	2.882		2.90625		106.489			15.0351
	2.9921	2.9483		2.9702		113.102			16.0496
	2.7157	2.679		2.69735		114.189			12.0204
	1.9658	1.9396		1.9527		115.881			4.5605
	1.495	1.4883		1.49165		125.307			2.03286
	0.9627	0.9463		0.9545		115.036			0.53264
	0.6571	0.7201		0.6886		142.071			0.199989
	0.9652	1.0352		1.0002		124.164			0.612868
	0.9062	0.9009		0.90355		101.652			0.451817
	0.6451	0.6429		0.644		110.146			0.163593
	0.2916	0.2751		0.28335		109.935			0.013934
	0.3411	0.2936		0.31735		20.8085			0.0195759
	0.7624	0.7394		0.7509		119.859			0.25933
	0.3587	0.3386		0.34865		101.377			0.0259582
	0.5934	0.5856		0.5895		317.074			0.125475
	0.7405	0.7213		0.7309		306.544			0.239155
	1.1957	1.2278		1.21175		284.442			1.0898
	1.0597	1.0844		1.07205		280.878			0.75466
	0.8362	0.8607		0.84845		286.75			0.374098
	0.8578	0.8709		0.86435		289.653			0.395526
	0.6799	0.6878		0.68385		232.264			0.195879
	0.6387	0.6597		0.6492		215.325			0.167588
	0.6542	0.6912		0.6727		225.719			0.186453
	0.5834	0.6039		0.59365		247.265			0.128144
	0.1235	0.1269		0.1252		247.193			0.00120204
	0.314	0.2637		0.28885		90.0114			0.0147613
	0.4987	0.513		0.50585		95.8836			0.0792814
	0.7967	0.8351		0.8159		130.174			0.332672
	0.8191	1.0413		0.9302		142.025			0.492987
	1.2879	1.3275		1.3077		126.33			1.36972
	1.0249	1.0378		1.03135		132.45			0.67193
	1.0502	1.0873		1.06875		113.162			0.747712
	0.7627	0.8196		0.79115		41.706			0.303307
	1.8388	1.8521		1.84545		27.7922			3.84958
	2.3491	2.3942		2.37165		11.5412			8.17067
	2.433	2.4532		2.4431		31.3554			8.93161
	2.0092	1.9767		1.99295		36.5056			4.84836
	3.2368	3.2233		3.23005		19.1994			20.6411
	4.1173	4.1611		4.1392		31.9483			43.4366
	4.4065	4.4181		4.4123		38.5954			52.614
	4.588	4.6029		4.59545		18.1182			59.4416
	4.8504	4.8078		4.8291		23.1659			68.9771
	5.5337	5.5224		5.52805		15.3297			103.472
	5.297	5.3469		5.32195		18.648			92.3248
	6.4046	6.4599		6.43225		16.0658			163.003
	6.6002	6.6246		6.6124		11.4053			177.086
	6.9914	7.0905		7.04095		16.5019			213.796
	7.4409	7.525		7.48295		10.0706			256.64
	8.8065	8.9652		8.88585		7.175			429.737
	9.1825	9.3702		9.27635		13.1443			488.92
	9.2029	9.3769		9.2899		20.0539			491.065
	9.0419	9.1675		9.1047		13.696			462.278
	9.441	9.6117		9.52635		21.4047			529.524
	8.887	9.0403		8.96365		13.6395			441.124
	8.408	8.5194		8.4637		24.0306			371.353
	7.2972	7.3495		7.32335		35.4691			240.567
	9.2818	9.4032		9.3425		9.8521			499.454
	8.2202	8.3781		8.29915		9.8962			350.112
	7.9048	7.9124		7.9086		13.0203			302.974
	8.3141	8.4116		8.36285		357.453			358.236
	8.3515	8.5149		8.4332		6.2179			367.353
	7.4754	7.6084		7.5419		16.8479			262.753
	7.8304	7.9849		7.90765		15.6016			302.865
	6.9332	6.93		6.9316		7.4259			203.989
	7.4412	7.5029		7.47205		12.4718			255.52
	7.9688	8.088		8.0284		13.7268			316.952
	6.9254	6.9784		6.9519		12.1831			205.786
	6.9275	6.943		6.93525		34.0899			204.311
	6.7543	6.8121		6.7832		35.749			191.166
	5.2338	5.2628		5.2483		41.9491			88.5446
	6.1184	6.2364		6.1774		8.0899			144.385
	5.1	5.0703		5.08515		11.001			80.5411
	7.538	7.6298		7.5839		8.8046			267.168
	7.2598	7.3202		7.29		9.8284			237.295
	6.8656	6.9167		6.89115		26.864			200.439
	6.4478	6.491		6.4694		28.314			165.843
	5.9272	5.9206		5.9239		30.5848			127.33
	6.0275	6.129		6.07825		18.2419			137.544
	5.0214	5.0225		5.02195		354.06			77.5753
	6.0771	6.1464		6.11175		20.6641			139.831
	5.908	5.9131		5.91055		3.5718			126.471
	5.4339	5.4693		5.4516		13.0992			99.238
	5.6376	5.687		5.6623		356.474			111.195
	5.1674	5.2093		5.18835		354.92			85.5449
	5.0759	5.0949		5.0854		0.5199			80.5529
	6.0034	6.0579		6.03065		353.092			134.338
	5.3752	5.4369		5.40605		353.404			96.7712
	5.9986	6.0793		6.03895		358.196			134.893
	5.9176	5.99		5.9538		356.805			129.267
	5.9158	5.9572		5.9365		359.73			128.144
	6.8451	6.9257		6.8854		2.6117			199.937
	7.0689	7.1492		7.10905		3.8527			220.06
	6.2107	6.3114		6.26105		4.4119			150.331
	6.5154	6.6051		6.56025		6.5771			172.929
	5.8077	5.8716		5.83965		9.87			121.974
	5.7765	5.8496		5.81305		12.7715			120.315
	5.3846	5.4494		5.417		26.4973			97.3605
	5.1601	5.2245		5.1923		26.2113			85.7404
	5.2178	5.2725		5.24515		26.9706			88.3853
	4.7608	4.8096		4.7852		21.6471			67.113
	4.0415	4.1013		4.0714		10.5829			41.3369
	3.6093	3.565		3.58715		46.1756			28.2719
	4.3574	4.2861		4.32175		98.5005			49.4407
	4.5303	4.4709		4.5006		89.0384			55.8364
	3.2405	3.2079		3.2242		76.2151			20.5292
	4.1627	4.1444		4.15355		77.6518			43.8899
	4.8523	4.8038		4.82805		87.2466			68.9321
	5.6146	5.5266		5.5706		93.7012			105.88
	4.6013	4.5285		4.5649		100.778			58.2639
	4.8598	4.7914		4.8256		102.106			68.8272
	5.1091	5.0215		5.0653		104.326			79.6016
	6.2027	6.0905		6.1466		105.614			142.236
	6.1262	6.0264		6.0763		101.75			137.412
	4.2528	4.1939		4.22335		98.5182			46.14
	2.1848	2.2175		2.20115		89.5664			6.53213
	2.8548	2.766		2.8104		91.3643			13.596
	2.8752	2.8422		2.8587		98.848			14.3091
	3.085	3.0455		3.06525		95.4738			17.6402
	3.1389	3.1043		3.1216		93.6413			18.6311
	2.8016	2.7599		2.78075		97.2995			13.1702
	1.9308	1.915		1.9229		87.0377			4.35488
	2.3217	2.2582		2.28995		82.9904			7.35502
	2.9682	2.9381		2.95315		99.7788			15.7748
	2.8424	2.8111		2.82675		99.6478			13.8347
	2.2392	2.208		2.2236		100.025			6.73405
	2.0715	2.0548		2.06315		100.572			5.37896
	2.2622	2.2456		2.2539		99.5419			7.0131
	3.4118	3.344		3.3779		98.7136			23.6073
	4.3667	4.2902		4.32845		108.45			49.671
	4.5345	4.4874		4.51095		102.797			56.2225
	4.3551	4.2969		4.326		105.448			49.5867
	4.9746	4.8661		4.92035		110.577			72.9616
	4.7817	4.6943		4.738		115.836			65.1465
	4.2682	4.1943		4.23125		117.556			46.3994
	4.0132	3.9588		3.986		117.479			38.7898
	3.885	3.8138		3.8494		115.324			34.937
	3.1219	3.0663		3.0941		114.363			18.143
	2.1022	2.0727		2.08745		107.774			5.57127
	1.4262	1.4039		1.41505		113.418			1.73549
	1.0718	1.0692		1.0705		101.648			0.751391
	1.4768	1.4724		1.4746		86.7936			1.96394
	1.8625	1.8507		1.8566		85.1432			3.91977
	2.793	2.7793		2.78615		86.2341			13.2471
	3.1125	3.0724		3.09245		94.0081			18.114
	4.2568	4.2011		4.22895		97.5811			46.3238
	4.678	4.5926		4.6353		103.728			61.0014
	3.4791	3.4232		3.45115		103.016			25.1766
	3.0472	3.002		3.0246		104.528			16.9477
	2.6731	2.6509		2.662		85.8603			11.5539
	2.1764	2.1698		2.1731		84.2871			6.28558
	2.4334	2.4158		2.4246		85.8484			8.73024
	1.8398	1.823		1.8314		96.9199			3.76232
	1.6641	1.6564		1.66025		114.019			2.80302
	1.1258	1.1032		1.1145		107.168			0.847903
	0.708	0.6982		0.7031		47.1197			0.212891
	0.7286	0.7292		0.7289		34.9689			0.237197
	1.316	1.3344		1.3252		62.8871			1.42544
	2.0628	2.058		2.0604		76.5365			5.35748
	2.2805	2.2469		2.2637		78.9982			7.10498
	2.2655	2.2172		2.24135		95.0064			6.8966
	2.1722	2.138		2.1551		98.5979			6.13068
	1.8082	1.8011		1.80465		97.6433			3.59986
	1.3537	1.3603		1.357		73.5371			1.53054
	1.1258	1.1384		1.1321		62.2155			0.888711
	0.9328	0.9209		0.92685		66.9747			0.487679
	1.0684	1.0621		1.06525		86.0092			0.74039
	0.8659	0.8808		0.87335		91.4568			0.40801
	0.9763	0.9306		0.95345		89.177			0.530884
	0.8831	0.863		0.87305		108.319			0.40759
	0.6427	0.7975		0.7201		141.689			0.22871
	0.3317	0.4299		0.3808		183.802			0.0338218
	0.6822	0.7772		0.7297		159.254			0.237979
	1.9061	2.1213		2.0137		137.738			5.00139
	2.1259	2.1229		2.1244		114.627			5.87239
	2.0142	2.0355		2.02485		129.951			5.08493
	1.651	1.791		1.721		139.379			3.12211
	1.8004	1.8173		1.80885		132.626			3.62505
	1.6159	1.6776		1.64675		130.911			2.7352
	1.9896	2.101		2.0453		130.262			5.24055
	1.6025	1.6253		1.6139		110.799			2.57476
	1.7455	1.7755		1.7605		108.37			3.34206
	2.2955	2.257		2.27625		94.4196			7.2238
	2.1904	2.2705		2.23045		125.437			6.79647
	2.1987	2.1158		2.15725		72.3418			6.14904
	2.0242	1.9946		2.0094		86.1051			4.96942
	2.0871	2.0534		2.07025		33.7546			5.43469
	2.8317	2.8316		2.83165		74.761			13.9067
	2.8915	2.7952		2.84335		63.4221			14.0798
	3.5446	3.5405		3.54255		63.6023			27.2304
	3.5674	3.5171		3.54225		55.6838			27.2235
	4.8204	4.7934		4.8069		60.8654			68.0301
	4.8085	4.783		4.79575		71.4813			67.5578
	5.0644	4.9843		5.02435		72.8742			77.6865
	5.1779	5.1256		5.15175		81.2638			83.7472
	6.0164	5.9728		5.9946		66.6784			131.943
	4.7981	4.75		4.77405		70.1777			66.6449
	5.8658	5.8337		5.84975		34.1261			122.608
	6.7997	6.8473		6.8235		23.7993			194.593
	6.9209	6.9125		6.9167		17.7162			202.676
	7.9242	8.0135		7.96885		13.4153			309.951
	8.3166	8.4556		8.3861		21.6609			361.232
	7.6266	7.7454		7.686		19.0511			278.104
	8.2002	8.3174		8.2588		23.1804			345.03
	7.9587	8.0296		7.99415		25.4593			312.913
	7.8223	7.9233		7.8728		18.0926			298.878
	8.1328	8.1844		8.1586		16.0739			332.624
	7.8313	7.928		7.87965		14.8377			299.659
	7.1576	7.1603		7.15895		15.9718			224.726
	6.7809	6.8618		6.82135		37.6051			194.409
	7.1704	7.2273		7.19885		31.61			228.505
	7.4166	7.4434		7.43		19.1856			251.231
	7.0978	7.1648		7.1313		32.7696			222.133
	6.2878	6.3758		6.3318		22.1967			155.485
	7.4083	7.5085		7.4584		17.4146			254.122
	6.6152	6.724		6.6696		26.3398			181.721
	6.5506	6.6552		6.6029		15.6733			176.324
	6.042	6.08		6.061		20.645			136.376
	6.1163	6.1838		6.15005		22.9948			142.476
	5.4281	5.5406		5.48435		21.975			101.037
	4.8375	4.8911		4.8643		25.7145			70.4964
	5.8976	5.8828		5.8902		51.7172			125.169
	5.492	5.472		5.482		53.3162			100.907
	4.806	4.8539		4.82995		54.0285			69.0135
	5.0996	5.0668		5.0832		40.6333			80.4485
	4.0998	4.0869		4.09335		50.332			42.009
	4.3097	4.2847		4.2972		56.0147			48.603
	3.2003	3.2348		3.21755		70.2583			20.4024
	3.0541	3.0379		3.046		87.2704			17.3099
	5.1028	5.0692		5.086		82.9105			80.5815
	6.2711	6.2008		6.23595		83.978			148.53
	6.3328	6.2766		6.3047		83.7009			153.497
	5.8393	5.7592		5.79925		87.4774			119.46
	5.8077	5.7207		5.7642		86.0674			117.307
	6.2678	6.2008		6.2343		89.0885			148.412
	6.8329	6.7614		6.79715		88.7806			192.348
	6.3611	6.2785		6.3198		88.7153			154.602
	5.6537	5.6051		5.6294		86.2258			109.268
	6.7402	6.668		6.7041		91.339			184.556
	6.527	6.419		6.473		102.522			166.12
	6.1528	6.055		6.1039		102.449			139.293
	5.7014	5.622		5.6617		103.125			111.16
	6.9431	6.8654		6.90425		80.3579			201.584
	7.6785	7.5996		7.63905		74.8999			273.039
	7.4158	7.3326		7.3742		79.5761			245.613
	8.051	7.951		8.001		86.2236			313.718
	6.7886	6.7112		6.7499		97.6685			188.364
	7.3261	7.1983		7.2622		97.4621			234.591
	4.6789	4.6138		4.64635		98.9562			61.4387
	3.9462	3.95		3.9481		102.974			37.6939
	4.3168	4.2585		4.28765		106.475			48.2796
	2.0482	2.015		2.0316		120.147			5.13595
	1.5582	1.5416		1.5499		85.6011			2.28043
	1.5338	1.5434		1.5386		82.4752			2.23092
	1.7546	1.8151		1.78485		73.8095			3.48266
	1.8689	1.9313		1.9001		92.3353			4.2018
	2.9235	2.8348		2.87915		79.1262			14.6184
	3.7051	3.7077		3.7064		84.9069			31.1862
	3.2012	3.1804		3.1908		83.6961			19.8978
	2.7501	2.7181		2.7341		89.0937			12.5184
	2.6605	2.6224		2.64145		94.0891			11.2884
	3.3412	3.2969		3.31905		100.485			22.3948
	2.9062	2.8107		2.85845		104.336			14.3053
	2.6686	2.6434		2.656		106.46			11.476
	1.8595	1.9568		1.90815		134.892			4.25543
	1.0368	1.0374		1.0371		102.02			0.683232
	1.124	1.1433		1.13365		80.7443			0.892366
	1.0906	1.0915		1.09105		72.3817			0.7955
	1.6491	1.6635		1.6563		71.8201			2.78306
	1.7185	1.7195		1.719		72.8549			3.11124
	1.935	1.9395		1.93725		55.8096			4.45311
	1.5157	1.548		1.53185		31.8017			2.20168
	1.0385	1.0041		1.0213		354.06			0.652478
	0.663	0.6786		0.6708		7.1495			0.184878
	0.6439	0.6004		0.62215		336.556			0.1475
	1.0548	0.9758		1.0153		322.979			0.641046
	1.1339	1.141		1.13745		341.788			0.90137
	0.86	0.8366		0.8483		338.948			0.373899
	0.7878	0.7618		0.7748		337.317			0.284889
	0.8349	0.6785		0.7567		316.42			0.265386
	0.536	0.5186		0.5273		302.61			0.0898006
	0.3412	0.3052		0.3232		134.407			0.0206786
	0.6398	0.4959		0.56785		186.15			0.112152
	1.3153	1.3093		1.3123		218.845			1.38422
	2.365	2.3569		2.36095		213.893			8.06058
	2.7202	2.6861		2.70315		196.621			12.0981
	2.5721	2.5285		2.5503		190.356			10.1597
	2.4395	2.4112		2.42535		192.101			8.73835
	2.2034	2.1768		2.1901		196.191			6.43425
	1.531	1.5439		1.53745		226.827			2.22592
	1.5879	1.6164		1.60215		244.518			2.51893
	1.565	1.6208		1.5929		247.27			2.47555
	1.0252	1.0598		1.0425		259.99			0.69396
	0.7001	0.7091		0.7046		316.41			0.214257
	1.4111	1.4795		1.4453		236.375			1.84918
	1.7437	1.764		1.75385		230.113			3.30433
	1.4227	1.4499		1.4363		234.569			1.81485
	1.4008	1.423		1.4119		222.283			1.72392
	2.0384	2.0618		2.0501		199.611			5.27754
	2.0642	2.0506		2.0574		209.159			5.33411
	1.9229	1.9229		1.9229		215.455			4.35488
	2.3035	2.3029		2.3032		221.785			7.48344
	2.192	2.2087		2.20035		226.815			6.52501
	2.4797	2.4796		2.47965		213.774			9.3385
	2.811	2.8147		2.81285		214.491			13.6316
	2.924	2.9125		2.91825		212.599			15.2221
	3.2314	3.1973		3.21435		219.658			20.3416
	3.0419	3.0643		3.0531		228.739			17.4313
	1.6294	1.6543		1.64185		241.698			2.71086
	1.3925	1.432		1.41225		236.343			1.72521
	0.8512	0.8831		0.86715		243.75			0.399382
	0.9874	1.0542		1.0208		219.69			0.65152
	1.0076	1.0344		1.021		277.691			0.651904
	2.876	2.9423		2.90915		223.43			15.0801
	2.3494	2.3579		2.35365		243.98			7.98604
	2.1949	2.2197		2.2073		233.214			6.58704
	1.7498	1.7246		1.7372		226.816			3.21111
	1.7529	1.7339		1.7434		213.018			3.24562
	1.2967	1.3772		1.33695		223.083			1.4637
	1.3142	1.3378		1.326		265.806			1.42803
	1.4313	1.4253		1.4283		281.17			1.7847
	0.8978	0.902		0.8999		261.531			0.446364
	1.0242	1.0411		1.03265		248.841			0.674475
	1.3065	1.3392		1.32285		243.321			1.41787
	2.366	2.3243		2.34515		185.903			7.89983
	1.7456	1.6871		1.71635		203.019			3.09687
	2.2895	2.2647		2.2771		216.156			7.2319
	2.0178	2.0198		2.0188		211.62			5.03948
	2.4284	2.3973		2.41285		193.363			8.60393
	2.4183	2.4802		2.44925		189.007			8.99923
	1.8011	1.8804		1.84075		188.834			3.82024
	1.4646	1.6921		1.57835		153.552			2.40833
	1.7052	1.685		1.6951		147.744			2.98327
	1.8892	1.8515		1.87035		132.238			4.00751
	1.4807	1.5474		1.51405		97.7441			2.12582
	1.5262	1.5757		1.55095		10.0702			2.28507
	1.5596	1.4946		1.5271		50.0157			2.18127
	2.9846	2.9649		2.97475		48.1695			16.1234
	2.6573	2.6698		2.66355		49.4503			11.5741
	3.7714	3.75		3.7607		33.4456			32.5771
	4.254	4.3617		4.30785		359.859			48.9652
	3.0028	2.9967		2.99975		58.1658			16.5334
	3.9625	3.9308		3.94665		89.8147			37.6523
	3.3835	3.4576		3.42055		101.408			24.5129
	3.0571	3.0198		3.03845		104.924			17.1816
	1.787	1.8138		1.8004		83.0655			3.57448
	4.4719	4.4887		4.4803		49.9835			55.0842
	3.8433	3.8914		3.86735		54.3651			35.428
	3.3149	3.2546		3.28475		70.6811			21.7077
	4.4758	4.4833		4.47955		41.0074			55.0566
	4.5033	4.5478		4.52555		40.0143			56.7702
	4.4588	4.3981		4.42845		85.1463			53.1938
	4.6951	4.6401		4.6676		59.1572			62.2855
	4.523	4.5094		4.5162		86.2376			56.419
	3.639	3.5773		3.60815		35.7069			28.7713
	5.3005	5.2274		5.26395		94.0756			89.3391
	5.2351	5.1775		5.2063		111.196			86.4358
	4.3801	4.3538		4.36695		107.191			51.0083
	4.5814	4.5178		4.5496		89.5191			57.6801
	3.9525	3.9031		3.9278		91.0698			37.1154
	5.6486	5.5894		5.619		95.8307			108.663
	5.8502	5.7772		5.8137		87.9635			120.355
	5.6381	5.5941		5.6161		105.894			108.495
	4.7544	4.76		4.7572		109.631			65.9417
	5.5941	5.5201		5.5571		85.2007			105.112
	5.2331	5.1742		5.20365		79.8337			86.3039
	5.1381	5.0846		5.11135		80.3617			81.7924
	5.8537	5.8111		5.8324		81.335			121.52
	5.959	5.8833		5.92115		82.8229			127.152
	6.3651	6.2839		6.3245		80.4834			154.948
	6.0625	6.029		6.04575		83.9711			135.349
	5.0716	5.0076		5.0396		85.6877			78.3961
	5.6301	5.5557		5.5929		81.1282			107.156
	5.6279	5.5563		5.5921		83.0444			107.11
	5.4655	5.4162		5.44085		84.4477			98.6521
	5.101	5.0478		5.0744		79.9839			80.0314
	5.2321	5.1666		5.19935		85.9278			86.0901
	5.2506	5.1964		5.2235		90.4304			87.2953
	5.4455	5.3899		5.4177		89.1121			97.3982
	5.6676	5.6064		5.637		85.7534			109.711
	5.7595	5.7008		5.73015		85.8123			115.24
	5.7019	5.6483		5.6751		84.1758			111.951
	5.2369	5.1928		5.21485		83.639			86.8623
	5.0492	4.9671		5.00815		79.5954			76.9375
	7.7895	7.77		7.77975		66.0345			288.405
	9.7071	9.6371		9.6721		75.9231			554.202
	8.9228	8.8174		8.8701		86.6682			427.456
	8.4056	8.2561		8.33085		89.4091			354.139
	8.3312	8.2158		8.2735		90.8129			346.876
	8.1249	7.9884		8.05665		91.6499			320.309
	7.9781	7.8684		7.92325		91.5269			304.661
	8.5379	8.3925		8.4652		93.8302			371.55
	7.6631	7.5661		7.6146		95.2281			270.425
	6.9081	6.8078		6.85795		98.8771			197.555
	4.409	4.4004		4.4047		111.418			52.3426
	2.5638	2.5785		2.57115		103.066			10.4109
	1.7723	1.7383		1.7553		78.9898			3.31253
	2.299	2.2341		2.26655		111.504			7.13185
	1.789	1.8298		1.8094		130.756			3.62836
	2.2197	2.2539		2.2368		110.499			6.85469
	1.6042	1.6081		1.60615		122.467			2.53784
	1.4228	1.3961		1.40945		134.918			1.71496
	0.8735	0.8001		0.8368		180.207			0.358898
	1.1931	1.2015		1.1973		179.034			1.05127
	2.081	2.1509		2.11595		175.527			5.8026
	2.2667	2.3425		2.3046		138.343			7.49709
	2.5674	2.5277		2.54755		106.637			10.1268
	3.2335	3.1795		3.2065		105.57			20.193
	3.7503	3.6919		3.7211		112.974			31.5588
	3.5492	3.481		3.5151		104.881			26.6023
	3.5574	3.4938		3.5256		105.184			26.8414
	3.818	3.7618		3.7899		103.272			33.3418
	4.1307	4.09		4.11035		94.5474			42.5346
	4.4621	4.4149		4.4385		92.7176			53.5568
	4.6156	4.5657		4.59065		93.1959			59.2555
	4.8894	4.8271		4.85825		91.524			70.2337
	5.5883	5.5054		5.54685		96.7889			104.531
	5.7262	5.633		5.6796		96.6957			112.217
	5.2667	5.1836		5.22515		91.5151			87.3781
	4.8872	4.8512		4.8692		88.5647			70.7097
	4.6827	4.6353		4.659		87.7552			61.9419
	4.4302	4.403		4.4166		82.2373			52.768
	4.087	4.06		4.0735		82.3397			41.4008
	3.1954	3.1834		3.1894		75.8292			19.8716
	2.5484	2.5903		2.56935		61.5439			10.3891
	2.4747	2.4864		2.48055		54.0017			9.34867
	2.4948	2.514		2.5044		43.7101			9.62093
	2.258	2.2995		2.27875		37.1798			7.24763
	2.24	2.2563		2.24815		46.0154			6.95956
	2.0139	2.0159		2.0149		44.3871			5.01033
	1.7634	1.8032		1.7833		45.2857			3.4736
	1.7548	1.7632		1.759		36.3013			3.33352
	2.0388	2.0481		2.04345		42.0738			5.22635
	2.0717	2.125		2.09835		42.3021			5.659
	2.1819	2.2063		2.1941		45.4652			6.46957
	2.3809	2.4006		2.39075		55.3298			8.36967
	2.2163	2.2214		2.21885		57.5965			6.69098
	2.5932	2.5962		2.5947		63.9341			10.6996
	2.9271	2.9298		2.92845		68.5655			15.3822
	3.1487	3.1365		3.1426		73.5337			19.0096
	3.0766	3.0856		3.0811		64.3365			17.9153
	3.3733	3.3767		3.375		63.6792			23.5466
	4.1535	4.1617		4.1576		68.5642			44.0184
	4.1398	4.1165		4.12815		64.4212			43.0896
	3.6765	3.6632		3.66985		67.9695			30.2727
	3.3447	3.3501		3.3474		65.2321			22.9736
	3.2443	3.258		3.25115		67.5617			21.0483
	3.4976	3.4927		3.49515		69.7863			26.1519
	4.3635	4.353		4.35825		68.1034			50.704
	4.6157	4.6272		4.62145		63.2239			60.4562
	3.9511	3.9613		3.9562		63.1552			37.9263
	3.3746	3.377		3.3758		67.6417			23.5633
	2.6364	2.6224		2.6294		76.8956			11.1346
	2.0247	2.019		2.02185		81.4171			5.06236
	1.8882	1.8762		1.8822		90.5871			4.08417
	1.4798	1.4719		1.47585		108.554			1.96894
	1.3122	1.3061		1.30915		126.36			1.37428
	1.2195	1.2412		1.23035		116.363			1.14075
	1.1313	1.1572		1.14425		96.3453			0.917633
	1.5213	1.4648		1.49305		83.627			2.03859
	1.6133	1.6376		1.62545		73.2598			2.63043
	1.1749	1.1927		1.1838		83.6536			1.01611
	2.1141	2.1123		2.1132		82.8519			5.78
	2.1634	2.1095		2.13645		80.7438			5.97289
	1.9316	1.9234		1.9275		86.8596			4.38621
	2.0589	2.0642		2.06155		97.2695			5.36646
	1.9813	1.9526		1.96695		93.486			4.66107
	1.633	1.6116		1.6223		79.0568			2.61517
	1.4432	1.4508		1.447		86.5148			1.85572
	1.2089	1.2187		1.2138		87.8134			1.09534
	1.0906	1.1163		1.10345		151.036			0.822932
	1.0012	0.9934		0.9973		115.252			0.607552
	1.1971	1.1374		1.16725		68.1292			0.974087
	1.2825	1.3771		1.3298		28.8052			1.44034
	1.7189	1.7562		1.73755		53.1442			3.21305
	1.9622	1.9317		1.94695		45.1082			4.52033
	1.9487	1.951		1.94985		40.9429			4.54056
	1.62	1.5828		1.6014		86.1239			2.51539
	1.5778	1.581		1.5794		65.1291			2.41314
	0.834	0.9022		0.8681		356.052			0.400696
	1.3707	1.5019		1.4363		121.138			1.81485
	1.8034	1.7176		1.7605		47.6758			3.34206
	1.9393	1.9483		1.9438		21.4464			4.49843
	3.9323	3.9535		3.9429		7.9816			37.5451
	3.8535	3.8896		3.87155		23.4944			35.5435
	3.1169	3.1297		3.1233		29.073			18.6615
	4.1762	4.2679		4.22205		22.7431			46.0974
	3.5103	3.458		3.48415		54.6538			25.9058
	3.9908	3.9431		3.96695		57.0627			38.2363
	4.7795	4.763		4.77125		51.9113			66.5277
	5.0377	5.0824		5.06005		20.5967			79.3543
	4.3553	4.3623		4.3588		47.4886			50.7232
	4.7202	4.6906		4.7054		50.6781			63.811
	3.4959	3.4461		3.471		83.2484			25.6136
	4.0597	4.0151		4.0374		79.5735			40.3099
	4.2526	4.2722		4.2624		27.6315			47.4317
	3.8269	3.8898		3.85835		12.2042			35.1812
	3.8739	3.8643		3.8691		52.3291			35.4761
	3.4194	3.4214		3.4204		48.3395			24.5096
	4.5307	4.4456		4.48815		89.7121			55.3743
	3.7682	3.7516		3.7599		97.309			32.5563
	5.0159	5.1031		5.0595		102.021			79.3284
	4.7116	4.8701		4.79085		116.29			67.351
	5.3549	5.3254		5.34015		110.397			93.2753
	3.6921	3.6378		3.66495		107.218			30.1516
	4.5715	4.5081		4.5398		92.6952			57.3081
	4.08	4.2401		4.16005		116.165			44.0963
	4.7599	4.677		4.71845		96.3815			64.3434
	5.1614	5.0565		5.10895		100.425			81.6772
	2.94	2.8965		2.91825		105.39			15.2221
	4.2266	4.1588		4.1927		97.3549			45.1427
	4.7741	4.7171		4.7456		78.4222			65.4605
	4.7782	4.7148		4.7465		85.6523			65.4978
	4.1644	4.0926		4.1285		95.7405			43.1006
	4.3943	4.3375		4.3659		88.5319			50.9715
	4.7669	4.6848		4.72585		89.8831			64.6466
	4.8663	4.8272		4.84675		88.7443			69.7361
	5.4363	5.3544		5.39535		79.2932			96.1978
	5.1912	5.1423		5.16675		78.8471			84.4809
	5.4185	5.3637		5.3911		79.8253			95.9706
	5.2256	5.1734		5.1995		83.9167			86.0976
	5.3211	5.2523		5.2867		91.1476			90.5024
	4.9335	4.866		4.89975		99.5045			72.049
	4.975	4.9018		4.9384		92.2863			73.7675
	5.9586	5.8658		5.9122		90.5557			126.577
	6.266	6.1788		6.2224		91.1696			147.564
	6.4092	6.3304		6.3698		90.7255			158.301
	7.1449	7.0555		7.1002		91.5635			219.239
	6.7658	6.6625		6.71415		93.1296			185.387
	6.4076	6.3233		6.36545		91.2468			157.977
	5.9655	5.8911		5.9283		87.168			127.613
	7.1122	7.0293		7.07075		73.6268			216.522
	8.0393	7.9884		8.01385		78.3085			315.232
	7.7915	7.7425		7.767		80.976			286.99
	7.8516	7.7619		7.80675		76.9146			291.418
	7.4042	7.3569		7.38055		76.0935			246.248
	6.5608	6.4807		6.52075		77.5469			169.824
	6.2762	6.221		6.2486		78.9913			149.436
	5.6955	5.6521		5.6738		85.2591			111.874
	5.6931	5.6219		5.6575		93.0235			110.912
	7.0532	6.95		7.0016		94.9448			210.232
	7.0888	6.9662		7.0275		102.779			212.573
	7.2836	7.1148		7.1992		107.151			228.538
	7.7491	7.5855		7.6673		105.023			276.079
	7.3405	7.1876		7.26405		105.021			234.77
	7.4915	7.3545		7.423		103.257			250.521
	7.0861	6.9485		7.0173		103.687			211.649
	6.6157	6.4932		6.55445		103.481			172.471
	5.3158	5.2096		5.2627		103.702			89.2754
	3.0902	3.0297		3.05995		97.4435			17.5489
	2.1911	2.1618		2.17645		104.564			6.31469
	2.3978	2.3732		2.3855		95.7043			8.31466
	2.8445	2.8423		2.8434		85.2308			14.0806
	2.5063	2.495		2.50065		85.2888			9.57778
	3.0844	3.0495		3.06695		86.4448			17.6696
	3.7113	3.6693		3.6903		89.3762			30.7816
	5.2863	5.2388		5.26255		91.3061			89.2678
	4.8919	4.7974		4.84465		100.915			69.6455
	5.598	5.5007		5.54935		107.572			104.672
	6.476	6.3483		6.41215		105.177			161.479
	6.1473	6.0267		6.087		106.35			138.139
	5.8544	5.7438		5.7991		108.621			119.45
	5.7559	5.6434		5.69965		108.096			113.41
	5.4203	5.3252		5.37275		106.712			94.994
	5.3952	5.3012		5.3482		107.571			93.6977
	5.9083	5.8021		5.8552		105.781			122.951
	5.9209	5.8		5.86045		106.317			123.282
	5.8617	5.7479		5.8048		104.814			119.803
	5.615	5.5079		5.56145		104.347			105.359
	5.6091	5.5004		5.55475		105.698			104.978
	5.6989	5.5958		5.64735		101.867			110.316
	5.9664	5.8566		5.9115		102.706			126.532
	5.4947	5.4155		5.4551		101.629			99.4293
	5.2393	5.1498		5.19455		98.885			85.8519
	5.4521	5.3628		5.40745		104.258			96.8464
	5.6345	5.5435		5.589		108.093			106.932
	5.5995	5.5078		5.55365		106.573			104.916
	5.4216	5.3208		5.3712		105.304			94.9118
	4.8161	4.7193		4.7677		104.558			66.3793
	4.092	4.0496		4.0708		98.6808			41.3186
	3.2363	3.1885		3.2124		96.2418			20.3046
	2.9809	2.9514		2.96615		92.1126			15.984
	2.6601	2.6292		2.64465		91.5033			11.3295
	2.812	2.8083		2.81015		96.6336			13.5924
	3.0008	2.9746		2.9877		100.451			16.3349
	3.0701	2.997		3.03355		103.288			17.0986
	3.0474	3.0272		3.0373		108.037			17.1621
	3.1122	3.0684		3.0903		112.722			18.0762
	2.9685	2.9305		2.9495		109.529			15.7163
	2.2585	2.23		2.24425		101.749			6.92341
	1.7739	1.7522		1.76305		103.047			3.3566
	1.297	1.2893		1.29315		97.8676			1.3245
	0.9371	0.9304		0.93375		92.9717			0.498652
	0.5357	0.5165		0.5261		58.874			0.0891889
	0.9341	0.8869		0.9105		57.7414			0.462323
	1.088	1.0823		1.08515		53.4687			0.782664
	1.3184	1.3241		1.32125		67.7435			1.41274
	1.0382	1.0395		1.03885		85.7416			0.686696
	0.6	0.6646		0.6323		69.8964			0.154837
	0.5562	0.569		0.5626		11.5066			0.10907
	0.5823	0.612		0.59715		59.5206			0.130424
	0.6474	0.6543		0.65085		35.2338			0.168869
	0.2871	0.2499		0.2685		44.1299			0.011856
	0.3954	0.3852		0.3903		127.729			0.0364168
	0.6955	0.7169		0.7062		110.421			0.215719
	0.6833	0.6393		0.6613		135.034			0.177134
	1.2589	1.2647		1.2618		113.681			1.23049
	1.3728	1.3473		1.36005		123.057			1.54089
	2.3152	2.2632		2.2892		89.9372			7.3478
	1.6554	1.6745		1.66495		87.225			2.8269
	1.9135	1.9157		1.9146		75.3257			4.29873
	2.0063	1.9436		1.97495		80.7853			4.71818
	1.8248	1.8517		1.83825		116.021			3.80469
	1.6279	1.6457		1.6368		60.0537			2.68592
	1.6465	1.6159		1.6312		35.2316			2.65845
	1.8306	1.7575		1.79405		56.4227			3.53679
	2.0035	2.0099		2.0067		61.0819			4.94941
	1.6197	1.6419		1.6308		93.5427			2.65649
	1.346	1.4455		1.39575		108.172			1.66544
	1.4991	1.4903		1.4947		107.492			2.04535
	2.1845	2.1682		2.17635		78.2225			6.31382
	1.5352	1.6161		1.57565		101.155			2.39599
	1.7284	1.7265		1.72745		126.263			3.15735
	2.4879	2.4249		2.4564		77.0953			9.07828
	2.8264	2.8079		2.81715		71.686			13.6942
	2.975	3.0008		2.9879		86.3115			16.3382
	2.5126	2.4948		2.5037		90.2558			9.61287
	2.3851	2.4019		2.3935		105.371			8.39859
	2.4516	2.4061		2.42885		103.521			8.77623
	3.8334	3.8105		3.82195		104.879			34.1949
	3.4548	3.4173		3.43605		89.98			24.8476
	3.0571	3.0309		3.044		103.824			17.2759
	3.3474	3.2607		3.30405		68.7204			22.0926
	2.9802	2.9302		2.9552		93.3994			15.8076
	2.6978	2.6777		2.68775		114.456			11.8925
	3.8113	3.7406		3.77595		89.8784			32.975
	3.9219	3.9277		3.9248		86.5771			37.0304
[truncated: 113,088 more rows]
