# Supplementary material for: A large volume wind data for renewable energy applications
Source: Data Brief. 2019 Jul 19;25:104291. doi: 10.1016/j.dib.2019.104291 (PMC6685692; doi:10.1016/j.dib.2019.104291)
Supplement: Dataset9 — Three year Data set of Location S9 [file mmc9.xlsx]

## Sheet: Sheet1
S9
	Wind Speed North(m/s)	Wind Speed South(m/s)		Wind Speed (m/s)		Wind direction (°)			WPD (W/m^2)
2014-01-01	0	0		0		0			0
	0	0		0		0			0
	0	0		0		0			0
	0	0		0		0			0
	0	0.3091		0.15455		0			0.00226107
	3.3329	5.3677		4.3503		0			50.4271
	5.5355	5.6885		5.612		47.3213			108.258
	6.1511	6.3146		6.23285		49.4841			148.309
	5.1727	5.304		5.23835		54.0056			88.0419
	5.5395	5.5718		5.55565		66.3639			105.029
	6.7557	6.8434		6.79955		52.591			192.551
	6.8614	6.9832		6.9223		78.2133			203.169
	6.6668	6.7624		6.7146		74.8614			185.424
	5.606	5.6322		5.6191		76.2581			108.669
	5.906	5.9585		5.93225		80.3758			127.869
	5.6448	5.6744		5.6596		78.7818			111.036
	4.9943	5.0295		5.0119		76.8332			77.1105
	4.7469	4.7848		4.76585		74.9894			66.3021
	4.9228	4.9644		4.9436		74.5145			74.0007
	5.9818	6.021		6.0014		67.034			132.393
	4.6297	4.5905		4.6101		103.333			60.0119
	3.8675	3.826		3.84675		118.388			34.8649
	3.9604	3.9052		3.9328		134.974			37.2573
	3.8853	3.8464		3.86585		140.964			35.3868
	3.5717	3.5391		3.5554		144.202			27.5278
	3.5136	3.6965		3.60505		153.869			28.6972
	4.449	4.4616		4.4553		148.232			54.1673
	5.0079	4.8808		4.94435		143.584			74.0344
	4.5912	4.495		4.5431		117.181			57.4332
	5.4512	5.444		5.4476		97.2945			99.0197
	5.2987	5.2792		5.28895		101.993			90.618
	4.9352	4.906		4.9206		91.9617			72.9727
	4.9693	4.977		4.97315		90.7144			75.3357
	5.7102	5.7136		5.7119		82.8399			114.143
	5.6187	5.6377		5.6282		94.0414			109.198
	6.1238	6.1479		6.13585		84.5809			141.491
	5.2939	5.3013		5.2976		81.8378			91.0633
	5.124	5.1561		5.14005		79.101			83.1779
	4.5584	4.6135		4.58595		79.2257			59.0737
	4.6226	4.6631		4.64285		75.8792			61.2999
	3.7595	3.7456		3.75255		70.9792			32.3657
	3.0632	3.1129		3.08805		69.3071			18.0368
	3.8133	3.8454		3.82935		63.3167			34.3939
	3.8687	3.8662		3.86745		62.0154			35.4307
	4.0404	4.0936		4.067		62.0564			41.203
	3.9071	3.9081		3.9076		52.2744			36.5457
	3.8338	3.8679		3.85085		52.657			34.9765
	2.8945	2.97		2.93225		45.0422			15.4422
	2.6407	2.6978		2.66925		47.0588			11.6486
	2.6607	2.7029		2.6818		45.7324			11.8137
	3.025	3.0286		3.0268		51.5139			16.9847
	3.1807	3.2412		3.21095		49.7265			20.2771
	3.1056	3.1396		3.1226		47.3034			18.649
	2.6985	2.748		2.72325		47.8195			12.37
	1.8344	1.8522		1.8433		48.9051			3.83614
	1.2847	1.3184		1.30155		40.6792			1.35048
	1.0147	1.0206		1.01765		20.296			0.645508
	1.4253	1.4475		1.4364		20.3328			1.81523
	1.6704	1.6735		1.67195		50.5167			2.8627
	1.6638	1.7112		1.6875		48.4539			2.94332
	1.847	1.8132		1.8301		34.5238			3.75431
	1.967	1.9687		1.96785		37.8809			4.66748
	2.0364	2.0405		2.03845		52.5936			5.18808
	2.5249	2.5501		2.5375		57.5445			10.0075
	1.9827	2.046		2.01435		49.8803			5.00623
	2.5237	2.5788		2.55125		53.2894			10.171
	3.1205	3.1427		3.1316		56.9786			18.8107
	3.3345	3.3889		3.3617		64.4523			23.2693
	3.7027	3.7433		3.723		64.5914			31.6071
	3.6804	3.7414		3.7109		60.233			31.3
	3.9205	4.0099		3.9652		52.9951			38.1858
	3.8231	3.8914		3.85725		46.6386			35.1511
	3.6327	3.6902		3.66145		48.173			30.0653
	3.4085	3.4609		3.4347		54.0047			24.8183
	3.5513	3.5975		3.5744		55.8594			27.9715
	4.0439	4.082		4.06295		56.3792			41.08
	4.7793	4.8475		4.8134		55.0072			68.3065
	4.4155	4.4564		4.43595		54.0845			53.4646
	3.8021	3.8504		3.82625		52.5211			34.3104
	3.4108	3.4696		3.4402		49.432			24.9377
	3.4702	3.5073		3.48875		44.8505			26.0085
	3.0679	3.1238		3.09585		43.5516			18.1738
	2.5667	2.634		2.60035		36.6831			10.7696
	2.8885	2.9141		2.9013		36.3169			14.9584
	3.0744	3.1138		3.0941		35.695			18.143
	3.0329	3.0638		3.04835		32.191			17.35
	3.3384	3.4136		3.376		23.5901			23.5675
	3.2904	3.3216		3.306		31.0534			22.1317
	3.5626	3.6464		3.6045		31.8592			28.6841
	3.7277	3.837		3.78235		31.274			33.143
	3.9487	4.0382		3.99345		31.3796			39.0077
	4.1635	4.2716		4.21755		32.9357			45.9501
	3.9874	4.0372		4.0123		33.3518			39.5627
	4.1299	4.2093		4.1696		35.4289			44.4006
	3.8727	3.9396		3.90615		29.5561			36.505
	3.2677	3.2285		3.2481		26.3376			20.9891
	3.0766	3.1418		3.1092		26.3209			18.4099
	3.4432	3.4589		3.45105		23.6121			25.1744
	3.5998	3.631		3.6154		15.4677			28.9451
	3.7629	3.7878		3.77535		16.0458			32.9593
	3.6205	3.6815		3.651		16.7419			29.8086
	3.1319	3.1187		3.1253		18.2804			18.6974
	3.0943	3.0376		3.06595		14.8406			17.6523
	3.466	3.3489		3.40745		16.1946			24.2323
	4.0405	4.1052		4.07285		25.2153			41.381
	4.7744	4.8624		4.8184		21.4477			68.5196
	4.0072	3.9791		3.99315		21.4975			38.999
	4.1544	4.1807		4.16755		34.481			44.3352
	4.2803	4.2864		4.28335		40.6816			48.1345
	4.7082	4.7859		4.74705		45.3731			65.5205
	4.1376	4.1271		4.13235		39.0171			43.2213
	4.8965	4.9564		4.92645		38.7665			73.2333
	4.9935	5.1202		5.05685		34.9643			79.2039
	5.091	5.1618		5.1264		40.0804			82.517
	4.5343	4.5676		4.55095		42.0059			57.7314
	4.3125	4.3233		4.3179		42.62			49.3087
	5.0632	5.0945		5.07885		35.845			80.2421
	4.4408	4.5041		4.47245		40.7151			54.7952
	5.0777	5.0984		5.08805		56.7853			80.6789
	4.4185	4.3009		4.3597		47.3544			50.7547
	5.607	5.6858		5.6464		42.1497			110.261
	4.8733	4.8798		4.87655		44.9316			71.0304
	5.346	5.4135		5.37975		51.5065			95.3657
	5.4001	5.5118		5.45595		49.3877			99.4758
	5.0771	5.0781		5.0776		36.9379			80.1829
	4.5866	4.4907		4.53865		16.2443			57.2646
	4.2263	3.9988		4.11255		24.278			42.6029
	4.9512	5.0237		4.98745		42.7504			75.9874
	4.6506	4.6653		4.65795		52.4966			61.9
	4.8979	4.9453		4.9216		31.6099			73.0172
	5.2318	5.1433		5.18755		32.3558			85.5053
	4.807	4.5708		4.6889		17.36			63.1421
	5.1624	5.1727		5.16755		52.0219			84.5201
	4.4334	4.4603		4.44685		44.9647			53.8597
	5.0469	5.099		5.07295		41.166			79.9628
	5.33	5.379		5.3545		46.2239			94.0292
	5.1857	5.2434		5.21455		48.6326			86.8474
	5.1811	5.269		5.22505		30.8139			87.373
	5.3842	5.3213		5.35275		35.843			93.9371
	4.2273	4.2911		4.2592		43.4027			47.325
	6.2338	6.3291		6.28145		50.0152			151.805
	5.0414	5.0652		5.0533		37.535			79.0372
	5.7871	5.8476		5.81735		46.0098			120.582
	5.1625	5.1515		5.157		55.3739			84.0035
	5.5553	5.5711		5.5632		38.073			105.458
	4.8194	4.8422		4.8308		41.24			69.0499
	5.5248	5.6558		5.5903		36.5964			107.007
	4.1029	4.0672		4.08505		27.5052			41.754
	4.3042	4.299		4.3016		60.586			48.7524
	4.7078	4.768		4.7379		58.0597			65.1424
	5.6809	5.7722		5.72655		54.8582			115.023
	5.3091	5.4222		5.36565		48.3523			94.6179
	5.4258	5.5069		5.46635		49.0302			100.046
	5.2404	5.3201		5.28025		51.4102			90.1716
	5.9686	5.9977		5.98315		53.9868			131.188
	6.0487	6.174		6.11135		48.4826			139.803
	5.8303	5.9074		5.86885		40.0772			123.813
	4.8327	4.8781		4.8554		47.0829			70.1102
	5.2297	5.3105		5.2701		54.9466			89.6526
	5.7097	5.804		5.75685		52.6342			116.859
	4.6334	4.6488		4.6411		50.6616			61.2307
	6.0766	6.1586		6.1176		55.739			140.233
	4.8924	4.9454		4.9189		48.6095			72.8971
	5.4297	5.4691		5.4494		49.1232			99.1179
	5.8073	5.8701		5.8387		59.7127			121.914
	5.5964	5.6634		5.6299		56.1545			109.297
	5.632	5.6841		5.65805		56.138			110.945
	4.895	4.9414		4.9182		60.2584			72.866
	4.8263	4.8988		4.86255		64.377			70.4204
	5.3377	5.4032		5.37045		66.2838			94.872
	4.9584	4.9975		4.97795		70.8392			75.554
	5.2298	5.2902		5.26		71.2897			89.1381
	5.3675	5.4167		5.3921		75.7297			96.024
	6.2013	6.1147		6.158		124.49			143.029
	6.636	6.5286		6.5823		127.127			174.678
	5.572	5.465		5.5185		131.462			102.936
	6.1341	6.0009		6.0675		129.303			136.816
	5.1188	5.0009		5.05985		132.414			79.3449
	5.526	5.4409		5.48345		125.306			100.988
	5.4908	5.4174		5.4541		122.597			99.3746
	5.0764	4.9862		5.0313		118.06			78.0094
	4.33	4.2819		4.30595		112.923			48.9005
	3.8409	3.8172		3.82905		101.167			34.3858
	3.5573	3.5539		3.5556		97.0719			27.5324
	3.5702	3.5712		3.5707		93.8149			27.8847
	4.1568	4.1623		4.15955		87.5302			44.0804
	4.4423	4.4245		4.4334		83.4722			53.3724
	5.1927	5.2228		5.20775		75.7472			86.508
	4.7409	4.7844		4.76265		65.7526			66.1686
	4.5895	4.6207		4.6051		61.6725			59.8168
	4.7253	4.7207		4.723		61.6375			64.5297
	4.268	4.3457		4.30685		61.0476			48.9311
	4.3268	4.3967		4.36175		58.4247			50.8263
	4.1297	4.1718		4.15075		54.5873			43.8012
	3.499	3.5567		3.52785		37.3172			26.8928
	4.1967	4.288		4.24235		34.8446			46.7655
	3.8361	3.8971		3.8666		24.4376			35.4074
	4.1233	4.0665		4.0949		10.175			42.0568
	3.8657	3.8271		3.8464		14.4673			34.8553
	4.5324	4.5972		4.5648		24.1847			58.2601
	4.3415	4.3721		4.3568		15.7229			50.6534
	4.6737	4.7198		4.69675		15.2463			63.4598
	4.9917	5.0852		5.03845		20.2594			78.3424
	5.3859	5.4539		5.4199		27.751			97.5169
	4.7984	4.8819		4.84015		21.4458			69.4516
	4.6567	4.7053		4.681		32.2529			62.8235
	3.9309	3.7811		3.856		9.1658			35.117
	4.2075	4.2488		4.22815		17.4425			46.2975
	4.8785	4.9109		4.8947		20.5667			71.8264
	4.9135	4.9247		4.9191		12.2374			72.906
	4.7715	4.7346		4.75305		12.6339			65.7693
	4.6577	4.5639		4.6108		10.9682			60.0392
	4.7062	4.6216		4.6639		10.9225			62.1375
	4.4682	4.4993		4.48375		18.2193			55.2116
	4.6776	4.7149		4.69625		19.1086			63.4395
	4.9429	4.9749		4.9589		12.878			74.6899
	5.0848	5.0213		5.05305		11.0754			79.0254
	4.7632	4.7744		4.7688		15.649			66.4253
	4.7476	4.6737		4.71065		10.07			64.0249
	4.8048	4.785		4.7949		13.1903			67.5219
	5.7042	5.6223		5.66325		6.0809			111.251
	5.6895	5.6788		5.68415		11.0735			112.487
	5.1576	5.2484		5.203		18.1915			86.2715
	4.8413	4.9171		4.8792		25.1968			71.1462
	4.4853	4.5612		4.52325		29.5828			56.6837
	3.8027	3.846		3.82435		26.373			34.2593
	4.1169	4.1532		4.13505		23.4847			43.306
	4.3603	4.4085		4.3844		21.0064			51.6222
	5.1086	5.1932		5.1509		22.6165			83.7058
	5.3797	5.4887		5.4342		28.0703			98.2908
	4.7282	4.7854		4.7568		31.8171			65.9251
	5.0094	5.0831		5.04625		29.575			78.7068
	5.393	5.475		5.434		20.8206			98.28
	6.0249	6.1092		6.06705		21.1506			136.785
	6.0815	6.1809		6.1312		24.4329			141.17
	5.6367	5.721		5.67885		25.5382			112.173
	5.6293	5.7439		5.6866		23.099			112.633
	5.8403	5.9478		5.89405		21.8352			125.414
	5.8573	5.9466		5.90195		25.0787			125.919
	6.2497	6.3636		6.30665		25.7205			153.639
	6.0605	6.1634		6.11195		24.2707			139.845
	6.425	6.5463		6.48565		24.9011			167.096
	5.2944	5.3543		5.32435		20.3322			92.4498
	4.5408	4.5591		4.54995		14.2692			57.6934
	4.3683	4.2599		4.3141		9.8279			49.1787
	4.6335	4.5875		4.6105		9.9607			60.0275
	3.8019	3.711		3.75645		12.7563			32.4668
	4.3411	4.307		4.32405		16.5973			49.5197
	4.1398	4.1712		4.1555		22.2345			43.9517
	3.7221	3.7279		3.725		27.3116			31.6581
	4.9171	4.9854		4.95125		33.2727			74.3448
	3.9159	4.0215		3.9687		37.6939			38.287
	3.7057	3.7154		3.71055		21.8312			31.2911
	3.3878	3.1744		3.2811		12.2995			21.6354
	4.2617	4.2917		4.2767		23.4593			47.9107
	4.125	4.052		4.0885		28.4007			41.8599
	4.8869	4.9552		4.92105		46.068			72.9927
	5.0392	5.0439		5.04155		46.5523			78.4871
	4.6233	4.6712		4.64725		50.7324			61.4744
	5.3404	5.4357		5.38805		38.596			95.8078
	5.0225	5.1508		5.08665		44.4354			80.6124
	5.1956	5.2653		5.23045		49.3836			87.6442
	4.8604	4.9021		4.88125		37.2543			71.236
	5.8708	5.9215		5.89615		19.5835			125.549
	5.4781	5.5473		5.5127		29.9089			102.612
	5.2917	5.3301		5.3109		53.6226			91.7509
	5.2267	5.2945		5.2606		47.6286			89.1686
	5.8475	5.8439		5.8457		38.7256			122.353
	4.9016	4.9128		4.9072		40.8608			72.3781
	4.6502	4.6341		4.64215		45.1833			61.2722
	5.2437	5.2997		5.2717		43.7516			89.7342
	5.9884	6.0619		6.02515		61.6589			133.971
	5.2762	5.3279		5.30205		74.9369			91.293
	7.0484	7.1632		7.1058		59.3373			219.758
	5.0005	5.0772		5.03885		65.8148			78.3611
	6.0384	6.0253		6.03185		36.1098			134.418
	5.2475	5.3012		5.27435		56.1448			89.8696
	6.0901	6.1569		6.1235		56.2021			140.639
	5.3329	5.3388		5.33585		30.6819			93.0501
	5.6121	5.6586		5.63535		51.1462			109.615
	6.4435	6.5123		6.4779		52.4633			166.498
	7.0791	7.1861		7.1326		48.057			222.254
	5.9401	6.0268		5.98345		39.8713			131.208
	5.6132	5.6282		5.6207		30.4046			108.762
	5.8397	5.9396		5.88965		34.5456			125.134
	5.0642	5.0014		5.0328		33.4985			78.0792
	6.7569	6.8315		6.7942		35.782			192.097
	5.4854	5.5213		5.50335		45.8253			102.091
	6.9522	7.0414		6.9968		39.6557			209.8
	6.7438	6.8613		6.80255		60.0151			192.806
	5.281	5.3194		5.3002		63.8714			91.1975
	5.8434	5.848		5.8457		34.1126			122.353
	4.4029	4.4461		4.4245		53.3212			53.0516
	6.9901	7.0178		7.00395		61.0222			210.443
	6.1033	6.1389		6.1211		68.4646			140.474
	7.4854	7.5423		7.51385		50.4105			259.833
	5.6495	5.7734		5.71145		45.9176			114.116
	7.2138	7.3112		7.2625		51.9197			234.62
	7.2521	7.3306		7.29135		52.1157			237.427
	5.7883	5.8172		5.80275		51.6156			119.676
	5.8475	5.8886		5.86805		73.3409			123.762
	8.0635	8.058		8.06075		92.7911			320.799
	7.6881	7.5875		7.6378		95.8413			272.905
	8.3156	8.3051		8.31035		94.3688			351.531
	8.2991	8.3198		8.30945		84.6666			351.417
	8.0509	8.0732		8.06205		87.3072			320.954
	7.6468	7.6322		7.6395		88.0164			273.087
	8.2778	8.2959		8.28685		84.3914			348.558
	8.1682	8.1556		8.1619		93.2066			333.027
	6.9792	6.9597		6.96945		96.0358			207.349
	7.5619	7.5412		7.55155		91.6864			263.763
	7.158	7.1079		7.13295		85.3699			222.287
	7.0643	7.1205		7.0924		83.7884			218.517
	6.7568	6.7952		6.776		82.3747			190.558
	6.8632	6.8087		6.83595		87.2121			195.66
	6.6289	6.5923		6.6106		87.689			176.941
	6.3774	6.3905		6.38395		87.8663			159.358
	6.6866	6.6587		6.67265		85.114			181.971
	7.2178	7.2959		7.25685		72.3235			234.073
	6.8066	6.8565		6.83155		76.6299			195.283
	7.0311	7.0736		7.05235		76.2793			214.836
	6.8775	6.9617		6.9196		78.8944			202.931
	6.5876	6.6324		6.61		79.4087			176.893
	6.4635	6.4975		6.4805		78.4846			166.698
	6.6653	6.709		6.68715		78.6058			183.159
	6.1043	6.1559		6.1301		76.6451			141.094
	6.4492	6.498		6.4736		74.703			166.167
	6.4837	6.5707		6.5272		71.1868			170.328
	6.5445	6.6066		6.57555		71.7724			174.142
	6.4393	6.4882		6.46375		70.7257			165.409
	6.3709	6.4032		6.38705		67.7703			159.591
	6.8186	6.8777		6.84815		69.2818			196.71
	7.3145	7.4031		7.3588		72.2015			244.077
	6.9533	6.9806		6.96695		72.2435			207.126
	6.5756	6.5487		6.56215		73.9481			173.079
	5.8994	5.8871		5.89325		70.8781			125.363
	5.6869	5.7065		5.6967		68.4384			113.234
	5.3582	5.3877		5.37295		66.7019			95.0046
	5.2783	5.356		5.31715		66.672			92.0752
	5.2356	5.252		5.2438		66.0923			88.317
	4.7576	4.7533		4.75545		67.4576			65.869
	5.8621	5.9162		5.88915		71.1199			125.102
	5.6417	5.6533		5.6475		71.1235			110.325
	5.0788	5.0974		5.0881		63.5367			80.6813
	5.0148	5.0563		5.03555		56.1092			78.2072
	5.2813	5.3698		5.32555		49.2935			92.5123
	4.5813	4.6125		4.5969		40.4416			59.4978
	4.474	4.5218		4.4979		38.9092			55.736
	5.1625	5.2727		5.2176		42.5918			86.9998
	4.3088	4.3721		4.34045		40.1972			50.0853
	4.5096	4.5283		4.51895		36.8492			56.5222
	4.9752	5.0426		5.0089		33.8571			76.9721
	4.1254	4.1632		4.1443		27.1954			43.5973
	3.8342	3.8354		3.8348		20.8474			34.5409
	4.8456	4.9495		4.89755		21.7151			71.952
	4.8549	4.9151		4.885		13.0771			71.4003
	4.6591	4.6827		4.6709		13.7901			62.4177
	5.1886	5.2527		5.22065		17.581			87.1525
	5.0904	5.1692		5.1298		16.7242			82.6813
	4.3935	4.4414		4.41745		26.776			52.7984
	4.5341	4.6309		4.5825		25.9247			58.9405
	3.8485	3.9577		3.9031		28.7401			36.4196
	4.1766	4.1931		4.18485		26.0416			44.8896
	4.5387	4.6327		4.5857		28.1294			59.064
	4.89	4.9609		4.92545		33.7694			73.1887
	4.6434	4.7369		4.69015		35.0904			63.1926
	4.7359	4.8027		4.7693		35.158			66.4462
	4.9843	5.0773		5.0308		34.0591			77.9861
	5.1239	5.2049		5.1644		36.7768			84.3657
	5.1369	5.2236		5.18025		38.7932			85.1448
	5.1507	5.2041		5.1774		41.9439			85.0044
	5.4326	5.5315		5.48205		44.6171			100.91
	5.2785	5.3639		5.3212		45.8115			92.2858
	5.2338	5.3144		5.2741		46.0805			89.8568
	5.7936	5.8921		5.84285		46.5149			122.174
	6.0038	6.1013		6.05255		46.8301			135.807
	6.0842	6.1755		6.12985		42.0224			141.077
	6.0103	6.1167		6.0635		36.8645			136.545
	5.5334	5.5962		5.5648		36.9442			105.549
	5.7227	5.7801		5.7514		39.4365			116.527
	5.2444	5.3382		5.2913		39.7748			90.7388
	5.2623	5.3538		5.30805		43.5355			91.6033
	5.3803	5.4658		5.42305		45.1643			97.687
	5.218	5.3129		5.26545		48.9329			89.4155
	5.2432	5.3287		5.28595		50.0584			90.4639
	5.2696	5.3482		5.3089		51.8929			91.6473
	5.6141	5.6942		5.65415		48.8541			110.715
	5.631	5.7239		5.67745		45.5277			112.09
	5.0074	5.0692		5.0383		51.0163			78.3354
	4.4426	4.4954		4.469		53.362			54.6685
	4.1149	4.1835		4.1492		48.7683			43.7521
	3.8384	3.9133		3.87585		43.8922			35.6621
	4.0616	4.1267		4.09415		39.0248			42.0337
	4.4892	4.5685		4.52885		40.3368			56.8944
	5.0209	5.0268		5.02385		38.3836			77.6633
	5.4315	5.4876		5.45955		42.8493			99.6728
	5.829	5.921		5.875		31.4163			124.202
	6.016	6.0317		6.02385		40.5451			133.884
	7.3853	7.5175		7.4514		33.0114			253.408
	7.0566	7.2219		7.13925		34.8162			222.876
	7.2537	7.3234		7.28855		30.9856			237.153
	6.2795	6.3185		6.299		47.4539			153.081
	6.1127	6.1862		6.14945		48.6651			142.434
	6.8087	6.8309		6.8198		30.8023			194.277
	7.4246	7.4705		7.44755		37.9589			253.015
	7.5131	7.6365		7.5748		43.5108			266.207
	6.7304	6.8174		6.7739		35.895			190.38
	7.2248	7.2747		7.24975		53.9676			233.386
	7.6383	7.6929		7.6656		54.647			275.895
	7.6472	7.702		7.6746		46.9968			276.868
	7.2135	7.256		7.23475		58.1917			231.941
	6.2718	6.3117		6.29175		38.9447			152.553
	6.8279	6.7914		6.80965		29.6093			193.411
	7.2368	7.3568		7.2968		36.5192			237.96
	7.0674	7.1977		7.13255		40.1111			222.249
	6.7472	6.7177		6.73245		43.3848			186.907
	7.6238	7.7157		7.66975		52.8812			276.344
	8.9951	9.1176		9.05635		46.987			454.952
	7.4593	7.4984		7.47885		43.9163			256.219
	7.5784	7.6795		7.62895		50.9808			271.957
	7.3936	7.4734		7.4335		41.5624			251.586
	7.2756	7.236		7.2558		46.9439			233.971
	7.6537	7.7441		7.6989		50.5799			279.507
	8.2093	8.3357		8.2725		40.2985			346.75
	8.9383	9.0481		8.9932		53.2558			445.501
	7.9662	8.0294		7.9978		50.7462			313.341
	8.4952	8.588		8.5416		66.2287			381.701
	8.9099	9.0504		8.98015		57.9855			443.565
	6.1663	6.2279		6.1971		44.2866			145.771
	7.8776	7.9738		7.9257		35.53			304.943
	7.7141	7.7391		7.7266		49.9482			282.534
	5.8875	5.9148		5.90115		47.941			125.868
	6.4407	6.4753		6.458		58.2808			164.968
	6.6149	6.6746		6.64475		46.1303			179.697
	6.3994	6.5125		6.45595		49.2536			164.811
	6.3166	6.3985		6.35755		64.769			157.389
	8.2141	8.3196		8.26685		52.3591			346.04
	7.4073	7.5045		7.4559		65.4718			253.867
	6.8946	6.99		6.9423		73.3361			204.935
	7.6678	7.7283		7.69805		71.0754			279.414
	6.9019	7.0016		6.95175		57.4701			205.773
	6.2918	6.3741		6.33295		53.9545			155.569
	7.7557	7.9036		7.82965		45.9393			293.99
	5.9404	5.9622		5.9513		44.4561			129.105
	6.5568	6.5655		6.56115		63.2728			173
	6.3003	6.3735		6.3369		58.2289			155.861
	6.5984	6.6273		6.61285		66.8147			177.122
	8.589	8.6387		8.61385		78.7588			391.47
	8.2571	8.2211		8.2391		90.9453			342.567
	8.2414	8.2735		8.25745		81.5858			344.861
	8.1432	8.1993		8.17125		86.5706			334.173
	8.2938	8.277		8.2854		86.9308			348.375
	8.9538	8.9592		8.9565		86.0214			440.069
	8.6667	8.671		8.66885		84.3914			399.016
	8.1147	8.0765		8.0956		85.3951			324.977
	9.4225	9.4306		9.42655		86.956			513.056
	8.6406	8.6278		8.6342		87.285			394.251
	9.1608	9.1846		9.1727		91.2593			472.713
	7.5521	7.5604		7.55625		87.2491			264.256
	8.6129	8.5789		8.5959		84.452			389.027
	8.5054	8.5196		8.5125		80.382			377.813
	8.3355	8.4022		8.36885		81.1247			359.007
	8.496	8.5332		8.5146		80.2542			378.093
	8.0741	8.1015		8.0878		77.4223			324.039
	7.909	7.9621		7.93555		80.3454			306.082
	7.1637	7.2061		7.1849		79.0965			227.179
	6.3761	6.3885		6.3823		74.4342			159.235
	5.999	6.0816		6.0403		72.4503			134.984
	5.9421	6.012		5.97705		73.4229			130.788
	5.2328	5.2685		5.25065		72.8201			88.6636
	5.3011	5.3184		5.30975		72.4616			91.6913
	5.2218	5.2619		5.24185		66.6889			88.2185
	5.1104	5.1989		5.15465		65.5402			83.8887
	5.3942	5.4747		5.43445		60.2368			98.3044
	5.5138	5.5643		5.53905		59.41			104.091
	5.6647	5.745		5.70485		56.1013			113.721
	6.0166	6.0475		6.03205		51.536			134.431
	5.7056	5.7717		5.73865		51.3178			115.754
	5.8978	5.991		5.9444		48.3991			128.656
	5.9232	5.9895		5.95635		48.6644			129.434
	6.025	6.109		6.067		47.3458			136.782
	5.7308	5.7859		5.75835		45.8046			116.95
	5.3906	5.4524		5.4215		40.8495			97.6033
	5.5123	5.5661		5.5392		38.2209			104.099
	5.5754	5.632		5.6037		37.1018			107.778
	5.4953	5.5505		5.5229		42.4779			103.183
	5.017	5.0839		5.05045		41.0265			78.9035
	4.7968	4.8424		4.8196		46.4727			68.5708
	4.1068	4.2034		4.1551		41.0344			43.939
	3.569	3.6576		3.6133		36.5511			28.8947
	3.8233	3.8597		3.8415		30.9366			34.7223
	2.9714	2.988		2.9797		29.5105			16.2041
	3.5491	3.5985		3.5738		31.0874			27.9574
	4.1444	4.2407		4.19255		36.5299			45.1378
	3.9551	4.0131		3.9841		33.2005			38.7344
	3.3137	3.4191		3.3664		30.9868			23.367
	3.637	3.7034		3.6702		37.8156			30.2814
	3.9148	3.9723		3.94355		43.5669			37.5637
	4.5333	4.5851		4.5592		43.8474			58.046
	5.0929	5.1718		5.13235		43.5397			82.8047
	4.9378	5.0056		4.9717		45.3917			75.2698
	4.412	4.4387		4.42535		43.0782			53.0822
	2.9969	3.0254		3.01115		38.2505			16.7226
	3.5605	3.6692		3.61485		42.5229			28.9319
	3.6769	3.7423		3.7096		49.8664			31.2671
	4.0651	4.1299		4.0975		50.8513			42.1369
	4.243	4.2989		4.27095		55.9944			47.7177
	4.0572	4.0938		4.0755		52.4811			41.4619
	3.4394	3.4936		3.4665		49.1239			25.5141
	3.9744	4.0219		3.99815		49.5325			39.1456
	4.1837	4.2312		4.20745		43.5474			45.6208
	4.3126	4.3893		4.35095		39.1133			50.4497
	4.2932	4.363		4.3281		35.448			49.659
	4.3253	4.4164		4.37085		34.2891			51.1451
	3.69	3.6702		3.6801		22.2338			30.5271
	3.7146	3.7525		3.73355		20.1752			31.8766
	3.7616	3.81		3.7858		24.8736			33.2337
	4.0527	4.1029		4.0778		19.2214			41.5321
	4.3402	4.4181		4.37915		18.2103			51.437
	4.4103	4.4563		4.4333		13.3367			53.3688
	4.2844	4.3396		4.312		11.6541			49.1069
	4.1153	4.1425		4.1289		5.116			43.1131
	3.7857	3.8344		3.81005		7.973			33.8765
	4.2532	4.3294		4.2913		15.5825			48.403
	4.0657	4.1393		4.1025		15.7887			42.2914
	3.7328	3.7923		3.76255		15.0856			32.6252
	3.7182	3.7893		3.75375		20.7398			32.3968
	3.5324	3.6281		3.58025		26.6352			28.109
	3.6154	3.71		3.6627		29.6395			30.0961
	3.3965	3.4483		3.4224		27.6885			24.5527
	3.4099	3.4811		3.4455		21.9161			25.0532
	3.8718	3.9113		3.89155		27.6208			36.0972
	3.995	4.0449		4.01995		25.7392			39.7895
	3.488	3.535		3.5115		25.898			26.5206
	3.935	3.9597		3.94735		22.1831			37.6724
	3.6763	3.5989		3.6376		19.5472			29.4816
	3.8825	3.9443		3.9134		22.5311			36.7087
	4.7465	4.8663		4.8064		25.375			68.0089
	4.8528	4.9209		4.88685		28.5912			71.4814
	4.6537	4.6429		4.6483		22.2379			61.5161
	3.7768	3.7554		3.7661		32.2792			32.7176
	3.7471	3.7185		3.7328		30.4909			31.8574
	4.2788	4.2616		4.2702		31.6976			47.6926
	4.9587	4.9916		4.97515		30.2947			75.4266
	5.724	5.8633		5.79365		35.9591			119.114
	5.1535	5.2677		5.2106		34.4955			86.6501
	4.9438	4.7084		4.8261		16.1665			68.8486
	3.6212	3.551		3.5861		25.931			28.2471
	5.5007	5.55		5.52535		35.8342			103.32
	5.4056	5.5054		5.4555		34.4064			99.4511
	5.9815	5.99		5.98575		38.9218			131.36
	5.3733	5.4251		5.3992		21.5639			96.4038
	5.6769	5.4357		5.5563		14.2727			105.066
	6.2958	6.3134		6.3046		23.4412			153.49
	5.4691	5.4419		5.4555		21.2749			99.4511
	5.3964	5.2894		5.3429		24.7815			93.4194
	4.8822	4.8938		4.888		28.3493			71.5319
	5.7218	5.721		5.7214		20.7453			114.713
	4.8757	4.7455		4.8106		28.7568			68.1874
	6.0646	6.1282		6.0964		54.6761			138.78
	4.6015	4.5701		4.5858		51.0405			59.0679
	5.7049	5.7145		5.7097		49.7038			114.011
	6.3601	6.4774		6.41875		58.5487			161.979
	6.2908	6.3441		6.31745		58.6995			154.43
	6.2137	6.3229		6.2683		48.8915			150.854
	5.4739	5.4902		5.48205		48.501			100.91
	5.012	5.066		5.039		36.1841			78.3681
	4.8144	4.8772		4.8458		55.8485			69.6951
	3.2956	3.3346		3.3151		64.3368			22.315
	5.6663	5.752		5.70915		54.2246			113.978
	4.7775	4.878		4.82775		49.6902			68.9192
	6.9743	6.9923		6.9833		65.321			208.587
	5.747	5.826		5.7865		49.2241			118.674
	5.2067	5.1913		5.199		33.5071			86.0727
	6.503	6.6488		6.5759		45.9875			174.169
	6.6999	6.7521		6.726		55.9993			186.37
	7.344	7.4929		7.41845		43.9511			250.061
	4.9037	4.9283		4.916		57.3508			72.7682
	5.8687	5.9639		5.9163		56.5559			126.84
	6.6644	6.7232		6.6938		49.7068			183.706
	6.189	6.3209		6.25495		41.6757			149.892
	5.5141	5.6342		5.57415		37.3242			106.082
	7.1451	7.2304		7.18775		34.8187			227.449
	5.9654	6.0546		6.01		48.8081			132.963
	6.1854	6.2882		6.2368		53.9733			148.591
	5.54	5.6202		5.5801		43.8992			106.422
	5.5368	5.4976		5.5172		46.6637			102.864
	7.7066	7.8119		7.75925		64.6963			286.131
	6.4656	6.5094		6.4875		56.9075			167.239
	6.7114	6.8059		6.75865		52.5916			189.098
	7.1324	7.2708		7.2016		53.8985			228.767
	7.3743	7.5193		7.4468		40.2156			252.939
	6.8086	6.907		6.8578		45.8715			197.542
	6.4917	6.6008		6.54625		47.0803			171.824
	5.3129	5.4032		5.35805		42.2735			94.2164
	5.833	5.9016		5.8673		43.9263			123.715
	5.7563	5.8414		5.79885		42.3792			119.435
	4.92	4.9664		4.9432		42.6751			73.9828
	4.5587	4.6012		4.57995		44.9146			58.8421
	4.9008	4.9821		4.94145		47.2711			73.9042
	5.5633	5.4857		5.5245		111.091			103.273
	6.5893	6.4705		6.5299		124.405			170.54
	6.5279	6.4183		6.4731		110.066			166.128
	7.816	7.8365		7.82625		86.1661			293.608
	7.3272	7.3367		7.33195		88.6817			241.415
	8.4497	8.4565		8.4531		90.3344			369.959
	8.2226	8.1619		8.19225		85.1305			336.756
	8.6105	8.6318		8.62115		81.6925			392.466
	8.5302	8.5623		8.54625		79.3089			382.325
	8.6296	8.6384		8.634		81.0632			394.223
	7.4515	7.4646		7.45805		83.3909			254.087
	7.9543	7.9668		7.96055		83.0049			308.984
	7.0359	7.0676		7.05175		77.0583			214.781
	5.9382	5.9997		5.96895		74.4478			130.257
	5.4631	5.5279		5.4955		74.7795			101.655
	5.7457	5.767		5.75635		68.9052			116.828
	5.89	5.9384		5.9142		55.7713			126.705
	5.6189	5.6591		5.639		52.0118			109.828
	5.4053	5.5034		5.45435		54.0209			99.3883
	4.921	4.9647		4.94285		55.4467			73.9671
	5.4766	5.5166		5.4966		51.8865			101.716
	5.2258	5.2563		5.24105		52.7943			88.1782
	5.3466	5.3796		5.3631		55.6078			94.483
	5.3986	5.4617		5.43015		57.3094			98.0712
	4.647	4.7391		4.69305		53.9792			63.3099
	4.6046	4.6029		4.60375		52.737			59.7642
	5.5154	5.5956		5.5555		51.7658			105.021
	4.2742	4.3469		4.31055		47.7342			49.0574
	4.6525	4.7132		4.68285		42.5005			62.898
	5.0872	5.1318		5.1095		49.0435			81.7036
	5.394	5.4489		5.42145		49.6729			97.6006
	5.4365	5.5056		5.47105		52.9078			100.304
	5.0557	5.0842		5.06995		53.049			79.821
	7.1736	7.2797		7.22665		53.3011			231.162
	6.302	6.3813		6.34165		51.6521			156.211
	6.101	6.1837		6.14235		51.7377			141.942
	5.4567	5.4962		5.47645		47.632			100.601
	5.6699	5.8275		5.7487		42.5739			116.363
	5.5472	5.5986		5.5729		44.9315			106.011
	5.4969	5.5706		5.53375		44.9503			103.792
	5.1923	5.2712		5.23175		45.058			87.7096
	4.7479	4.8463		4.7971		39.5041			67.6149
	3.7851	3.732		3.75855		21.6629			32.5212
	4.9879	5.0932		5.04055		22.695			78.4404
	5.0778	5.0866		5.0822		20.8138			80.401
	6.6199	6.7432		6.68155		28.602			182.7
	5.1198	5.1503		5.13505		31.1263			82.9354
	4.8618	4.8872		4.8745		32.6198			70.9408
	4.2077	4.3164		4.26205		28.3428			47.42
	4.2831	4.33		4.30655		28.891			48.9209
	4.5013	4.5509		4.5261		33.2443			56.7909
	4.7803	4.8962		4.83825		29.536			69.3699
	4.8148	4.9055		4.86015		22.9275			70.3162
	5.4193	5.4792		5.44925		24.1341			99.1097
	4.7045	4.7527		4.7286		23.6581			64.7596
	4.1107	4.0637		4.0872		16.6704			41.82
	3.6097	3.3039		3.4568		1.3511			25.3005
	3.7225	3.5132		3.61785		2.96			29.004
	3.7689	3.6274		3.69815		4.4368			30.9784
	3.6262	3.3406		3.4834		0.7563			25.8891
	4.0777	3.6913		3.8845		359.686			35.9014
	4.3045	4.1188		4.21165		1.0262			45.7576
	4.4008	4.3772		4.389		8.3276			51.7849
	4.2015	4.1646		4.18305		7.6798			44.8317
	4.2945	4.3144		4.30445		9.2206			48.8494
	4.3272	4.2549		4.29105		5.0536			48.3946
	4.6418	4.59		4.6159		6.771			60.2387
	5.0953	5.1066		5.10095		10.2174			81.2941
	5.2445	5.3257		5.2851		16.6654			90.4203
	4.4597	4.5138		4.48675		23.1772			55.3225
	4.0744	4.1355		4.10495		25.3847			42.3672
	2.6017	2.6311		2.6164		39.1999			10.9703
	3.0411	3.122		3.08155		39.086			17.9231
	2.4707	2.5144		2.49255		32.6408			9.48501
	2.5466	2.5801		2.56335		40.2117			10.3164
	2.6356	2.7032		2.6694		38.3432			11.6506
	2.1879	2.141		2.16445		25.3583			6.21082
	1.7809	1.72		1.75045		16.6711			3.28515
	1.9236	1.8546		1.8891		13.5976			4.12925
	2.5966	2.521		2.5588		19.3231			10.2616
	2.681	2.6295		2.65525		9.525			11.4663
	2.5966	2.4803		2.53845		18.9797			10.0187
	3.9622	3.901		3.9316		19.3118			37.2232
	4.1649	4.2107		4.1878		34.9691			44.9846
	4.2972	4.302		4.2996		28.0629			48.6844
	6.0924	6.2422		6.1673		31.2481			143.678
	5.4002	5.4867		5.44345		38.0604			98.7936
	5.9179	5.9785		5.9482		31.2631			128.903
	5.8575	5.8887		5.8731		36.7052			124.082
	6.1683	6.2682		6.21825		40.7836			147.269
	4.8628	4.8921		4.87745		31.6179			71.0697
	5.9621	5.9921		5.9771		47.8121			130.791
	5.7397	5.7771		5.7584		34.5068			116.953
	5.8632	5.8511		5.85715		38.8995			123.074
	5.7582	5.7809		5.76955		38.2106			117.634
	5.9221	5.9659		5.944		25.9766			128.63
	5.2696	5.3578		5.3137		37.6725			91.8961
	5.8012	5.8733		5.83725		43.7642			121.823
	6.1455	6.2342		6.18985		28.7335			145.26
	6.3779	6.5323		6.4551		27.2715			164.746
	5.646	5.7028		5.6744		28.2839			111.909
	5.5073	5.4682		5.48775		36.0554			101.225
	4.4077	4.3643		4.386		39.4952			51.6787
	5.7714	5.8424		5.8069		35.4999			119.933
	4.9735	5.0126		4.99305		52.6769			76.2437
	5.7336	5.7838		5.7587		56.8886			116.971
	4.5074	4.5514		4.5294		38.117			56.9152
	4.574	4.5608		4.5674		49.4211			58.3597
	5.2667	5.3173		5.292		56.0278			90.7749
	5.0071	5.0881		5.0476		41.8684			78.77
	5.1023	5.1233		5.1128		22.4887			81.862
	5.3188	5.3166		5.3177		48.4443			92.1038
	5.1804	5.1941		5.18725		80.3225			85.4905
	5.3847	5.2442		5.31445		39.9582			91.935
	5.108	5.1276		5.1178		45.2538			82.1024
	4.9314	5.021		4.9762		39.8644			75.4744
	5.4717	5.4186		5.44515		65.2453			98.8862
	4.2312	4.2656		4.2484		61.0562			46.9659
	7.0515	7.0905		7.071		39.6132			216.545
	5.7463	5.8347		5.7905		39.5869			118.92
	4.931	5.0256		4.9783		35.097			75.57
	6.387	6.4544		6.4207		43.9025			162.126
	5.5608	5.6406		5.6007		51.3524			107.605
	6.3453	6.4598		6.40255		42.7513			160.755
	5.7386	5.7248		5.7317		53.4866			115.334
	6.2835	6.4012		6.34235		49.3567			156.263
	5.1327	5.2027		5.1677		51.6541			84.5275
	4.6884	4.7624		4.7254		46.5102			64.6282
	7.2726	7.3272		7.2999		61.1655			238.263
	6.461	6.5667		6.51385		60.6028			169.285
	5.4989	5.5204		5.50965		39.0365			102.442
	5.1385	5.2249		5.1817		44.978			85.2163
	7.5106	7.5917		7.55115		49.6493			263.721
	6.19	6.22		6.205		50.0764			146.329
	5.2905	5.3734		5.33195		46.3841			92.8462
	5.1455	5.2503		5.1979		41.5748			86.0181
	4.9611	5.0281		4.9946		29.365			76.3147
	4.8804	4.9387		4.90955		31.0205			72.4822
	5.1984	5.2513		5.22485		43.3573			87.363
	6.916	7.0137		6.96485		57.2232			206.939
	6.8855	6.9743		6.9299		56.8996			203.839
	5.4554	5.526		5.4907		57.5983			101.389
	5.0692	5.1274		5.0983		54.2196			81.1675
	5.1163	5.1744		5.14535		52.4225			83.4355
	4.717	4.7861		4.75155		54.0133			65.7071
	5.3206	5.3177		5.31915		83.0452			92.1792
	5.7567	5.6503		5.7035		126.159			113.64
	6.321	6.1736		6.2473		122.512			149.342
	6.4029	6.2901		6.3465		117.75			156.57
	6.8415	6.7676		6.80455		105.246			192.976
	7.6615	7.5941		7.6278		101.04			271.834
	7.7167	7.6835		7.7001		97.4605			279.637
	7.795	7.7407		7.76785		95.7002			287.084
	5.7916	5.7336		5.7626		100.919			117.209
	5.5907	5.5688		5.57975		97.9506			106.402
	5.3091	5.2902		5.29965		91.6489			91.1691
	4.1841	4.172		4.17805		90.3133			44.6711
	3.8839	3.8934		3.88865		87.8263			36.0166
	4.6088	4.6104		4.6096		84.8932			59.9923
	4.3305	4.388		4.35925		69.3505			50.7389
	4.7314	4.7906		4.761		62.2707			66.0999
	3.8104	3.8557		3.83305		58.4094			34.4937
	3.0967	3.1081		3.1024		49.4831			18.2894
	2.3808	2.4294		2.4051		31.6271			8.52129
	2.7923	2.7593		2.7758		35.5876			13.1
	3.5562	3.5833		3.56975		44.7298			27.8625
	4.2611	4.3191		4.2901		49.9778			48.3625
	3.3966	3.3796		3.3881		41.8529			23.8218
	4.2085	4.2835		4.246		48.1713			46.8863
	3.8035	3.8148		3.80915		48.4459			33.8525
	3.9428	3.9864		3.9646		48.7285			38.1684
	5.1395	5.2526		5.19605		52.8578			85.9263
	3.8241	3.8578		3.84095		34.1624			34.7074
	3.7652	3.8004		3.7828		28.89			33.1548
	4.2956	4.3798		4.3377		36.6827			49.9902
	3.6889	3.7765		3.7327		31.0232			31.8548
	3.7978	3.8522		3.825		32.5229			34.2768
	3.9184	3.9723		3.94535		35.1383			37.6151
	4.0896	4.1134		4.1015		35.5101			42.2605
	4.3244	4.3993		4.36185		34.2211			50.8298
	4.3717	4.4502		4.41095		30.3056			52.5657
	3.8198	3.8706		3.8452		22.7988			34.8227
	3.9117	3.9824		3.94705		16.5767			37.6638
	3.8074	3.8711		3.83925		14.2633			34.6613
	4.2418	4.3083		4.27505		20.3852			47.8553
	3.9315	3.9806		3.95605		18.601			37.922
	4.3968	4.4435		4.42015		21.0525			52.8953
	5.6124	5.6901		5.65125		28.3419			110.545
	5.6452	5.7364		5.6908		34.7822			112.882
	5.6208	5.7321		5.67645		36.5738			112.031
	4.83	4.9355		4.88275		32.4639			71.3016
	5.166	5.2144		5.1902		36.3988			85.6364
	4.9341	5.0304		4.98225		27.9441			75.75
	5.5328	5.6348		5.5838		34.1794			106.634
	5.3204	5.3909		5.35565		39.7824			94.0898
	4.7045	4.7299		4.7172		43.2578			64.2923
	4.4957	4.5287		4.5122		44.9361			56.2692
	4.734	4.7953		4.76465		46.9494			66.252
	4.3371	4.4004		4.36875		45.5979			51.0714
	4.8626	4.9615		4.91205		46.3838			72.5929
	4.9271	5.0127		4.9699		44.8319			75.1881
	5.2614	5.3955		5.32845		41.3852			92.6635
	5.7189	5.8086		5.76375		37.6184			117.279
	5.4968	5.5996		5.5482		36.712			104.607
	4.8609	4.9393		4.9001		40.6079			72.0644
	4.2587	4.3337		4.2962		35.9973			48.569
	4.1767	4.2408		4.20875		32.1739			45.6631
	3.766	3.7904		3.7782		24.8783			33.034
	4.4074	4.4941		4.45075		23.7985			54.0015
	4.5494	4.633		4.5912		28.7664			59.2768
	5.0865	5.162		5.12425		33.4096			82.4132
	3.9993	4.0207		4.01		30.4519			39.4947
	4.0023	4.004		4.00315		28.3518			39.2927
	4.224	4.2704		4.2472		28.2901			46.9261
	4.3096	4.3632		4.3364		28.0316			49.9452
	5.0106	5.0576		5.0341		28.9773			78.1397
	5.3485	5.4326		5.39055		29.8006			95.9412
	5.7673	5.8542		5.81075		29.6437			120.172
	6.5767	6.7126		6.64465		28.5628			179.689
	6.2458	6.3616		6.3037		27.0494			153.424
	5.1677	5.1989		5.1833		25.4373			85.2953
	5.4077	5.4253		5.4165		26.8392			97.3335
	5.7335	5.78		5.75675		29.487			116.853
	5.897	5.9103		5.90365		29.7049			126.028
	6.5499	6.633		6.59145		29.0927			175.408
	6.9758	7.121		7.0484		24.4912			214.476
	6.9554	7.0912		7.0233		28.221			212.192
	5.8847	5.8279		5.8563		30.4905			123.02
	5.5819	5.6225		5.6022		31.5286			107.692
	5.5137	5.5368		5.52525		39.6841			103.315
	5.4712	5.4512		5.4612		44.2863			99.7632
	5.1365	5.1672		5.15185		33.4162			83.7521
	5.1995	5.2697		5.2346		35.0124			87.853
	4.8544	4.8494		4.8519		37.8274			69.9587
	5.2487	5.2368		5.24275		41.695			88.264
	5.4181	5.548		5.48305		31.0484			100.965
	4.844	4.8123		4.82815		27.8314			68.9364
	5.7135	5.7642		5.73885		49.8495			115.766
	4.5895	4.6295		4.6095		42.6014			59.9884
	4.6682	4.7454		4.7068		56.4503			63.868
	5.2376	5.2857		5.26165		65.5357			89.222
	5.1239	5.157		5.14045		42.6384			83.1974
	4.995	5.0268		5.0109		42.9327			77.0643
	5.8553	5.9462		5.90075		32.8452			125.843
	4.2981	4.3511		4.3246		30.028			49.5386
	3.6793	3.7404		3.70985		46.6047			31.2734
	4.0416	4.0122		4.0269		54.9326			39.9962
	3.977	4.0266		4.0018		70.0383			39.2529
	3.5891	3.6267		3.6079		77.0239			28.7653
	3.8088	3.8073		3.80805		59.1636			33.8231
	5.1594	5.259		5.2092		35.2011			86.5803
	5.0417	5.0539		5.0478		73.5847			78.7794
	5.5201	5.5419		5.531		46.6732			103.638
	4.8254	4.845		4.8352		37.4379			69.2388
	3.3436	3.3697		3.35665		83.15			23.1646
	4.1987	4.0359		4.1173		7.0981			42.7507
	5.5255	5.6001		5.5628		63.1405			105.435
	3.8524	3.8952		3.8738		76.5159			35.6055
	5.1236	5.2039		5.16375		34.997			84.3338
	5.716	5.7702		5.7431		70.1131			116.023
	3.4201	3.389		3.40455		64.8064			24.1705
	4.5334	4.5649		4.54915		60.1192			57.663
	4.0205	4.0745		4.0475		79.8926			40.6131
	4.5195	4.5942		4.55685		50.3609			57.9563
	3.0502	3.0325		3.04135		69.3216			17.2308
	4.0471	4.0541		4.0506		88.063			40.7065
	4.9671	5.0223		4.9947		66.5014			76.3193
	4.4979	4.5511		4.5245		59.2603			56.7307
	5.1086	5.2194		5.164		40.2578			84.3461
	5.1054	5.1879		5.14665		47.3547			83.4988
	4.2071	4.2585		4.2328		58.1474			46.4504
	3.3965	3.4144		3.40545		69.9881			24.1897
	5.0726	5.1151		5.09385		73.8795			80.9552
	6.3468	6.4124		6.3796		66.9229			159.033
	5.1974	5.2606		5.229		53.7739			87.5713
	4.5717	4.6304		4.60105		68.1023			59.6591
	5.1563	5.1956		5.17595		59.0153			84.933
	5.412	5.5098		5.4609		49.8303			99.7468
	5.082	5.1914		5.1367		36.671			83.0154
	5.2762	5.3277		5.30195		42.1431			91.2878
	5.1628	5.2223		5.19255		77.6808			85.7528
	5.6408	5.6557		5.64825		87.681			110.369
	4.5522	4.497		4.5246		91.4104			56.7344
	4.8217	4.788		4.80485		108.472			67.9431
	4.6863	4.6485		4.6674		116.399			62.2775
	6.1312	6.0057		6.06845		121.266			136.88
	6.5837	6.4605		6.5221		123.872			169.929
	6.8171	6.7264		6.77175		123.009			190.199
	7.009	6.8751		6.94205		122.949			204.913
	6.8507	6.749		6.79985		125.378			192.577
	5.6897	5.5842		5.63695		127.47			109.708
	5.1741	5.0794		5.12675		126.62			82.5339
	5.953	5.8438		5.8984		124.002			125.692
	5.5975	5.516		5.55675		122.021			105.092
	5.1667	5.0861		5.1264		118.7			82.517
	4.5901	4.5554		4.57275		114.908			58.565
	4.6625	4.6359		4.6492		108.808			61.5518
	4.2402	4.2042		4.2222		95.2216			46.1023
	3.4118	3.4233		3.41755		87.9807			24.4484
	3.4399	3.4481		3.444		92.4827			25.0205
	4.0018	4.0124		4.0071		92.4925			39.4091
	3.4402	3.4611		3.45065		74.4876			25.1657
	5.7286	5.7562		5.7424		80.9838			115.981
	5.9391	5.9284		5.93375		83.2842			127.966
	4.9835	5.0016		4.99255		79.8454			76.2208
	4.1954	4.2243		4.20985		72.7619			45.6989
	4.153	4.1825		4.16775		67.9899			44.3416
	4.0066	4.0386		4.0226		66.2678			39.8682
	4.531	4.5565		4.54375		61.6948			57.4579
	3.8183	3.8572		3.83775		49.982			34.6207
	5.0294	5.0727		5.05105		50.0489			78.9316
	4.7993	4.8989		4.8491		51.8587			69.8376
	5.082	5.1107		5.09635		53.5644			81.0744
	5.0315	5.1069		5.0692		52.4254			79.7856
	5.0448	5.1016		5.0732		46.4261			79.9746
	5.6926	5.7488		5.7207		45.3572			114.671
	5.387	5.4351		5.41105		42.7847			97.04
	5.5962	5.7086		5.6524		44.7647			110.613
	6.2386	6.3014		6.27		42.7957			150.976
	6.0289	6.1466		6.08775		40.5079			138.19
	6.1507	6.2647		6.2077		37.98			146.52
	5.7467	5.839		5.79285		42.0856			119.065
	4.8304	4.9223		4.87635		38.7241			71.0216
	4.8999	4.9788		4.93935		35.9788			73.81
	4.2938	4.392		4.3429		31.1974			50.1702
	4.7733	4.8543		4.8138		33.4301			68.3235
	5.332	5.4097		5.37085		33.8566			94.8932
	4.6873	4.7918		4.73955		31.7101			65.2105
	4.2972	4.346		4.3216		20.4367			49.4356
	4.898	4.9058		4.9019		12.3857			72.1439
	5.227	5.3259		5.27645		23.9691			89.977
	5.0037	5.065		5.03435		24.1236			78.1513
	4.6958	4.741		4.7184		20.1241			64.3414
	4.9127	4.989		4.95085		16.2949			74.3268
	4.8352	4.8687		4.85195		19.8197			69.9608
	5.6799	5.7982		5.73905		30.5862			115.778
	6.5847	6.6871		6.6359		36.137			178.98
	6.372	6.4493		6.41065		37.8563			161.366
	6.09	6.1767		6.13335		36.7694			141.319
	5.1416	5.2294		5.1855		39.7417			85.404
	5.4336	5.5697		5.50165		36.8705			101.996
	5.33	5.4271		5.37855		38.3846			95.3019
	5.2775	5.3657		5.3216		33.3852			92.3066
	4.7826	4.8501		4.81635		31.2768			68.4322
	4.5227	4.5919		4.5573		32.5795			57.9734
	4.7843	4.8258		4.80505		34.2694			67.9516
	4.6932	4.7266		4.7099		29.8498			63.9943
	4.9606	4.9963		4.97845		34.0234			75.5768
	5.2186	5.3131		5.26585		29.1865			89.4358
	4.3714	4.3905		4.38095		29.2361			51.5004
	3.8504	3.8943		3.87235		23.3133			35.5656
	4.1343	4.1935		4.1639		19.7785			44.2188
	3.8306	3.8991		3.86485		21.6667			35.3593
	4.0711	4.1074		4.08925		23.2759			41.8829
	4.666	4.7364		4.7012		21.9872			63.6403
	4.936	4.9748		4.9554		19.6575			74.5319
	5.0248	5.1257		5.07525		28.851			80.0716
	4.6906	4.7221		4.70635		21.9974			63.8497
	4.8608	4.8884		4.8746		26.0164			70.9452
	4.7301	4.8032		4.76665		33.143			66.3355
	4.179	4.2691		4.22405		34.0806			46.1629
	3.6884	3.679		3.6837		27.2045			30.6167
	5.5574	5.6574		5.6074		31.8982			107.992
	5.2162	5.3007		5.25845		30.2381			89.0593
	4.8606	4.9351		4.89785		25.6646			71.9652
	5.3018	5.3653		5.33355		22.7572			92.9298
	4.8808	4.7478		4.8143		19.5236			68.3448
	5.241	5.2294		5.2352		24.9891			87.8832
	5.4121	5.3704		5.39125		26.6785			95.9786
	6.2632	6.3829		6.32305		24.5293			154.841
	6.2748	6.3005		6.28765		26.28			152.255
	6.4574	6.5164		6.4869		27.9342			167.193
	6.2919	6.3784		6.33515		37.1978			155.732
	5.5079	5.6049		5.5564		52.7361			105.072
	5.3865	5.2593		5.3229		30.4182			92.3743
	5.3885	5.3416		5.36505		42.0015			94.5861
	5.5055	5.5925		5.549		40.9853			104.653
	5.2533	5.3714		5.31235		32.2007			91.8261
	5.2381	5.2527		5.2454		32.5866			88.3979
	5.7612	5.8326		5.7969		35.0056			119.315
	5.4067	5.4727		5.4397		45.7153			98.5896
	4.844	4.8469		4.84545		63.9173			69.68
	5.088	5.2117		5.14985		44.7612			83.6546
	4.2611	4.3432		4.30215		45.7356			48.7711
	4.8613	4.9442		4.90275		44.416			72.1814
	4.5258	4.4252		4.4755		27.3756			54.9074
	5.3362	5.4875		5.41185		27.8691			97.083
	5.0177	5.053		5.03535		21.1531			78.1979
	4.7885	4.8472		4.81785		17.9911			68.4961
	4.9279	5.0193		4.9736		24.7566			75.3561
	4.0452	4.1245		4.08485		51.7032			41.7479
	5.0226	5.1515		5.08705		45.1831			80.6314
	4.4886	4.5445		4.51655		45.7005			56.4321
	4.608	4.6277		4.61785		49.2166			60.315
	4.896	4.9811		4.93855		47.4734			73.7742
	4.0857	4.1551		4.1204		47.8484			42.8474
	3.9257	3.9498		3.93775		37.2173			37.3982
	5.7212	5.5039		5.61255		9.0763			108.29
	4.896	4.6831		4.78955		0.3603			67.2962
	4.4684	4.3312		4.3998		17.7067			52.1681
	4.5919	4.6505		4.6212		37.1135			60.4464
	4.2728	4.3373		4.30505		27.4006			48.8698
	4.9187	5.0063		4.9625		41.8288			74.8527
	4.3938	4.3193		4.35655		23.7849			50.6447
	3.8321	3.8553		3.8437		36.2882			34.782
	1.7553	1.8906		1.82295		35.2273			3.71048
	4.5659	4.5842		4.57505		42.164			58.6535
	4.1302	4.262		4.1961		29.164			45.2526
	2.9732	3.0559		3.01455		40.8274			16.7793
	5.5647	5.6381		5.6014		29.1461			107.645
	4.3561	4.3966		4.37635		37.1857			51.3384
	2.7803	2.7702		2.77525		59.8804			13.0922
	3.65	3.5073		3.57865		21.8947			28.0714
	4.3481	4.2045		4.2763		24.3408			47.8973
	3.8152	3.8421		3.82865		29.847			34.375
	3.7913	3.8846		3.83795		33.0235			34.6261
	4.0708	4.0692		4.07		18.0177			41.2942
	3.277	3.296		3.2865		35.9782			21.7424
	3.454	3.5538		3.5039		50.4101			26.3488
	4.548	4.5652		4.5566		29.4638			57.9467
	4.0014	4.0735		4.03745		45.3073			40.3114
	3.2995	3.3222		3.31085		52.7736			22.2292
	4.8048	4.8419		4.82335		39.2869			68.731
	4.6762	4.76		4.7181		52.5394			64.3291
	4.8674	4.9412		4.9043		54.0988			72.2499
	5.3388	5.3801		5.35945		49.1989			94.2902
	5.3937	5.4874		5.44055		44.9326			98.6358
	4.7954	4.8727		4.83405		40.0618			69.1894
	5.0128	5.0942		5.0535		41.1227			79.0465
	4.4243	4.4068		4.41555		81.1959			52.7303
	6.5082	6.388		6.4481		124.436			164.211
	6.5906	6.4634		6.527		126.252			170.313
	7.6829	7.5221		7.6025		125.812			269.138
	6.9882	6.8322		6.9102		130.43			202.105
	7.5544	7.3943		7.47435		129.603			255.756
	6.9211	6.7794		6.85025		133.413			196.891
	6.9804	6.8411		6.91075		134.814			202.154
	5.8027	5.6874		5.74505		139.163			116.142
	4.9748	4.8592		4.917		143.527			72.8126
	4.8969	4.7874		4.84215		141.682			69.5378
	4.4169	4.3394		4.37815		138.918			51.4018
	3.8819	3.7915		3.8367		128.94			34.5923
	3.6903	3.6412		3.66575		115.769			30.1713
	4.4233	4.3891		4.4062		104.94			52.3961
	4.0764	4.105		4.0907		81.1952			41.9275
	4.1214	4.1428		4.1321		69.8629			43.2134
	5.2692	5.3192		5.2942		71.2704			90.8881
	5.7448	5.8222		5.7835		71.8642			118.489
	5.5845	5.6243		5.6044		74.8058			107.819
	4.9557	4.9742		4.96495		85.5276			74.9637
	5.3373	5.3529		5.3451		79.3792			93.5349
	4.2424	4.2847		4.26355		78.6241			47.4701
	4.1495	4.1773		4.1634		76.0414			44.2029
	4.0513	4.1164		4.08385		73.0167			41.7172
	3.6979	3.7602		3.72905		72.1093			31.7615
	3.5198	3.5522		3.536		63.3935			27.0796
	3.7292	3.7665		3.74785		54.7448			32.2443
	4.2433	4.2971		4.2702		46.4373			47.6926
	4.311	4.3602		4.3356		38.2438			49.9176
	5.3047	5.3858		5.34525		44.8371			93.5428
	5.3752	5.4516		5.4134		44.7443			97.1665
	5.3918	5.4644		5.4281		49.4463			97.9602
	4.5655	4.6537		4.6096		44.5175			59.9923
	4.499	4.5911		4.54505		46.0356			57.5072
	4.9013	4.9916		4.94645		54.0398			74.1288
	6.2192	6.3035		6.26135		60.6552			150.352
	5.6144	5.6969		5.65565		66.3476			110.804
	4.6023	4.6325		4.6174		62.7898			60.2974
	4.3738	4.4084		4.3911		55.3912			51.8592
	4.3286	4.3914		4.36		46.1552			50.7651
	4.9033	4.9675		4.9354		46.2504			73.6331
	4.3889	4.4447		4.4168		48.491			52.7751
	4.0972	4.1348		4.116		52.2681			42.7103
	4.1372	4.2122		4.1747		51.7419			44.5638
	4.8507	4.9372		4.89395		51.3342			71.7934
	4.8141	4.8937		4.8539		48.9571			70.0452
	3.7799	3.8441		3.812		43.0012			33.9285
	4.9117	4.9641		4.9379		46.008			73.7451
	4.7494	4.7979		4.77365		42.6001			66.6282
	4.1757	4.2307		4.2032		39.6864			45.4827
	4.6418	4.7004		4.6711		36.812			62.4257
	4.316	4.3831		4.34955		36.0357			50.401
	4.1409	4.1835		4.1622		29.4575			44.1647
	4.4681	4.5174		4.49275		31.4523			55.5447
	5.1048	5.209		5.1569		35.9337			83.9986
	4.597	4.6031		4.60005		26.3911			59.6202
	4.0798	4.1347		4.10725		27.4607			42.4384
	4.4756	4.5904		4.533		26.0245			57.051
	3.8441	3.8992		3.87165		25.1082			35.5463
	4.4983	4.4948		4.49655		17.0088			55.6858
	4.1334	4.235		4.1842		29.4336			44.8687
	3.5065	3.4801		3.4933		25.0646			26.1104
	3.4366	3.3953		3.41595		19.88			24.4141
	3.367	3.3898		3.3784		27.1987			23.6178
	3.2594	3.2131		3.23625		19.7145			20.7602
	4.1293	4.1967		4.163		29.5038			44.1901
	3.879	3.9362		3.9076		30.4783			36.5457
	4.8236	4.9448		4.8842		37.6169			71.3652
	4.9804	5.1109		5.04565		38.4447			78.6788
	4.6733	4.7619		4.7176		34.4846			64.3087
	4.8651	4.9918		4.92845		33.6332			73.3225
	4.415	4.5366		4.4758		31.7505			54.9184
	4.079	4.13		4.1045		32.2399			42.3533
	4.5414	4.6112		4.5763		32.2552			58.7015
	3.8037	3.835		3.81935		28.0606			34.1251
	3.6414	3.7027		3.67205		28.8665			30.3272
	3.2011	3.204		3.20255		26.6374			20.1184
	3.5364	3.4847		3.51055		24.9204			26.4991
	3.7333	3.6587		3.696		27.7277			30.9244
	4.1432	4.1528		4.148		26.8556			43.7142
	5.5909	5.6523		5.6216		32.9225			108.814
	4.9694	5.0282		4.9988		37.7745			76.5074
	5.2496	5.2273		5.23845		31.753			88.047
	6.7499	6.8445		6.7972		38.2893			192.352
	5.6846	5.6843		5.68445		43.1054			112.505
	6.6665	6.77		6.71825		36.264			185.727
	5.4352	5.4309		5.43305		31.9008			98.2284
	5.5082	5.5929		5.55055		37.7854			104.74
	7.0064	7.1333		7.06985		34.7645			216.44
	6.4288	6.5239		6.47635		39.9055			166.378
	7.17	7.3024		7.2362		38.2411			232.08
	6.4369	6.4586		6.44775		41.2248			164.184
	6.7183	6.7267		6.7225		49.3469			186.079
	7.1711	7.2657		7.2184		53.4718			230.372
	7.5244	7.5658		7.5451		55.0935			263.088
	8.1724	8.3407		8.25655		45.2866			344.748
	7.1751	7.2576		7.21635		45.9599			230.175
	6.974	7.0049		6.98945		50.398			209.139
	6.3914	6.3543		6.37285		53.3059			158.528
	6.971	7.0103		6.99065		63.1751			209.247
	5.7111	5.5484		5.62975		33.5853			109.288
	5.6154	5.5388		5.5771		40.6193			106.251
	6.6091	6.674		6.64155		37.9035			179.438
	6.2656	6.285		6.2753		40.6253			151.359
	7.3124	7.409		7.3607		48.1175			244.266
	6.5949	6.6189		6.6069		39.6644			176.644
	7.0928	7.1575		7.12515		23.5212			221.558
	6.2875	6.4022		6.34485		28.0001			156.448
	7.409	7.4859		7.44745		32.9082			253.005
	6.7659	6.8509		6.8084		45.6862			193.304
	6.5821	6.691		6.63655		34.7742			179.033
	7.4856	7.6096		7.5476		56.1793			263.35
	6.2496	6.3127		6.28115		36.5066			151.783
	6.4902	6.577		6.5336		35.2881			170.83
	6.6026	6.7016		6.6521		40.6245			180.294
	7.3573	7.456		7.40665		45.8158			248.869
	6.7188	6.6914		6.7051		56.8697			184.638
	8.1311	8.2405		8.1858		56.3085			335.961
	6.8705	6.9601		6.9153		54.3652			202.553
	6.1595	6.1611		6.1603		39.2705			143.19
	8.1693	8.2924		8.23085		49.7983			341.539
	6.3897	6.4367		6.4132		49.0379			161.559
	6.6979	6.7534		6.72565		39.3463			186.341
	8.3396	8.4298		8.3847		60.1597			361.051
	6.4753	6.5986		6.53695		47.3161			171.093
	6.7183	6.7849		6.7516		52.863			188.506
	6.7109	6.7986		6.75475		51.3024			188.77
	5.1443	5.2128		5.17855		40.8716			85.061
	7.8707	7.9725		7.9216		62.7602			304.47
	7.7216	7.8111		7.76635		51.9891			286.917
	8.636	8.7724		8.7042		56.3738			403.918
	7.868	7.9824		7.9252		55.3356			304.886
	8.4929	8.6255		8.5592		52.042			384.066
	7.0613	7.1705		7.1159		42.4472			220.697
	7.4294	7.5313		7.48035		50.1648			256.373
	7.5868	7.7138		7.6503		48.4813			274.247
	5.9595	6.0156		5.98755		39.154			131.478
	8.242	8.3107		8.27635		52.6825			347.234
	8.2099	8.3568		8.28335		54.1285			348.116
	8.0051	8.1175		8.0613		58.5386			320.864
	6.9552	7.0311		6.99315		50.7458			209.471
	7.3421	7.4181		7.3801		59.7826			246.203
	7.4164	7.4796		7.448		59.0291			253.061
	6.5606	6.6329		6.59675		55.4368			175.831
	6.2585	6.346		6.30225		55.7876			153.318
	6.0287	6.079		6.05385		61.2124			135.894
	5.6287	5.662		5.64535		63.3157			110.199
	6.0734	6.154		6.1137		61.787			139.965
	7.2648	7.3413		7.30305		63.8483			238.572
	9.05	9.0283		9.03915		85.2142			452.365
	7.7773	7.7541		7.7657		89.0993			286.845
	7.3858	7.3766		7.3812		87.1865			246.313
	8.7284	8.7402		8.7343		88.6811			408.122
	8.0646	8.0771		8.07085		87.0274			322.006
	9.4478	9.4835		9.46565		82.1665			519.466
	8.1639	8.1807		8.1723		81.6724			334.302
	8.6665	8.6938		8.68015		80.9933			400.579
	8.9087	8.9652		8.93695		78.1173			437.194
	7.8615	7.8938		7.87765		78.8757			299.431
	7.7523	7.7954		7.77385		81.1519			287.749
	7.9586	8.0257		7.99215		80.6116			312.678
	7.9337	7.9501		7.9419		81.5527			306.817
	7.4892	7.4908		7.49		82.2506			257.366
	7.0338	7.0462		7.04		83.8134			213.71
	7.1389	7.1639		7.1514		80.801			224.016
	6.5886	6.6112		6.5999		79.1149			176.083
	6.4095	6.4509		6.4302		77.4335			162.847
	6.09	6.1503		6.12015		76.7788			140.408
	5.8516	5.9064		5.879		75.3726			124.456
	5.3047	5.3491		5.3269		75.0026			92.5827
	5.0054	5.0515		5.02845		70.0219			77.8769
	4.4665	4.5373		4.5019		62.3035			55.8848
	4.3573	4.3923		4.3748		60.9799			51.2839
	4.3411	4.387		4.36405		60.1306			50.9067
	4.9456	4.9628		4.9542		56.1335			74.4778
	4.3455	4.4313		4.3884		51.5885			51.7636
	4.2882	4.3741		4.33115		50.0888			49.7641
	4.3324	4.3483		4.34035		48.0432			50.0818
	4.3866	4.4667		4.42665		48.4475			53.129
	4.2385	4.2796		4.25905		42.6922			47.32
	3.7474	3.8286		3.788		40.0026			33.2917
	3.4576	3.5179		3.48775		33.2015			25.9862
	4.076	4.1342		4.1051		34.6824			42.3718
	3.7458	3.7835		3.76465		31.2049			32.6798
	4.6594	4.745		4.7022		35.1778			63.6809
	5.02	5.1429		5.08145		33.7461			80.3654
	5.7459	5.8188		5.78235		39.5085			118.418
	5.456	5.5086		5.4823		42.1005			100.924
	5.9881	6.0678		6.02795		45.5953			134.158
	5.9125	5.9869		5.9497		45.0517			129
	5.2769	5.3538		5.31535		35.2583			91.9818
	4.6274	4.6979		4.66265		26.7993			62.0876
	5.1152	5.2089		5.16205		34.7435			84.2505
	4.7918	4.8775		4.83465		34.5375			69.2152
	4.2494	4.3101		4.27975		26.7664			48.0133
	4.6731	4.7485		4.7108		22.9997			64.031
	4.4525	4.5299		4.4912		29.1232			55.4873
	4.7317	4.8065		4.7691		33.7125			66.4378
	5.3461	5.4264		5.38625		36.1629			95.7118
	5.6501	5.7322		5.69115		39.0821			112.903
	5.7913	5.8906		5.84095		45.8076			122.055
	6.0631	6.1653		6.1142		49.113			139.999
	6.2223	6.3127		6.2675		50.2139			150.796
	6.1827	6.2675		6.2251		48.9585			147.756
	6.4801	6.5485		6.5143		46.1385			169.32
	5.7644	5.852		5.8082		44.5657			120.014
	5.3494	5.4392		5.3943		39.0762			96.1416
	3.7831	3.8444		3.81375		31.8209			33.9753
	4.7192	4.8281		4.77365		36.8461			66.6282
	4.7256	4.7898		4.7577		31.971			65.9625
	3.5723	3.6287		3.6005		29.5674			28.5887
	4.9257	5.0114		4.96855		34.8732			75.1268
	4.385	4.4511		4.41805		29.3123			52.8199
	5.0437	5.1164		5.08005		29.7813			80.299
	4.0716	4.1206		4.0961		27.2896			42.0938
	4.4796	4.5379		4.50875		28.9971			56.1403
	4.4786	4.5424		4.5105		20.6178			56.2057
	4.909	5.0244		4.9667		23.761			75.0429
	4.913	4.9732		4.9431		21.4645			73.9783
	5.0637	5.1653		5.1145		21.2464			81.9437
	4.7205	4.7878		4.75415		25.399			65.815
	3.8842	3.9613		3.92275		33.7528			36.9724
	3.4349	3.4313		3.4331		22.9264			24.7837
	3.2034	3.1471		3.17525		13.6928			19.6083
	3.105	3.1104		3.1077		18.7627			18.3833
	3.6105	3.5728		3.59165		16.0044			28.3784
	3.8958	3.8325		3.86415		7.648			35.3401
	4.3395	4.34		4.33975		19.0342			50.0611
	4.6639	4.5484		4.60615		21.7699			59.8577
	5.869	5.8183		5.84365		22.3883			122.225
	5.5555	5.6129		5.5842		25.0046			106.657
	6.9208	6.9778		6.9493		26.6457			205.556
	6.9964	7.0456		7.021		29.1936			211.984
	8.0801	8.246		8.16305		35.0441			333.168
	8.1637	8.3154		8.23955		35.1723			342.623
	7.2392	7.2732		7.2562		42.0448			234.01
	6.6741	6.5057		6.5899		31.1506			175.284
	8.1819	8.2366		8.20925		34.158			338.857
	8.1324	8.2137		8.17305		40.1779			334.394
	8.8211	8.9604		8.89075		31.5595			430.449
	8.8521	8.9853		8.9187		43.3522			434.521
	9.0869	9.2404		9.16365		44.0022			471.315
	8.5888	8.7445		8.66665		34.538			398.713
	9.1503	9.3076		9.22895		43.1699			481.463
	8.3497	8.4315		8.3906		40.4544			361.814
	9.1043	9.2125		9.1584		58.1676			470.506
	8.873	9.001		8.937		35.2638			437.201
	8.7922	8.9045		8.84835		52.9988			424.319
	9.2837	9.3736		9.32865		52.2793			497.236
	9.0942	9.1774		9.1358		46.8685			467.031
	8.7058	8.8087		8.75725		41.0437			411.348
	8.0503	8.0881		8.0692		45.7976			321.809
	8.6338	8.777		8.7054		43.1145			404.085
	8.9367	9.0987		9.0177		48.0853			449.152
	7.1599	7.2496		7.20475		58.5362			229.067
	8.8779	8.97		8.92395		43.8345			435.289
	8.8111	8.9985		8.9048		40.1382			432.493
	8.2565	8.32		8.28825		54.6739			348.734
	8.8514	8.9974		8.9244		45.1531			435.355
	9.2363	9.398		9.31715		45.4094			495.399
	7.961	7.9272		7.9441		38.4594			307.072
	7.7644	7.723		7.7437		37.5626			284.414
	7.8909	7.9855		7.9382		54.2824			306.388
	8.7695	8.8972		8.83335		33.7723			422.165
	7.2235	7.2744		7.24895		40.3162			233.309
	7.863	8.0026		7.9328		44.5058			305.763
	7.6495	7.6188		7.63415		42.6948			272.514
	8.1721	8.2376		8.20485		53.9892			338.312
	8.9543	9.0882		9.02125		49.9818			449.683
	7.5722	7.6861		7.62915		40.3087			271.978
	8.2986	8.4355		8.36705		43.9912			358.776
	9.5576	9.6945		9.62605		58.5301			546.324
	7.9358	7.9514		7.9436		60.6163			307.014
	9.5424	9.6802		9.6113		54.3223			543.817
	8.4672	8.5544		8.5108		51.4998			377.587
	9.4302	9.5163		9.47325		63.2825			520.719
	8.614	8.7282		8.6711		49.691			399.327
	7.9958	8.1066		8.0512		42.9223			319.66
	7.9396	8.0485		7.99405		46.5147			312.901
	8.0408	8.1409		8.09085		42.7591			324.406
	8.9178	9.0603		8.98905		49.8347			444.885
	6.6988	6.7999		6.74935		43.0086			188.318
	9.4461	9.5414		9.49375		53.1567			524.106
	8.3689	8.4404		8.40465		53.6921			363.634
	6.8832	6.987		6.9351		53.6736			204.298
	7.3651	7.4312		7.39815		52.4316			248.014
	7.3189	7.368		7.34345		50.4099			242.553
	7.3901	7.4625		7.4263		48.6635			250.855
	7.8443	7.9605		7.9024		57.6665			302.262
	7.0198	7.0857		7.05275		61.1659			214.873
	6.4937	6.5135		6.5036		58.4352			168.487
	7.0697	7.1308		7.10025		61.8296			219.244
	6.5922	6.6354		6.6138		62.2517			177.198
	7.018	7.0825		7.05025		61.8172			214.644
	6.9534	7.0503		7.00185		61.7074			210.254
	7.4235	7.4946		7.45905		63.1068			254.189
	7.5713	7.6629		7.6171		63.5111			270.692
	7.4476	7.5073		7.47745		85.6208			256.075
	7.458	7.4859		7.47195		89.7138			255.51
	8.0582	8.0676		8.0629		88.2221			321.055
	7.7342	7.7614		7.7478		87.0495			284.866
	7.3294	7.3384		7.3339		85.5109			241.608
	6.9664	6.9872		6.9768		81.1841			208.006
	7.4962	7.54		7.5181		79.1531			260.274
	7.0067	7.0166		7.01165		78.5566			211.138
	6.655	6.6994		6.6772		80.0287			182.343
	6.4175	6.4306		6.42405		78.8759			162.38
	6.7809	6.8011		6.791		78.3847			191.826
	6.6118	6.68		6.6459		77.3907			179.791
	6.8817	6.9038		6.89275		79.2521			200.578
	6.7373	6.7519		6.7446		78.4296			187.921
	6.3744	6.3821		6.37825		76.1586			158.932
	5.6881	5.7345		5.7113		73.8128			114.107
	5.5467	5.5982		5.57245		68.0875			105.985
	5.0856	5.1501		5.11785		59.4799			82.1048
	5.4676	5.5674		5.5175		56.5423			102.881
	5.0541	5.1248		5.08945		49.2845			80.7456
	4.8437	4.9282		4.88595		37.8552			71.4419
	5.2097	5.3138		5.26175		30.6075			89.2271
	5.0981	5.1942		5.14615		21.4683			83.4744
	5.4865	5.5655		5.526		25.5611			103.357
	6.1993	6.3066		6.25295		27.284			149.748
	6.8797	7.0123		6.946		31.366			205.263
	7.115	7.2356		7.1753		35.5251			226.27
	6.9383	7.0707		7.0045		41.3529			210.493
	6.6357	6.75		6.69285		44.6374			183.628
	7.343	7.445		7.394		48.4174			247.596
	7.6021	7.68		7.64105		49.7825			273.253
	7.5909	7.7048		7.64785		50.7185			273.983
	7.2149	7.3338		7.27435		50.9939			235.77
	5.5695	5.6378		5.60365		42.572			107.775
	5.1854	5.2114		5.1984		40.0399			86.0429
	6.0935	6.1727		6.1331		40.4588			141.301
	7.0046	7.1185		7.06155		41.8276			215.678
	7.6007	7.6993		7.65		41.3053			274.214
	8.027	8.1801		8.10355		42.1362			325.936
	8.4157	8.5638		8.48975		42.8561			374.792
	8.0188	8.1552		8.087		45.2274			323.943
	7.5138	7.5995		7.55665		46.543			264.298
	6.663	6.746		6.7045		44.58			184.589
	6.4155	6.4469		6.4312		42.2515			162.923
	7.5058	7.629		7.5674		43.3956			265.428
	8.3673	8.4487		8.408		41.2883			364.069
	8.2198	8.3412		8.2805		37.4344			347.757
	7.9371	8.0612		7.99915		36.4086			313.5
	7.5777	7.6753		7.6265		35.1459			271.695
	7.0959	7.2715		7.1837		30.9526			227.065
	7.828	7.9345		7.88125		33.0824			299.841
	8.7638	8.8625		8.81315		34.6943			419.276
	9.6327	9.796		9.71435		38.0318			561.497
	10.0047	10.1538		10.0793		38.4116			627.178
	8.8461	8.9926		8.91935		35.3835			434.616
	8.3718	8.5087		8.44025		33.0942			368.275
	8.4401	8.5495		8.4948		34.4065			375.462
	8.4403	8.5717		8.506		36.8515			376.949
	7.7079	7.8154		7.76165		40.0148			286.397
	3.9467	4.004		3.97535		36.5431			38.4797
	4.885	4.9435		4.91425		41.8814			72.6905
	4.063	4.143		4.103		29.1573			42.3068
	3.8936	3.9515		3.92255		25.1324			36.9668
	4.4923	4.6162		4.55425		27.9873			57.8571
	4.1425	4.2391		4.1908		23.9504			45.0813
	3.8659	3.9515		3.9087		20.3769			36.5766
	3.6536	3.7153		3.68445		13.263			30.6354
	3.5065	3.3816		3.44405		3.75			25.0216
	4.0746	3.3989		3.73675		357.168			31.9586
	4.4746	3.6538		4.0642		353.796			41.1179
	4.0837	3.724		3.90385		350.808			36.4406
	3.7838	3.3785		3.58115		357.078			28.1303
	4.5276	4.2645		4.39605		1.1789			52.0348
	4.5593	4.3614		4.46035		1.385			54.3517
	4.0926	3.7512		3.9219		2.7236			36.9484
	4.9233	4.707		4.81515		9.8065			68.381
	5.7557	5.655		5.70535		8.8036			113.75
	5.6866	5.2531		5.46985		7.8935			100.238
	6.0942	6.162		6.1281		15.7708			140.956
	7.1855	7.3188		7.25215		18.232			233.618
	6.3844	6.4612		6.4228		27.8898			162.285
	6.6533	6.7121		6.6827		32.6414			182.794
	6.8844	6.8405		6.86245		31.2677			197.945
	8.3478	8.48		8.4139		32.9625			364.836
	7.922	7.9684		7.9452		33.6022			307.2
	7.9282	7.9589		7.94355		30.7867			307.008
	7.2216	7.3268		7.2742		42.2497			235.755
	8.0326	8.1404		8.0865		40.8319			323.883
	7.554	7.6427		7.59835		49.795			268.698
	8.3309	8.5062		8.41855		40.573			365.442
	7.9833	8.02		8.00165		34.097			313.794
	8.2645	8.3529		8.3087		47.7986			351.322
	7.2931	7.2816		7.28735		47.58			237.036
	8.0767	8.1291		8.1029		41.1887			325.857
	8.1175	8.2626		8.19005		43.8391			336.485
	7.6693	7.6903		7.6798		41.9561			277.432
	6.7191	6.7993		6.7592		63.3836			189.144
	7.4554	7.5297		7.49255		55.4191			257.629
	6.9799	7.0957		7.0378		45.7936			213.509
	7.2375	7.2834		7.26045		44.0691			234.421
	8.0869	8.1505		8.1187		35.3067			327.767
	8.8084	8.9025		8.85545		33.6864			425.342
	6.2035	6.211		6.20725		46.1067			146.489
	8.1504	8.31		8.2302		39.9703			341.458
	7.4603	7.5114		7.48585		34.053			256.939
	7.8533	7.9182		7.88575		43.5007			300.355
	8.4588	8.4812		8.47		42.6868			372.183
	9.6181	9.7478		9.68295		44.7409			556.07
	8.9767	9.103		9.03985		40.493			452.47
	8.7525	8.8511		8.8018		35.3924			417.658
	9.7415	9.9177		9.8296		38.1366			581.72
	9.3651	9.5592		9.46215		34.4898			518.89
	8.3965	8.4707		8.4336		32.0089			367.405
	9.1411	9.2578		9.19945		21.6202			476.861
	8.3419	8.399		8.37045		36.8104			359.213
	8.2789	8.3566		8.31775		34.7695			352.471
	7.7148	7.8461		7.78045		31.8496			288.483
	7.6709	7.8052		7.73805		30.9909			283.792
	7.3555	7.4601		7.4078		42.3926			248.985
	8.0846	8.2866		8.1856		34.6197			335.937
	7.7349	7.8712		7.80305		38.9447			291.004
	7.1408	7.2187		7.17975		36.7656			226.691
	5.5623	5.5554		5.55885		35.7973			105.211
	6.4243	6.486		6.45515		40.9708			164.75
	8.601	8.7289		8.66495		45.2553			398.478
	6.1739	6.1856		6.17975		42.0441			144.55
	9.045	9.1873		9.11615		39.2027			464.024
	7.3938	7.512		7.4529		36.9319			253.561
	6.6084	6.703		6.6557		33.9617			180.587
	6.0108	6.1269		6.06885		35.0407			136.907
	5.7094	5.8016		5.7555		31.6626			116.776
	6.2023	6.3225		6.2624		41.2048			150.428
	6.144	6.2228		6.1834		38.6737			144.807
	5.82	5.9116		5.8658		38.5367			123.62
	5.6912	5.7695		5.73035		39.7995			115.252
	5.765	5.8035		5.78425		40.8912			118.535
	5.8635	5.9626		5.91305		42.4859			126.631
	7.8346	7.9245		7.87955		63.8945			299.647
	9.3778	9.4161		9.39695		82.1032			508.238
	9.8122	9.8583		9.83525		81.1413			582.723
	9.1773	9.2044		9.19085		82.4818			475.525
	9.6408	9.6696		9.6552		85.1473			551.302
	8.7068	8.6963		8.70155		83.1612			403.549
	9.3444	9.3859		9.36515		80.6627			503.095
	9.9348	9.9968		9.9658		80.5903			606.237
	9.6175	9.6672		9.64235		77.548			549.104
	9.7369	9.8025		9.7697		77.1512			571.149
	9.5432	9.593		9.5681		77.4328			536.517
	9.0968	9.1367		9.11675		76.3348			464.116
	8.2931	8.3348		8.31395		77.2887			351.988
	8.3693	8.4178		8.39355		74.6626			362.196
	7.6344	7.641		7.6377		78.6862			272.894
	7.7906	7.8785		7.83455		75.3047			294.543
	7.8655	7.9042		7.88485		72.0128			300.252
	8.0316	8.1207		8.07615		72.0605			322.641
	8.0815	8.1653		8.1234		68.6949			328.337
	8.1861	8.1873		8.1867		67.6274			336.072
	7.7965	7.8716		7.83405		63.5276			294.486
	7.258	7.3356		7.2968		61.2923			237.96
	6.9997	7.0915		7.0456		59.3554			214.22
	6.4604	6.5016		6.481		57.1186			166.737
	6.0437	6.1115		6.0776		55.8703			137.5
	5.705	5.7812		5.7431		51.2229			116.023
	5.8307	5.8932		5.86195		49.6501			123.376
	5.5791	5.673		5.62605		47.9493			109.073
	5.8564	5.9555		5.90595		46.1474			126.176
	6.3201	6.4056		6.36285		45.8416			157.783
	6.4393	6.5218		6.48055		46.0201			166.702
	5.7243	5.8455		5.7849		43.62			118.575
	5.7663	5.8656		5.81595		34.9472			120.495
	6.7168	6.8148		6.7658		28.5826			189.698
	7.5187	7.6788		7.59875		31.3411			268.74
	7.1655	7.3059		7.2357		31.8737			232.032
	8.0199	8.1423		8.0811		36.7255			323.234
	7.8329	7.926		7.87945		38.5367			299.636
	6.5578	6.6279		6.59285		36.2212			175.52
	6.9736	7.0442		7.0089		36.5857			210.89
	6.3084	6.4029		6.35565		36.3671			157.248
	6.2198	6.3174		6.2686		37.5331			150.875
	5.5583	5.6512		5.60475		31.5494			107.839
	5.2082	5.3063		5.25725		26.0531			88.9984
	4.9898	5.0484		5.0191		26.4975			77.4433
	5.5873	5.7206		5.65395		28.6782			110.704
	5.8344	5.9222		5.8783		32.2007			124.412
	5.861	5.927		5.894		31.445			125.411
	5.9202	6.0221		5.97115		32.03			130.401
	5.3888	5.4706		5.4297		30.9794			98.0468
	5.7553	5.8572		5.80625		34.4735			119.893
	5.2855	5.3626		5.32405		29.8576			92.4342
	4.3913	4.4818		4.43655		19.8219			53.4863
	3.6534	3.7214		3.6874		23.0307			30.7091
	3.4468	3.5113		3.47905		22.8863			25.7922
	3.3407	3.4312		3.38595		26.0687			23.7765
	3.2362	3.318		3.2771		32.5633			21.5563
	2.3636	2.4036		2.3836		23.1835			8.29481
	1.9196	1.8928		1.9062		24.3477			4.2424
	1.7154	1.7724		1.7439		34.0335			3.24841
	1.6102	1.6433		1.62675		44.5158			2.63675
	1.4469	1.4357		1.4413		34.6079			1.83387
	1.3249	1.3098		1.31735		9.3612			1.40026
	0.7094	0.7418		0.7256		285.406			0.23399
	0.7131	0.7056		0.70935		262.606			0.218619
	0.5851	0.6672		0.62615		182.153			0.150363
	0.6049	0.6117		0.6083		153.38			0.137867
	1.0766	1.0628		1.0697		260.3			0.749708
	1.3936	1.3964		1.395		236.286			1.66276
	1.1863	1.2251		1.2057		203.773			1.07355
	1.4695	1.5321		1.5008		189.899			2.0705
	1.4147	1.458		1.43635		142.891			1.81504
	1.4586	1.4994		1.479		89.9057			1.98158
	1.82	1.8178		1.8189		67.4305			3.68581
	3.1551	3.1994		3.17725		59.4849			19.6454
	3.167	3.1947		3.18085		50.6816			19.7122
	3.8312	3.8798		3.8555		54.0447			35.1033
	5.2755	5.3417		5.3086		56.3493			91.6318
	5.8434	5.9238		5.8836		63.4983			124.749
	5.3214	5.3594		5.3404		65.0775			93.2884
	5.4349	5.5071		5.471		61.7948			100.301
	5.8929	5.9243		5.9086		55.9465			126.346
	6.4471	6.5166		6.48185		59.0094			166.803
	4.872	4.8492		4.8606		54.8014			70.3357
	5.2411	5.2748		5.25795		51.2597			89.0339
	4.755	4.7619		4.75845		43.2339			65.9937
	5.0218	5.1154		5.0686		39.6974			79.7572
	5.1203	5.1846		5.15245		45.8043			83.7814
	4.2865	4.3691		4.3278		34.2893			49.6487
	4.2706	4.292		4.2813		32.2796			48.0655
	4.1519	4.1734		4.16265		31.5112			44.179
	4.1945	4.2211		4.2078		44.9277			45.6322
	4.7529	4.8206		4.78675		45.1855			67.1782
	4.3838	4.4282		4.406		34.0994			52.3889
	4.8785	4.9562		4.91735		31.9621			72.8282
	5.0661	5.1817		5.1239		42.4127			82.3964
	4.2168	4.3202		4.2685		45.521			47.6356
	2.7648	2.8353		2.80005		27.9703			13.4463
	3.3752	3.3568		3.366		52.1672			23.3587
	2.8946	2.7314		2.813		33.1238			13.6337
	3.2401	3.1947		3.2174		38.9242			20.3996
	2.4314	2.3505		2.39095		67.1445			8.37178
	2.2292	2.085		2.1571		58.8301			6.14776
	2.9414	2.7725		2.85695		18.2361			14.2828
	3.7084	3.3391		3.52375		351.73			26.7992
	4.0848	3.7127		3.89875		347.215			36.298
	2.9483	2.9626		2.95545		352.003			15.8116
	3.3338	3.1813		3.25755		358.003			21.1729
	2.9487	2.8667		2.9077		7.046			15.0576
	3.5437	3.4865		3.5151		45.2433			26.6023
	2.2815	2.2901		2.2858		30.0331			7.31511
	4.4671	4.5308		4.49895		40.8196			55.775
	3.149	3.2005		3.17475		57.8076			19.599
	3.3066	3.4191		3.36285		59.5639			23.2932
	3.9132	3.8968		3.905		77.728			36.4728
	2.987	2.9986		2.9928		102.68			16.4187
	1.5886	1.6047		1.59665		109.153			2.49307
	3.181	3.2346		3.2078		77.8478			20.2175
	2.3395	2.4523		2.3959		50.3057			8.42388
	2.8709	2.8126		2.84175		81.3544			14.0561
	3.8322	3.7935		3.81285		89.6197			33.9512
	3.5853	3.5376		3.56145		122.076			27.6686
	3.4795	3.5495		3.5145		66.6982			26.5887
	1.8417	1.8938		1.86775		87.9684			3.99082
	2.8493	2.8892		2.86925		69.7945			14.4681
	1.6926	1.631		1.6618		85.8513			2.81088
	2.0711	2.1286		2.09985		47.3456			5.67115
	3.5806	3.5522		3.5664		64.4247			27.7841
	2.1684	2.2035		2.18595		96.7246			6.39774
	2.8989	2.8937		2.8963		96.332			14.8812
	3.2466	3.2446		3.2456		90.2779			20.9407
	2.3168	2.3236		2.3202		94.811			7.65037
	2.6507	2.6145		2.6326		79.1703			11.1753
	2.0182	2.0941		2.05615		62.7063			5.3244
	2.8949	2.9153		2.9051		50.5138			15.0172
	3.3473	3.3863		3.3668		47.277			23.3753
	3.5808	3.6264		3.6036		50.4297			28.6626
	4.4103	4.4695		4.4399		50.1443			53.6075
	4.3267	4.3768		4.35175		61.861			50.4775
	4.9706	5.0139		4.99225		73.0887			76.207
	6.1563	6.2418		6.19905		64.9022			145.909
	6.2808	6.3246		6.3027		67.5616			153.351
	6.4592	6.5194		6.4893		72.5516			167.378
	5.9137	6.0059		5.9598		73.1439			129.659
	5.5908	5.6312		5.611		75.5643			108.2
	5.8582	5.929		5.8936		75.5674			125.386
	6.1759	6.2321		6.204		73.2913			146.259
	4.9371	4.8897		4.9134		121.106			72.6528
	4.6005	4.5791		4.5898		149.189			59.2226
	4.7615	4.7324		4.74695		129.83			65.5164
	4.965	4.9534		4.9592		104.699			74.7035
	5.5659	5.5558		5.56085		96.2415			105.325
	5.2995	5.2484		5.27395		99.0179			89.8492
	4.7678	4.7449		4.75635		104.085			65.9064
	4.076	4.1324		4.1042		94.3079			42.344
	4.3591	4.3111		4.3351		91.2023			49.9003
	5.2635	5.2451		5.2543		93.6445			88.8486
	5.1984	5.1814		5.1899		98.809			85.6215
	4.2243	4.2713		4.2478		86.2778			46.946
	3.6408	3.6513		3.64605		80.2913			29.6875
	3.7442	3.7579		3.75105		76.0576			32.3269
	4.2915	4.346		4.31875		62.5554			49.3379
	4.1885	4.2466		4.21755		67.2129			45.9501
	3.1664	3.1781		3.17225		73.719			19.5528
	2.563	2.5977		2.58035		64.6171			10.5231
	3.4202	3.4305		3.42535		65.0247			24.6162
	4.1506	4.1926		4.1716		71.4206			44.4646
	3.4013	3.4645		3.4329		65.5422			24.7793
	2.7739	2.8007		2.7873		67.8714			13.2635
	3.3045	3.3586		3.33155		65.4214			22.6488
	3.2589	3.3001		3.2795		71.8416			21.6037
	3.3247	3.3548		3.33975		62.6664			22.8164
	3.6717	3.7295		3.7006		63.8259			31.0401
	3.3419	3.3752		3.35855		63.6922			23.2039
	3.0264	3.0598		3.0431		64.6719			17.2606
	2.6976	2.6922		2.6949		70.8483			11.9877
	2.5793	2.6062		2.59275		72.0578			10.6755
	2.7933	2.8011		2.7972		75.2524			13.4053
	2.7122	2.7334		2.7228		75.8917			12.3638
	2.8798	2.9224		2.9011		72.14			14.9553
	3.1283	3.1529		3.1406		69.4656			18.9733
	3.0381	3.0758		3.05695		67.4367			17.4973
	3.1811	3.2133		3.1972		59.4361			20.0178
	3.6358	3.6863		3.66105		55.524			30.0554
	3.9386	3.9941		3.96635		54.4669			38.219
	3.7891	3.8383		3.8137		48.3012			33.9739
	3.8536	3.9104		3.882		46.1084			35.8321
	3.4892	3.5597		3.52445		45.8725			26.8151
	4.2298	4.2744		4.2521		44.5004			47.0887
	4.9869	5.068		5.02745		45.9638			77.8304
	6.2065	6.2793		6.2429		45.5583			149.027
	6.7581	6.8954		6.82675		43.3437			194.871
	5.9321	6.0179		5.975		48.2415			130.653
	5.7737	5.8382		5.80595		52.4739			119.874
	5.918	5.989		5.9535		56.2213			129.248
	5.3597	5.4317		5.3957		57.1583			96.2165
	5.5179	5.6057		5.5618		55.3684			105.379
	5.7773	5.8585		5.8179		52.8065			120.616
	5.3481	5.4458		5.39695		50.0495			96.2834
	4.161	4.2426		4.2018		41.8731			45.4373
	2.6048	2.6262		2.6155		30.0584			10.959
	2.1474	2.1859		2.16665		33.3997			6.22978
	1.9306	1.9626		1.9466		23.2773			4.5179
	2.7031	2.7057		2.7044		16.9058			12.1149
	3.4098	3.3871		3.39845		4.9434			24.0408
	3.3352	3.2733		3.30425		4.0412			22.0966
	2.8755	2.6829		2.7792		0.3475			13.1482
	2.8015	2.7297		2.7656		3.8804			12.9561
	1.8883	1.893		1.89065		11.3755			4.13942
	1.1374	1.1064		1.1219		3.5709			0.864905
	0.9088	0.9695		0.93915		40.9744			0.507354
	1.1775	1.1627		1.1701		78.9465			0.98124
	0.9159	0.9845		0.9502		218.791			0.525474
	1.4102	1.4318		1.421		217.953			1.75747
	1.0779	1.1114		1.09465		183.267			0.8034
	0.8098	0.8892		0.8495		193.523			0.375488
	0.7004	0.7087		0.70455		177.141			0.214211
	1.099	1.1491		1.12405		210.245			0.869887
	0.5764	0.6333		0.60485		290.231			0.135534
	1.0636	1.0841		1.07385		242.568			0.758467
	1.0013	1.0073		1.0043		219.492			0.620435
	1.1472	1.172		1.1596		201.868			0.95506
	0.9656	0.9908		0.9782		232.27			0.573309
	1.2285	1.2039		1.2162		219.198			1.10185
	0.9291	0.9313		0.9302		265.598			0.492987
	0.797	0.8184		0.8077		301.502			0.322743
	1.2618	1.2527		1.25725		40.2354			1.21723
	1.6983	1.743		1.72065		56.3018			3.12021
	2.0651	2.1548		2.10995		68.6389			5.75337
	2.5788	2.6431		2.61095		60.1583			10.9019
	2.6456	2.6506		2.6481		51.6315			11.3739
	3.0706	3.0938		3.0822		34.7715			17.9345
	2.3336	2.3149		2.32425		39.6878			7.6905
	2.5865	2.5943		2.5904		80.4554			10.6465
	1.6591	1.5705		1.6148		1.753			2.57907
	3.0962	3.0849		3.09055		23.3327			18.0806
	3.9857	3.9975		3.9916		50.4499			38.9536
	3.8695	3.9504		3.90995		39.3694			36.6117
	3.8935	3.7114		3.80245		17.6449			33.6741
	4.4415	4.1351		4.2883		7.5966			48.3016
	5.0068	4.9992		5.003		34.2078			76.7004
	3.53	3.6019		3.56595		58.769			27.7736
	4.1323	4.11		4.12115		35.8305			42.8708
	4.1623	4.185		4.17365		45.6624			44.5302
	3.3443	3.1902		3.26725		27.8608			21.3626
	5.045	4.783		4.914		9.6346			72.6794
	3.2554	3.1574		3.2064		19.4881			20.1911
	4.1251	4.1636		4.14435		65.9976			43.5989
	4.4377	4.468		4.45285		51.9163			54.078
	5.1154	5.1103		5.11285		46.4955			81.8644
	4.4231	4.456		4.43955		23.5512			53.5948
	4.5101	4.4972		4.50365		12.2293			55.95
	2.8742	2.7062		2.7902		1.5679			13.3049
	3.6369	3.0835		3.3602		1.853			23.2381
	2.9956	3.0122		3.0039		76.1365			16.6021
	3.5323	3.596		3.56415		50.2271			27.7315
	2.9402	2.9371		2.93865		38.3557			15.5435
	2.948	2.9129		2.93045		56.0108			15.4138
	4.2052	4.2142		4.2097		45.3646			45.694
	2.067	2.0796		2.0733		7.2645			5.45874
	3.1731	3.2375		3.2053		41.8817			20.1703
	2.8885	2.7456		2.81705		5.42			13.6927
	1.2526	1.2927		1.27265		341.444			1.2625
	3.223	3.2073		3.21515		72.5783			20.3568
	3.0524	3.1436		3.098		70.5023			18.2117
	3.0537	3.0927		3.0732		54.8201			17.7778
	2.3986	2.4524		2.4255		47.8031			8.73997
	1.9116	1.8876		1.8996		95.314			4.19848
	3.2839	3.2305		3.2572		90.9762			21.166
	2.3038	2.3428		2.3233		77.1612			7.68107
	2.3795	2.2956		2.33755		15.2838			7.82328
	2.6233	2.6964		2.65985		26.7776			11.526
	3.4313	3.4697		3.4505		81.4313			25.1624
	2.6261	2.606		2.61605		80.7853			10.9659
	2.7594	2.7528		2.7561		54.5689			12.823
	3.0871	3.1598		3.12345		35.8561			18.6642
	2.0964	2.0884		2.0924		39.6733			5.611
	1.7731	1.7708		1.77195		52.0238			3.40769
	2.6063	2.6184		2.61235		42.7046			10.9194
	2.2494	2.3172		2.2833		54.0345			7.29113
	1.8413	1.8488		1.84505		66.2637			3.84707
	1.4218	1.4385		1.43015		89.4878			1.79164
	2.1038	2.1716		2.1377		92.5028			5.98338
	4.8439	4.8505		4.8472		87.0091			69.7556
	6.0182	5.9504		5.9843		110.271			131.264
	6.4238	6.3123		6.36805		121.732			158.17
	6.4544	6.3252		6.3898		126.164			159.797
	6.8937	6.7892		6.84145		128.19			196.133
	6.5162	6.3726		6.4444		138.369			163.928
	5.3969	5.3334		5.36515		141.186			94.5914
	5.7127	5.6086		5.66065		148.436			111.098
	5.0673	4.964		5.01565		147.224			77.2837
	4.2947	4.243		4.26885		151.182			47.6474
	6.7493	6.5794		6.66435		146.694			181.292
	5.6167	5.4919		5.5543		140.447			104.953
	5.7855	5.6571		5.7213		141.911			114.707
	5.15	5.032		5.091		143.332			80.8194
	5.3626	5.2705		5.31655		136.811			92.0441
	5.0754	4.9735		5.02445		127.972			77.6912
	5.0924	5.0327		5.06255		119.545			79.472
	5.7179	5.6299		5.6739		107.98			111.88
	5.5677	5.5425		5.5551		105.54			104.998
	4.3535	4.3634		4.35845		100.08			50.711
	3.5228	3.4753		3.49905		84.4796			26.2396
	3.7071	3.7129		3.71		78.895			31.2772
	3.8926	3.9104		3.9015		76.948			36.3748
	3.4903	3.5184		3.50435		62.8174			26.359
	4.2106	4.2281		4.21935		60.4048			46.009
	3.9323	3.9489		3.9406		64.7786			37.4794
	3.908	3.9296		3.9188		62.3729			36.8609
	3.5511	3.5524		3.55175		62.7981			27.4431
	3.6225	3.6805		3.6515		58.3328			29.8208
	3.1173	3.1257		3.1215		55.2172			18.6293
	3.4482	3.4793		3.46375		57.3954			25.4534
	3.3923	3.445		3.41865		57.9656			24.472
	3.2763	3.2912		3.28375		66.6242			21.6878
	3.5549	3.5663		3.5606		69.3431			27.6488
	4.0074	4.0548		4.0311		66.8654			40.1215
	3.6128	3.6437		3.62825		66.2844			29.2548
	3.6497	3.6812		3.66545		62.9119			30.1639
	3.4736	3.5138		3.4937		61.9969			26.1194
	3.231	3.2501		3.24055		63.0298			20.8431
	3.6938	3.7258		3.7098		60.8268			31.2721
	3.9124	3.9522		3.9323		60.2925			37.2431
	4.131	4.1824		4.1567		62.6372			43.9898
	4.1679	4.1921		4.18		64.4882			44.7337
	4.6633	4.7191		4.6912		67.7138			63.2351
	4.6545	4.684		4.66925		66.7918			62.3516
	4.6398	4.6895		4.66465		66.5593			62.1675
	4.6132	4.6901		4.65165		60.1361			61.6492
	4.1542	4.2236		4.1889		51.0775			45.0201
	3.4787	3.5231		3.5009		39.6434			26.2812
	2.7624	2.7589		2.76065		26.2259			12.8867
	3.0508	2.9989		3.02485		8.7246			16.9519
	3.0252	2.7881		2.90665		358.854			15.0413
	3.6801	3.4056		3.54285		1.922			27.2373
	4.6908	4.6167		4.65375		21.9488			61.7327
	5.4008	5.4692		5.435		37.633			98.3342
	5.2265	5.283		5.25475		47.0589			88.8715
	5.9292	5.9624		5.9458		48.7591			128.747
	5.4886	5.5783		5.53345		48.9575			103.775
	5.7246	5.7815		5.75305		51.0282			116.627
	5.2615	5.3021		5.2818		47.2773			90.251
	4.5509	4.6319		4.5914		40.2356			59.2845
	3.652	3.688		3.67		46.2641			30.2764
	4.1921	4.2982		4.24515		45.2041			46.8582
	3.5084	3.5511		3.52975		40.8386			26.9363
	3.629	3.6813		3.65515		43.4185			29.9104
	3.7478	3.7888		3.7683		38.946			32.775
	3.6835	3.7484		3.71595		36.9413			31.4279
	3.5691	3.6443		3.6067		37.9167			28.7367
	2.9055	2.9417		2.9236		36.7277			15.3059
	2.5388	2.578		2.5584		29.7192			10.2568
	1.6655	1.6734		1.66945		21.1691			2.84988
	1.3767	1.3387		1.3577		24.08			1.53291
	1.6657	1.6879		1.6768		25.9717			2.88769
	2.8288	2.877		2.8529		34.7696			14.2222
	2.9234	2.9724		2.9479		34.1737			15.6908
	2.7594	2.7894		2.7744		35.0998			13.0802
	2.3801	2.4327		2.4064		29.8378			8.53512
	2.9125	2.97		2.94125		32.0593			15.5848
	2.5859	2.5972		2.59155		35.7669			10.6607
	2.4188	2.3509		2.38485		29.4097			8.30786
	2.8135	2.7629		2.7882		20.2863			13.2763
	3.234	3.252		3.243		27.9174			20.8904
	3.59	3.6008		3.5954		43.8439			28.4674
	4.3483	4.4126		4.38045		53.0228			51.4828
	4.0834	4.1521		4.11775		54.4729			42.7648
	3.2177	3.2085		3.2131		60.5822			20.3179
	2.8831	2.9014		2.89225		54.8485			14.8188
	3.355	3.4103		3.38265		50.1157			23.707
	3.3994	3.3602		3.3798		46.2295			23.6472
	3.2709	3.3251		3.298		37.5065			21.9714
	3.5396	3.5501		3.54485		31.7094			27.2835
	3.1276	3.1873		3.15745		25.6615			19.2804
	3.2037	3.2076		3.20565		34.1667			20.1769
	2.9441	2.9061		2.9251		32.5772			15.3295
	4.0583	3.7787		3.9185		15.6371			36.8524
	5.7911	5.8536		5.82235		18.817			120.893
	5.952	6.0272		5.9896		17.4753			131.613
	5.758	5.8357		5.79685		29.3481			119.311
	4.8154	4.7796		4.7975		31.8612			67.6318
	5.7851	5.8901		5.8376		31.3041			121.845
	5.1052	5.1772		5.1412		37.354			83.2338
	4.7884	4.6726		4.7305		16.6676			64.8376
	5.7507	5.8494		5.80005		37.5846			119.509
	6.128	6.1423		6.13515		38.8314			141.443
	4.868	4.8059		4.83695		23.0252			69.314
	5.921	6.0514		5.9862		48.3415			131.389
	4.8697	4.9074		4.88855		29.6434			71.556
	4.7879	4.7613		4.7746		44.4311			66.6679
	5.8736	5.9231		5.89835		48.7003			125.689
	4.8786	4.7969		4.83775		22.4744			69.3484
	4.8841	4.879		4.88155		53.9291			71.2491
	4.5733	4.5581		4.5657		58.8582			58.2946
	4.3016	4.3623		4.33195		38.591			49.7916
	5.4698	5.3446		5.4072		26.7894			96.833
	3.8851	3.8389		3.862		27.7345			35.2812
	3.6568	3.6367		3.64675		57.7733			29.7046
	4.1873	4.1795		4.1834		49.362			44.843
	3.6456	3.7064		3.676		58.6528			30.4251
	4.4386	4.4952		4.4669		50.8216			54.5915
	4.8795	4.9798		4.92965		43.9655			73.3761
	3.9611	4.0535		4.0073		38.4689			39.415
	3.4112	3.3053		3.35825		51.8197			23.1977
	3.7239	3.7745		3.7492		51.258			32.2791
	2.5582	2.562		2.5601		61.7808			10.2772
	3.7762	3.8108		3.7935		59.6089			33.4369
	3.7734	3.7657		3.76955		31.9913			32.8076
	3.1491	2.9974		3.07325		3.9903			17.7787
	3.791	3.8293		3.81015		27.9413			33.8791
	2.571	2.5774		2.5742		15.9031			10.448
	2.1225	2.0107		2.0666		53.1621			5.40599
	1.8089	1.6805		1.7447		87.9646			3.25288
	3.3698	3.3736		3.3717		77.1328			23.4776
	2.7614	2.7295		2.74545		42.4209			12.675
	3.7854	3.8511		3.81825		45.8633			34.0957
	2.5668	2.6709		2.61885		42.1665			11.0011
	2.0591	2.1539		2.1065		48.9141			5.7252
	3.3647	3.4021		3.3834		61.437			23.7228
	2.8122	2.8373		2.82475		27.6855			13.8053
	3.4139	3.4644		3.43915		29.7676			24.9149
	4.0092	4.0414		4.0253		23.864			39.9485
	3.7565	3.8168		3.78665		27.3359			33.2561
	3.7468	3.8459		3.79635		28.6737			33.5123
	2.9043	2.9609		2.9326		47.9598			15.4477
	3.5929	3.6043		3.5986		45.7632			28.5435
	4.5034	4.5792		4.5413		57.2862			57.365
	4.906	4.9663		4.93615		59.568			73.6667
	4.2676	4.3106		4.2891		67.8995			48.3286
	5.1478	5.2127		5.18025		71.6262			85.1448
	5.3432	5.4109		5.37705		73.6178			95.2222
	5.4674	5.5254		5.4964		74.415			101.705
	5.1686	5.1913		5.17995		82.7386			85.13
	2.9258	2.9912		2.9585		123.318			15.8606
	3.1129	3.0956		3.10425		126.862			18.3221
	3.3041	3.2507		3.2774		128.119			21.5623
	2.7395	2.7139		2.7267		139.429			12.417
	2.1275	2.097		2.11225		142.576			5.77221
	3.3842	3.3509		3.36755		143.595			23.391
	4.2128	4.1295		4.17115		141.054			44.4502
	3.753	3.6861		3.71955		138.996			31.5194
	3.6291	3.5688		3.59895		140.528			28.5518
	3.3793	3.312		3.34565		135.224			22.9376
	3.1991	3.1594		3.17925		134.289			19.6825
	3.7273	3.6715		3.6994		126.174			31.0099
	4.0323	3.9684		4.00035		124.535			39.2103
	3.8556	3.8058		3.8307		121.063			34.4303
	5.0065	4.9749		4.9907		100.098			76.1361
	6.7025	6.7382		6.72035		83.181			185.901
	4.9166	4.9286		4.9226		77.1703			73.0617
	4.7148	4.7693		4.74205		76.4265			65.3137
	4.2694	4.2991		4.28425		74.9904			48.1649
	3.2267	3.2417		3.2342		71.3814			20.7208
	2.992	2.9977		2.99485		70.1544			16.4525
	2.1619	2.1543		2.1581		50.6389			6.15631
	3.8942	3.903		3.8986		48.3166			36.2938
	3.227	3.2667		3.24685		49.01			20.9649
	2.7337	2.7621		2.7479		38.7302			12.7089
	2.7095	2.7327		2.7211		44.1151			12.3407
	2.5924	2.6338		2.6131		48.3572			10.9288
	2.3782	2.4398		2.409		44.2629			8.56281
	2.0782	2.1049		2.09155		36.4178			5.60416
	2.0976	2.1161		2.10685		21.9921			5.72805
	3.0182	3.0341		3.02615		29.2824			16.9737
	2.9609	2.9832		2.97205		31.6498			16.0796
	2.3425	2.3127		2.3276		24.6167			7.7238
	2.0219	2.0159		2.0189		24.0798			5.04023
	2.2533	2.2874		2.27035		35.2672			7.16778
	2.8099	2.8527		2.8313		36.5611			13.9016
	3.3783	3.3905		3.3844		33.9446			23.7439
	3.6489	3.7015		3.6752		34.409			30.4053
	3.9832	4.042		4.0126		32.7969			39.5716
	4.1072	4.1619		4.13455		33.2005			43.2903
	4.3801	4.4619		4.421		32.2769			52.9258
	4.4386	4.5038		4.4712		31.6369			54.7493
	4.4529	4.549		4.50095		29.943			55.8494
	4.3217	4.4078		4.36475		29.9148			50.9312
	4.4319	4.454		4.44295		33.0339			53.7181
	4.1055	4.1586		4.13205		21.3922			43.2118
	3.9101	3.895		3.90255		17.4626			36.4042
	4.5902	4.66		4.6251		26.4167			60.5996
	5.0512	5.147		5.0991		33.195			81.2057
	4.9398	4.9672		4.9535		35.6245			74.4462
	5.6056	5.6902		5.6479		40.9478			110.349
	6.0767	6.1517		6.1142		36.9772			139.999
	7.1228	7.228		7.1754		50.7019			226.279
	6.7337	6.8182		6.77595		57.0346			190.553
	5.5755	5.6524		5.61395		58.3676			108.371
	5.263	5.3404		5.3017		66.3045			91.2749
	5.2331	5.3057		5.2694		73.1461			89.6168
	5.4839	5.5561		5.52		71.1229			103.02
	5.7308	5.8063		5.76855		65.3902			117.573
	5.2162	5.2666		5.2414		54.3201			88.1958
	2.2016	2.2134		2.2075		38.9672			6.58883
	2.7212	2.793		2.7571		35.2238			12.837
	2.447	2.4706		2.4588		33.8651			9.10491
	2.3567	2.3848		2.37075		38.7097			8.16138
	2.3109	2.3577		2.3343		37.3068			7.79069
	2.5603	2.5925		2.5764		27.605			10.4748
	2.4898	2.5201		2.50495		30.3688			9.62727
	1.8967	1.9202		1.90845		36.4983			4.25744
	1.0824	1.1127		1.09755		41.2212			0.809802
	1.2205	1.2194		1.21995		352.569			1.11207
	1.1439	1.1036		1.12375		354.213			0.869191
	1.106	1.0945		1.10025		8.5174			0.815793
	1.2161	1.2304		1.22325		29.1053			1.12112
	1.4625	1.4421		1.4523		8.0784			1.87618
	1.6799	1.693		1.68645		13.8371			2.93783
	1.6555	1.5935		1.6245		6.8721			2.62582
	2.4837	2.4998		2.49175		67.893			9.47588
	2.4808	2.5126		2.4967		68.7076			9.53246
	2.5305	2.5354		2.53295		82.404			9.95373
	1.9578	1.9063		1.93205		83.3218			4.41734
	2.1633	2.1944		2.17885		86.561			6.3356
	2.2964	2.2758		2.2861		91.3957			7.31799
	2.4612	2.4575		2.45935		85.4313			9.11102
	2.0465	2.1054		2.07595		56.5364			5.4797
	2.2001	2.2025		2.2013		61.7258			6.53347
	3.9715	4.0172		3.99435		63.0335			39.0341
	4.1844	4.2122		4.1983		48.9166			45.3238
	3.5436	3.4919		3.51775		33.779			26.6625
	4.1351	4.0869		4.111		22.9394			42.5548
	3.4167	3.2361		3.3264		34.5444			22.5439
	4.4306	4.4626		4.4466		38.4325			53.8506
	3.8796	3.7625		3.82105		46.3007			34.1707
	3.8677	3.8293		3.8485		31.8528			34.9125
	5.2645	5.3127		5.2886		54.0504			90.6
	4.9402	4.9794		4.9598		48.0012			74.7306
	4.9351	5.0015		4.9683		59.2953			75.1155
	5.2761	5.2814		5.27875		23.3527			90.0947
	5.8303	5.8978		5.86405		32.974			123.509
	4.2526	4.2891		4.27085		62.7632			47.7144
	5.0271	5.0808		5.05395		37.8118			79.0677
[truncated: 113,838 more rows]
