# Supplementary material for: A large volume wind data for renewable energy applications
Source: Data Brief. 2019 Jul 19;25:104291. doi: 10.1016/j.dib.2019.104291 (PMC6685692; doi:10.1016/j.dib.2019.104291)
Supplement: Dataset10 — Three year Data set of Location S10 [file mmc10.xlsx]

## Sheet: Sheet1
S10
	Wind Speed North(m/s)	Wind Speed South(m/s)		Wind Speed (m/s)		Wind direction (°)			WPD (W/m^2)
2014-01-01	7.372	7.4687		7.42035		55.1162			250.253
	6.5939	6.6946		6.64425		50.8757			179.657
	5.4495	5.5011		5.4753		44.6792			100.538
	5.9697	6.0438		6.00675		45.1254			132.747
	5.4657	5.525		5.49535		33.6866			101.646
	5.9988	6.062		6.0304		35.7721			134.321
	6.2655	6.3654		6.31545		31.5148			154.283
	5.9558	6.0267		5.99125		22.5569			131.722
	5.857	5.85		5.8535		17.1933			122.844
	6.7225	6.7821		6.7523		27.1066			188.565
	6.6215	6.6777		6.6496		18.2832			180.091
	6.7199	6.7537		6.7368		14.8401			187.27
	7.087	7.1107		7.09885		14.5582			219.114
	7.289	7.3363		7.31265		16.9636			239.514
	7.7151	7.7835		7.7493		19.2223			285.032
	7.659	7.7167		7.68785		17.3297			278.305
	7.3608	7.4107		7.38575		17.4023			246.769
	7.3415	7.3936		7.36755		17.2348			244.949
	7.661	7.7147		7.68785		16.2351			278.305
	7.999	8.0572		8.0281		17.7721			316.916
	8.2222	8.2997		8.26095		20.1492			345.3
	8.2523	8.356		8.30415		21.8537			350.745
	8.1746	8.2785		8.22655		22.3201			341.004
	8.3546	8.4437		8.39915		20.6232			362.921
	8.2763	8.3822		8.32925		21.3211			353.935
	8.258	8.3753		8.31665		24.1453			352.331
	7.5272	7.6357		7.58145		23.724			266.909
	6.7191	6.7772		6.74815		19.719			188.218
	6.4215	6.4966		6.45905		21.845			165.049
	6.2019	6.2448		6.22335		17.4298			147.631
	6.5128	6.5849		6.54885		20.003			172.029
	6.7393	6.7982		6.76875		19.1461			189.947
	6.8473	6.914		6.88065		18.2414			199.524
	6.8794	6.9344		6.9069		18.0878			201.816
	6.8482	6.9036		6.8759		19.4602			199.111
	6.7975	6.8658		6.83165		19.4104			195.291
	6.6137	6.6634		6.63855		17.7522			179.195
	6.8945	6.9521		6.9233		17.4726			203.257
	7.1346	7.1932		7.1639		17.9027			225.193
	7.2434	7.301		7.2722		18.0069			235.561
	7.2766	7.3325		7.30455		18.129			238.719
	7.4145	7.4751		7.4448		18.8892			252.735
	7.1838	7.2771		7.23045		22.4607			231.527
	6.8924	6.9782		6.9353		22.0751			204.316
	6.9581	7.0213		6.9897		19.8228			209.161
	7.073	7.1411		7.10705		19.2083			219.874
	7.0555	7.1372		7.09635		20.6526			218.883
	7.4087	7.4735		7.4411		17.6482			252.358
	7.8171	7.8757		7.8464		17.455			295.881
	7.5561	7.6188		7.58745		17.9146			267.543
	6.8353	6.8836		6.85945		17.8415			197.685
	6.2692	6.1029		6.18605		12.9401			144.993
	5.2996	5.1368		5.2182		14.6919			87.0299
	5.652	5.5729		5.61245		18.9965			108.284
	6.3962	6.439		6.4176		30.1293			161.891
	7.1969	7.2959		7.2464		34.2532			233.063
	6.6843	6.8009		6.7426		39.2172			187.754
	6.9496	7.0456		6.9976		36.3937			209.871
	7.7372	7.8208		7.779		40.436			288.322
	7.7292	7.8278		7.7785		36.73			288.266
	7.1766	7.2122		7.1944		37.1688			228.081
	6.8851	6.9687		6.9269		38.048			203.574
	7.2745	7.3831		7.3288		39.2606			241.104
	5.7813	5.8332		5.80725		43.3193			119.955
	6.4828	6.5042		6.4935		36.314			167.704
	7.1651	7.2418		7.20345		39.6883			228.943
	5.9579	6.0515		6.0047		40.2122			132.611
	6.9405	7.0461		6.9933		41.4305			209.485
	7.5258	7.6493		7.58755		35.0651			267.554
	6.5898	6.6585		6.62415		31.6932			178.031
	5.9586	5.9997		5.97915		39.2868			130.926
	5.7876	5.7288		5.7582		31.8276			116.941
	6.4043	6.498		6.45115		37.5093			164.444
	6.9453	7.0246		6.98495		44.1001			208.735
	6.4268	6.4962		6.4615		46.7087			165.237
	6.2633	6.3191		6.2912		49.5554			152.513
	6.8411	6.8712		6.85615		61.0219			197.4
	6.0515	6.0885		6.07		48.3165			136.985
	6.0015	6.0722		6.03685		39.2038			134.753
	5.034	5.0039		5.01895		36.8633			77.4363
	5.2156	5.2172		5.2164		39.3688			86.9398
	5.5716	5.6172		5.5944		52.8253			107.242
	7.1716	7.1984		7.185		54.8929			227.189
	6.4654	6.5123		6.48885		56.9892			167.344
	6.0435	6.0894		6.06645		43.8647			136.745
	4.6739	4.6876		4.68075		55.2723			62.8134
	6.0595	6.1124		6.08595		43.3705			138.067
	6.5024	6.5849		6.54365		49.8486			171.619
	5.6096	5.6621		5.63585		45.9221			109.644
	5.7273	5.7819		5.7546		52.1611			116.722
	5.4605	5.4834		5.47195		64.3048			100.353
	6.927	6.996		6.9615		51.1478			206.64
	6.5305	6.5838		6.55715		50.2626			172.684
	6.507	6.593		6.55		58.7318			172.119
	7.8645	7.9271		7.8958		64.7153			301.505
	7.4085	7.4786		7.44355		58.905			252.608
	7.8479	7.8601		7.854		69.6514			296.742
	7.5971	7.6417		7.6194		66.7788			270.937
	7.8396	7.9236		7.8816		69.7472			299.881
	7.9734	8.0174		7.9954		65.1606			313.059
	7.9474	8.0063		7.97685		63.4454			310.885
	7.0044	7.0783		7.04135		67.2514			213.833
	7.884	7.9741		7.92905		64.6553			305.33
	8.1452	8.2042		8.1747		61.3526			334.597
	8.196	8.3035		8.24975		58.6975			343.897
	7.6049	7.6932		7.64905		61.8197			274.112
	7.2684	7.321		7.2947		61.1926			237.754
	7.6497	7.6375		7.6436		83.0879			273.527
	7.4469	7.4646		7.45575		88.1879			253.852
	7.3376	7.3733		7.35545		87.5773			243.744
	7.651	7.6508		7.6509		89.5307			274.311
	7.6718	7.6408		7.6563		81.8739			274.893
	8.663	8.7321		8.69755		77.7183			402.992
	7.8423	7.9126		7.87745		85.3525			299.408
	8.7661	8.7736		8.76985		88.3527			413.126
	9.3011	9.3193		9.3102		85.9134			494.291
	8.5793	8.6272		8.60325		83.6772			390.026
	7.8768	7.8787		7.87775		83.9365			299.442
	7.8002	7.8147		7.80745		83.3748			291.497
	7.632	7.6633		7.64765		83.1282			273.962
	7.5307	7.5379		7.5343		82.3021			261.96
	7.6684	7.6949		7.68165		83.1186			277.632
	8.0352	8.0818		8.0585		80.3736			320.53
	7.6646	7.698		7.6813		79.4045			277.594
	7.1976	7.2136		7.2056		77.8302			229.148
	6.8324	6.8826		6.8575		79.1852			197.517
	6.8358	6.8605		6.84815		78.632			196.71
	6.7228	6.7471		6.73495		75.7155			187.115
	6.9584	6.9931		6.97575		75.1909			207.912
	6.7049	6.7519		6.7284		70.3157			186.57
	7.3692	7.4213		7.39525		64.5097			247.722
	7.8169	7.8686		7.84275		60.754			295.469
	8.2511	8.3238		8.28745		59.304			348.633
	8.6533	8.7433		8.6983		65.6668			403.097
	8.3471	8.4253		8.3862		67.3284			361.245
	7.6193	7.6699		7.6446		65.9675			273.634
	7.3007	7.3561		7.3284		64.6247			241.065
	6.9376	7.0045		6.97105		60.9757			207.492
	6.4226	6.5039		6.46325		53.8772			165.371
	5.9083	5.9528		5.93055		51.0927			127.759
	5.8739	5.9252		5.89955		50.3005			125.766
	5.1852	5.2521		5.21865		46.399			87.0524
	4.6903	4.7568		4.72355		43.3888			64.5523
	4.8643	4.9177		4.891		38.033			71.6637
	4.8664	4.9391		4.90275		38.115			72.1814
	5.5509	5.622		5.58645		43.9225			106.786
	5.6759	5.7303		5.7031		48.4675			113.616
	6.0582	6.1186		6.0884		52.8812			138.234
	6.765	6.8467		6.80585		52.3069			193.087
	7.1515	7.2263		7.1889		51.9881			227.559
	6.6663	6.7237		6.695		51.084			183.805
	6.5489	6.6376		6.59325		51.2056			175.552
	6.5044	6.5611		6.53275		50.5196			170.763
	6.4563	6.5314		6.49385		46.6037			167.731
	6.7244	6.8296		6.777		44.3273			190.642
	5.8307	5.9123		5.8715		39.7547			123.98
	5.2586	5.3342		5.2964		40.9629			91.0015
	4.9232	4.9872		4.9552		35.6653			74.5229
	5.6505	5.7608		5.70565		36.6122			113.768
	4.7068	4.7662		4.7365		32.3735			65.0847
	5.259	5.3278		5.2934		33.6373			90.8469
	5.8699	5.9767		5.9233		37.8114			127.291
	5.7025	5.7876		5.74505		32.2187			116.142
	4.9228	4.9997		4.96125		27.889			74.7962
	4.9771	5.0357		5.0064		24.0212			76.8569
	5.5866	5.656		5.6213		26.7437			108.797
	6.3906	6.4941		6.44235		28.5934			163.772
	6.5656	6.6611		6.61335		34.3865			177.162
	5.602	5.6897		5.64585		38.0389			110.229
	5.019	5.0865		5.05275		31.8241			79.0114
	5.2207	5.2839		5.2523		35.1762			88.7472
	6.6096	6.7065		6.65805		33.8625			180.779
	6.6922	6.7858		6.739		32.8066			187.453
	6.5938	6.6882		6.641		29.5558			179.393
	6.3045	6.4009		6.3527		30.072			157.029
	6.4121	6.5048		6.45845		30.2698			165.003
	6.5353	6.6388		6.58705		33.8736			175.057
	6.2737	6.3671		6.3204		36.0427			154.646
	6.4225	6.5138		6.46815		39.7293			165.747
	6.3603	6.4442		6.40225		42.5995			160.733
	6.3498	6.4339		6.39185		43.8622			159.951
	6.1683	6.2459		6.2071		44.3789			146.478
	5.9581	6.0466		6.00235		36.3587			132.456
	5.4489	5.5299		5.4894		33.825			101.317
	5.1042	5.1758		5.14		31.015			83.1755
	4.4069	4.4426		4.42475		20.2887			53.0606
	4.3167	4.3577		4.3372		22.7808			49.9729
	4.2626	4.2845		4.27355		22.4227			47.8049
	3.8744	3.7202		3.7973		14.1117			33.5375
	4.0651	3.9137		3.9894		10.0008			38.8892
	3.7537	3.7409		3.7473		4.4645			32.2301
	2.9869	2.9982		2.99255		351.239			16.4146
	3.0492	3.067		3.0581		342.151			17.5171
	2.2345	2.2263		2.2304		340.675			6.79602
	1.8671	1.8175		1.8423		355.769			3.8299
	2.0877	2.0553		2.0715		348.605			5.44454
	2.1151	2.018		2.06655		3.7858			5.4056
	2.4236	2.4077		2.41565		7.2325			8.63392
	2.5833	2.5158		2.54955		6.0339			10.1507
	3.6074	3.5158		3.5616		23.7109			27.6721
	3.5593	3.5778		3.56855		28.7853			27.8344
	3.9245	3.8542		3.88935		23.471			36.036
	5.3956	5.4377		5.41665		41.0877			97.3416
	5.9438	6.0269		5.98535		42.579			131.333
	6.7804	6.8624		6.8214		43.6297			194.414
	6.0148	6.0709		6.04285		48.7527			135.155
	6.9179	6.9307		6.9243		41.6621			203.345
	6.7341	6.8283		6.7812		42.3533			190.997
	6.8162	6.914		6.8651		43.9661			198.174
	6.0929	6.1227		6.1078		43.1868			139.56
	5.9041	5.7877		5.8459		35.3949			122.366
	6.5793	6.541		6.56015		26.8318			172.921
	5.499	5.4502		5.4746		22.9289			100.499
	5.5253	5.5656		5.54545		28.6017			104.452
	5.8806	5.9372		5.9089		39.1831			126.365
	5.5004	5.5647		5.53255		40.6365			103.725
	6.2463	6.3306		6.28845		37.2403			152.313
	6.3454	6.4295		6.38745		41.9309			159.62
	5.6404	5.711		5.6757		42.1145			111.986
	6.7274	6.6559		6.69165		25.2764			183.529
	4.7754	4.8045		4.78995		48.0584			67.313
	5.6782	5.6832		5.6807		39.3324			112.282
	4.3296	4.3811		4.35535		64.7235			50.6029
	5.1076	5.1829		5.14525		44.5103			83.4306
	4.759	4.7821		4.77055		61.8112			66.4984
	4.7879	4.7892		4.78855		46.1726			67.254
	5.4827	5.3193		5.401		15.6304			96.5003
	4.8682	4.6939		4.78105		25.8448			66.9385
	4.4791	4.504		4.49155		50.1143			55.5002
	4.7114	4.7221		4.71675		31.539			64.2739
	3.0629	2.9302		2.99655		26.8653			16.4805
	7.0722	7.1623		7.11725		37.2728			220.822
	4.9719	4.9938		4.98285		28.1832			75.7774
	5.5979	5.5234		5.56065		25.646			105.313
	5.6737	5.603		5.63835		29.8371			109.79
	4.7559	4.795		4.77545		46.8411			66.7036
	4.6378	4.6669		4.65235		49.4469			61.677
	5.5516	5.5498		5.5507		31.6309			104.749
	6.6897	6.7706		6.73015		42.8344			186.715
	5.5095	5.5549		5.5322		33.3208			103.705
	4.5728	4.579		4.5759		40.8217			58.6862
	5.4503	5.4961		5.4732		58.518			100.422
	5.9815	6.0206		6.00105		52.8629			132.369
	5.1719	5.212		5.19195		44.7764			85.723
	4.0018	4.0389		4.02035		42.175			39.8013
	5.077	5.1011		5.08905		52.37			80.7265
	6.4687	6.5411		6.5049		56.8479			168.589
	5.354	5.4141		5.38405		46.6425			95.5946
	4.7512	4.7898		4.7705		55.432			66.4963
	5.2624	5.2849		5.27365		66.2912			89.8338
	5.1193	5.149		5.13415		66.2911			82.8918
	5.7945	5.8353		5.8149		66.1332			120.429
	6.2865	6.3264		6.30645		65.0983			153.625
	6.6215	6.664		6.64275		65.4972			179.535
	6.8275	6.8704		6.84895		64.9642			196.779
	6.7478	6.8037		6.77575		64.0641			190.537
	6.9153	6.9637		6.9395		61.6852			204.687
	7.1464	7.1975		7.17195		61.95			225.953
	7.0949	7.1509		7.1229		59.3273			221.349
	8.5522	8.6089		8.58055		60.7182			386.947
	9.1498	9.2327		9.19125		60.6838			475.587
	8.9796	9.0633		9.02145		61.3196			449.713
	8.2726	8.3356		8.3041		62.983			350.739
	7.8236	7.8802		7.8519		64.9318			296.504
	7.8252	7.8816		7.8534		64.7514			296.674
	8.2494	8.2922		8.2708		62.9082			346.536
	8.4509	8.5179		8.4844		63.1068			374.084
	6.4626	6.4508		6.4567		85.2948			164.869
	5.8452	5.857		5.8511		90.6183			122.693
	5.2939	5.3219		5.3079		89.0196			91.5955
	5.3732	5.3974		5.3853		85.5036			95.6612
	4.0395	4.0834		4.06145		91.4868			41.0345
	4.1455	4.1931		4.1693		83.0318			44.3911
	4.4206	4.4417		4.43115		80.528			53.2912
	4.5129	4.4707		4.4918		83.3372			55.5095
	4.5521	4.569		4.56055		83.0267			58.0975
	4.5933	4.5989		4.5961		79.7301			59.4668
	4.5518	4.5623		4.55705		74.4117			57.9639
	4.3607	4.3839		4.3723		69.7604			51.196
	5.8464	5.9215		5.88395		64.0223			124.771
	6.9495	7.0207		6.9851		57.3132			208.749
	6.3065	6.3809		6.3437		53.1646			156.363
	6.3893	6.4607		6.425		51.7439			162.452
	5.7761	5.8465		5.8113		50.431			120.206
	5.8756	5.9516		5.9136		50.7481			126.667
	5.9813	6.0544		6.01785		51.6454			133.484
	5.8934	5.9579		5.92565		49.6574			127.442
	6.221	6.2826		6.2518		50.343			149.665
	6.802	6.8662		6.8341		53.9262			195.501
	7.3323	7.3818		7.35705		54.5188			243.903
	6.8456	6.9266		6.8861		51.1439			199.998
	6.4363	6.5463		6.4913		49.9188			167.533
	6.3202	6.3905		6.35535		51.2955			157.226
	5.4519	5.5173		5.4846		52.3166			101.051
	5.113	5.1772		5.1451		42.7129			83.4233
	5.7802	5.8477		5.81395		39.8906			120.37
	6.169	6.2718		6.2204		38.3854			147.422
	5.7532	5.8243		5.78875		37.5705			118.812
	5.8643	5.9463		5.9053		38.6406			126.134
	6.5521	6.6469		6.5995		42.9135			176.051
	6.7489	6.8656		6.80725		41.9117			193.206
	6.4993	6.5804		6.53985		35.8314			171.321
	6.3685	6.4656		6.41705		32.7434			161.85
	6.2526	6.3444		6.2985		29.6279			153.044
	6.9827	7.0853		7.034		32.3414			213.164
	7.4812	7.599		7.5401		33.2578			262.565
	7.457	7.5602		7.5086		34.7121			259.288
	7.4715	7.5836		7.52755		32.9004			261.256
	7.7364	7.863		7.7997		32.099			290.63
	7.9591	8.0817		8.0204		28.6464			316.005
	8.3005	8.4061		8.3533		23.0283			357.01
	9.0759	9.1997		9.1378		21.8912			467.338
	8.8203	8.9121		8.8662		19.4665			426.893
	8.5438	8.6326		8.5882		19.4384			387.983
	8.4272	8.522		8.4746		21.0563			372.79
	8.1461	8.2308		8.18845		20.1518			336.288
	7.3254	7.3943		7.35985		18.9818			244.182
	6.7042	6.7559		6.73005		18.7424			186.707
	5.9284	5.955		5.9417		17.7736			128.481
	5.22	5.1334		5.1767		13.4609			84.9699
	5.1071	4.742		4.92455		8.2803			73.1486
	5.5391	4.9797		5.2594		8.2084			89.1076
	6.0822	5.4735		5.77785		8.2781			118.142
	6.2461	6.2966		6.27135		4.9699			151.074
	5.8224	5.8793		5.85085		1.1912			122.677
	5.468	5.4119		5.43995		3.9427			98.6032
	5.6262	5.5307		5.57845		13.6564			106.328
	5.6732	5.7064		5.6898		15.6633			112.823
	5.635	5.6743		5.65465		17.9201			110.745
	5.1777	5.1925		5.1851		18.6204			85.3842
	4.3223	4.1603		4.2413		8.577			46.7308
	3.3583	3.3904		3.37435		321.026			23.533
	3.1446	3.1757		3.16015		319.889			19.3299
	3.3435	3.3442		3.34385		290.808			22.9006
	4.2163	4.2151		4.2157		281.074			45.8897
	4.2231	4.2313		4.2272		286.586			46.2663
	4.117	4.1412		4.1291		287.301			43.1194
	3.3283	3.3498		3.33905		290.245			22.8021
	2.4475	2.4457		2.4466		296.695			8.97005
	2.2179	2.2386		2.22825		298.463			6.77638
	2.2025	2.1841		2.1933		295.003			6.46249
	2.166	2.1439		2.15495		289.492			6.1294
	2.551	2.5704		2.5607		292.297			10.2845
	2.3758	2.4093		2.39255		290.487			8.38859
	2.8651	2.8398		2.85245		294.705			14.2154
	3.0233	3.0338		3.02855		295.772			17.0142
	2.2427	2.2193		2.231		292.469			6.8015
	2.0591	2.0242		2.04165		284.073			5.21255
	1.9594	1.9215		1.94045		335.433			4.47521
	2.2707	2.2771		2.2739		334.782			7.20145
	2.7953	2.6449		2.7201		350.147			12.3271
	2.5481	2.4183		2.4832		7.1678			9.37867
	3.592	3.3872		3.4896		5.2582			26.0275
	4.0198	3.862		3.9409		4.0123			37.488
	4.081	4.0281		4.05455		11.9582			40.8257
	5.0049	4.9558		4.98035		31.1898			75.6634
	4.7119	4.7444		4.72815		28.6274			64.7411
	5.4731	5.4843		5.4787		32.9623			100.725
	5.9121	5.8166		5.86435		20.649			123.528
	5.6507	5.6547		5.6527		30.2981			110.63
	4.6127	4.5784		4.59555		33.8301			59.4454
	5.7245	5.7686		5.74655		42.0516			116.233
	5.6496	5.7263		5.68795		46.2299			112.713
	5.1527	5.1368		5.14475		39.9284			83.4063
	5.882	5.8991		5.89055		37.7116			125.191
	5.908	5.802		5.855		39.5362			122.938
	6.0375	6.1185		6.078		38.2628			137.527
	6.2518	5.9903		6.12105		18.1421			140.47
	5.7929	5.8266		5.80975		43.8256			120.11
	5.9333	5.99		5.96165		40.7756			129.779
	5.4988	5.4789		5.48885		40.8823			101.286
	4.9658	4.8719		4.91885		37.3009			72.8948
	5.4171	5.364		5.39055		33.4282			95.9412
	5.5007	5.5738		5.53725		38.7984			103.989
	5.8513	5.8781		5.8647		57.5185			123.55
	5.418	5.4181		5.41805		31.6373			97.4171
	5.3186	5.1815		5.25005		43.9696			88.6332
	5.5426	5.5885		5.56555		50.9974			105.592
	5.6586	5.6494		5.654		29.2769			110.707
	5.5683	5.5671		5.5677		42.4134			105.714
	5.0091	5.0779		5.0435		49.4501			78.5782
	5.2719	5.2701		5.271		40.9861			89.6985
	5.6813	5.7311		5.7062		38.0678			113.801
	4.9135	4.912		4.91275		29.473			72.624
	5.1239	5.1735		5.1487		42.9806			83.5986
	5.8154	5.864		5.8397		43.4686			121.977
	6.3485	6.3866		6.36755		55.3937			158.133
	6.9085	6.9456		6.92705		56.969			203.587
	6.3435	6.4132		6.37835		48.3217			158.939
	5.082	5.1221		5.10205		49.4721			81.3468
	5.3402	5.4147		5.37745		53.4062			95.2435
	4.9437	4.9769		4.9603		55.8511			74.7532
	5.5824	5.6296		5.606		52.672			107.911
	5.1212	5.1522		5.1367		55.4634			83.0154
	4.2123	4.2237		4.218		52.9462			45.9648
	4.2949	4.3137		4.3043		53.459			48.8443
	4.1593	4.1705		4.1649		56.8611			44.2507
	4.3459	4.3683		4.3571		57.8211			50.6639
	4.5696	4.5924		4.581		56.0749			58.8826
	4.2036	4.2237		4.21365		53.7417			45.8228
	4.2338	4.2739		4.25385		46.9528			47.1468
	4.224	4.2625		4.24325		49.2978			46.7953
	4.8261	4.8625		4.8443		53.7413			69.6304
	5.2083	5.2418		5.22505		57.3081			87.373
	7.6171	7.6821		7.6496		62.2273			274.171
	6.8764	6.9428		6.9096		62.092			202.053
	6.9696	7.0409		7.00525		58.4012			210.561
	6.7254	6.8046		6.765		55.7464			189.631
	6.3685	6.4217		6.3951		53.0222			160.195
	6.5451	6.6164		6.58075		53.0754			174.555
	6.4421	6.5305		6.4863		56.2549			167.146
	6.7722	6.8418		6.807		59.0697			193.185
	6.922	6.9763		6.94915		59.7358			205.542
	7.1293	7.2028		7.16605		58.6383			225.396
	6.765	6.8512		6.8081		55.2188			193.279
	6.5714	6.6269		6.59915		52.943			176.023
	7.1366	7.1932		7.1649		53.3307			225.287
	6.7648	6.8334		6.7991		55.4071			192.513
	6.3137	6.3502		6.33195		58.1417			155.496
	5.8119	5.8566		5.83425		63.4847			121.636
	5.6595	5.7005		5.68		68.4959			112.241
	5.9682	6.0056		5.9869		67.0712			131.435
	6.3722	6.4229		6.39755		63.9531			160.379
	5.8648	5.8836		5.8742		62.0369			124.152
	5.6239	5.6861		5.655		61.9743			110.765
	5.4251	5.4541		5.4396		63.6763			98.5841
	5.7075	5.7107		5.7091		65.613			113.975
	6.0912	6.1839		6.13755		67.7658			141.609
	6.1748	6.2184		6.1966		69.2397			145.736
	6.0775	6.1421		6.1098		67.5774			139.697
	5.6782	5.7036		5.6909		66.7324			112.888
	5.5283	5.5316		5.52995		64.968			103.579
	5.4254	5.4775		5.45145		65.8768			99.2298
	5.8583	5.9203		5.8893		67.4745			125.111
	6.0012	6.0351		6.01815		64.0794			133.504
	5.7734	5.8292		5.8013		61.9584			119.586
	5.4464	5.47		5.4582		59.9796			99.5989
	5.62	5.6537		5.63685		61.3985			109.702
	5.9241	5.9784		5.95125		61.3846			129.101
	5.7335	5.7842		5.75885		61.7279			116.98
	5.5935	5.6342		5.61385		61.2037			108.365
	5.4056	5.45		5.4278		57.943			97.9439
	5.1564	5.183		5.1697		57.9503			84.6257
	5.5214	5.5635		5.54245		58.116			104.283
	5.3963	5.4225		5.4094		55.0924			96.9512
	5.1839	5.2257		5.2048		56.5884			86.3611
	5.0299	5.0627		5.0463		56.1905			78.7092
	5.4147	5.4579		5.4363		54.7121			98.4048
	5.1265	5.1517		5.1391		51.678			83.1318
	4.8664	4.9287		4.89755		47.3144			71.952
	5.1635	5.2442		5.20385		45.5696			86.3138
	4.8635	4.9169		4.8902		45.4018			71.6285
	4.4125	4.4645		4.4385		42.9107			53.5568
	4.5228	4.5642		4.5435		43.9036			57.4484
	5.0128	5.047		5.0299		47.9194			77.9443
	5.3611	5.3935		5.3773		53.2951			95.2355
	5.6162	5.6606		5.6384		57.193			109.793
	5.2076	5.2508		5.2292		57.8976			87.5814
	4.0967	4.1375		4.1171		52.1561			42.7445
	3.8465	3.8726		3.85955		49.779			35.2141
	4.1159	4.1557		4.1358		54.3731			43.3296
	4.0346	4.0514		4.043		56.9543			40.4778
	3.9786	4.0035		3.99105		58.5779			38.9375
	4.3351	4.361		4.34805		64.9485			50.3489
	5.1365	5.1541		5.1453		64.5498			83.4331
	5.4153	5.4475		5.4314		62.8246			98.139
	5.1216	5.145		5.1333		62.2107			82.8507
	4.6229	4.6457		4.6343		62.2758			60.9619
	4.5152	4.5373		4.52625		60.3872			56.7965
	4.5602	4.5842		4.5722		59.3559			58.5439
	4.3697	4.3998		4.38475		54.5258			51.6346
	3.7604	3.8045		3.78245		50.6444			33.1456
	3.4818	3.507		3.4944		51.5252			26.1351
	2.9314	2.9565		2.94395		35.7409			15.6278
	3.1866	3.252		3.2193		41.11			20.4357
	3.8819	3.9214		3.90165		39.9439			36.379
	4.1258	4.1749		4.15035		32.9078			43.7885
	3.7287	3.7149		3.7218		23.6171			31.5766
	3.7027	3.7161		3.7094		30.22			31.262
	4.0459	4.0929		4.0694		35.528			41.276
	4.9421	5.0072		4.97465		39.9292			75.4039
	4.3556	4.3858		4.3707		30.0985			51.1398
	3.1591	3.1069		3.133		17.4337			18.8359
	2.897	2.8929		2.89495		23.3589			14.8604
	2.8929	2.8926		2.89275		28.8309			14.8265
	2.9958	3.0071		3.00145		34.4963			16.5615
	2.3975	2.3998		2.39865		41.6546			8.45292
	2.0276	2.0098		2.0187		34.0386			5.03873
	2.2986	2.2991		2.29885		33.7207			7.44111
	2.6074	2.5681		2.58775		30.8281			10.6139
	2.5541	2.4202		2.48715		23.5629			9.4235
	2.7868	2.7352		2.761		27.2094			12.8916
	3.1757	3.2129		3.1943		30.1664			19.9633
	2.9323	2.9017		2.917		29.7642			15.2025
	2.9563	2.9807		2.9685		49.1952			16.022
	2.9851	3.0039		2.9945		41.5246			16.4467
	3.2684	3.2759		3.27215		45.8183			21.4588
	2.771	2.792		2.7815		53.9611			13.1808
	3.8624	3.8877		3.87505		56.5774			35.64
	4.2519	4.3286		4.29025		47.7378			48.3675
	3.6786	3.6814		3.68		36.8567			30.5246
	3.9383	3.904		3.92115		35.517			36.9272
	4.6693	4.6723		4.6708		31.3509			62.4137
	4.2171	4.172		4.19455		20.5748			45.2025
	4.7602	4.6172		4.6887		21.0803			63.134
	4.2153	4.1634		4.18935		25.3455			45.0346
	4.0197	3.9932		4.00645		30.9406			39.3899
	4.2617	4.3131		4.2874		45.979			48.2712
	4.8123	4.8272		4.81975		45.6482			68.5772
	4.4834	4.5365		4.50995		42.5599			56.1851
	3.6164	3.6317		3.62405		25.0232			29.1534
	3.5297	3.4536		3.49165		6.256			26.0734
	4.8113	4.6308		4.72105		15.9873			64.4498
	4.1369	4.0114		4.07415		37.8717			41.4207
	4.8857	4.8644		4.87505		56.17			70.9649
	4.8943	4.9313		4.9128		58.256			72.6262
	4.781	4.8174		4.7992		36.9987			67.7037
	4.211	4.1772		4.1941		30.0499			45.1879
	3.6665	3.6771		3.6718		42.4058			30.321
	4.5414	4.5773		4.55935		45.0939			58.0517
	3.8144	3.8545		3.83445		51.8829			34.5315
	4.2734	4.3035		4.28845		48.0698			48.3067
	4.9602	4.9728		4.9665		34.761			75.0339
	4.7368	4.7398		4.7383		57.37			65.1589
	5.0078	5.0491		5.02845		59.651			77.8769
	5.017	5.0285		5.02275		70.7238			77.6123
	4.5	4.5385		4.51925		59.6529			56.5334
	5.0738	5.1147		5.09425		65.6901			80.9742
	4.5662	4.6018		4.584		65.9501			58.9984
	4.7977	4.846		4.82185		83.6312			68.6669
	4.8648	4.8736		4.8692		90.1424			70.7097
	4.6281	4.6189		4.6235		86.9293			60.5367
	5.5351	5.5278		5.53145		87.4065			103.663
	5.6105	5.6203		5.6154		76.5597			108.455
	6.0372	6.0812		6.0592		70.8895			136.255
	6.5082	6.564		6.5361		68.2075			171.026
	6.4237	6.4683		6.446		65.7666			164.05
	7.2071	7.2445		7.2258		64.1155			231.081
	7.0129	7.0597		7.0363		68.5414			213.373
	7.2691	7.3283		7.2987		68.442			238.146
	6.7693	6.823		6.79615		70.0384			192.263
	7.1646	7.2139		7.18925		64.3042			227.592
	6.7298	6.7743		6.75205		69.8455			188.544
	6.4082	6.4368		6.4225		73.4316			162.263
	7.3487	7.4139		7.3813		71.2656			246.323
	7.7075	7.7818		7.74465		65.5619			284.519
	6.9718	7.0383		7.00505		63.7783			210.543
	6.5357	6.6249		6.5803		62.4182			174.519
	6.5811	6.6492		6.61515		58.6179			177.307
	6.4669	6.5238		6.49535		59.4682			167.847
	6.0442	6.0993		6.07175		57.9876			137.103
	5.7235	5.762		5.74275		58.3301			116.002
	5.1662	5.2089		5.18755		57.6642			85.5053
	4.9287	4.9701		4.9494		57.1758			74.2615
	5.1776	5.1954		5.1865		56.3575			85.4534
	5.1449	5.1869		5.1659		51.6777			84.4392
	5.6355	5.6927		5.6641		52.8777			111.301
	5.7231	5.7594		5.74125		54.8577			115.911
	5.9638	6.0294		5.9966		57.123			132.075
	5.8213	5.873		5.84715		55.77			122.444
	5.8205	5.8583		5.8394		61.4351			121.958
	5.3508	5.4355		5.39315		61.5487			96.0801
	4.9825	5.0092		4.99585		56.8055			76.372
	4.681	4.7152		4.6981		55.2571			63.5145
	4.6287	4.6587		4.6437		57.6135			61.3336
	3.7107	3.7301		3.7204		57.9733			31.541
	3.3309	3.3656		3.34825		57.9322			22.9911
	2.9128	2.9351		2.92395		53.0772			15.3114
	2.4976	2.497		2.4973		42.6326			9.53934
	2.6847	2.7112		2.69795		34.9776			12.0284
	2.3674	2.3739		2.37065		31.5242			8.16034
	2.1745	2.1778		2.17615		37.0498			6.31208
	1.9653	1.9507		1.958		30.6075			4.59774
	1.8439	1.8519		1.8479		23.3746			3.86493
	2.0407	2.0343		2.0375		30.2813			5.18083
	2.0747	2.077		2.07585		54.7104			5.47891
	1.8496	1.8496		1.8496		56.9708			3.87561
	1.4747	1.4582		1.46645		45.3937			1.93156
	1.677	1.6656		1.6713		40.4298			2.85936
	1.2085	1.205		1.20675		23.7745			1.07636
	1.3209	1.2938		1.30735		355.667			1.36862
	1.6313	1.633		1.63215		339.961			2.66309
	1.1709	1.135		1.15295		311.272			0.938723
	0.9644	0.9346		0.9495		290.992			0.524313
	0.4985	0.4867		0.4926		33.5073			0.0732132
	0.718	0.7439		0.73095		85.0535			0.239204
	1.0867	1.0538		1.07025		67.0351			0.750865
	0.5309	0.5212		0.52605		12.5063			0.0891635
	0.542	0.4379		0.48995		274.767			0.072038
	0.8991	0.8731		0.8861		68.1617			0.426142
	1.1998	1.1838		1.1918		47.3388			1.03685
	0.9132	0.9112		0.9122		48.9985			0.464918
	1.1273	1.1661		1.1467		56.2858			0.92354
	1.6874	1.6827		1.68505		33.889			2.93052
	1.3569	1.3117		1.3343		14.4879			1.45501
	1.3729	1.3071		1.34		4.1053			1.47374
	1.4546	1.4388		1.4467		4.8651			1.85456
	1.846	1.8519		1.84895		30.9328			3.87152
	1.9914	2.005		1.9982		39.1525			4.88678
	2.0185	2.0269		2.0227		28.0609			5.06875
	1.9775	1.9691		1.9733		354.331			4.70636
	1.9312	1.9337		1.93245		334.201			4.42009
	2.1736	2.1769		2.17525		335.432			6.30425
	2.1125	2.1176		2.11505		326.371			5.79519
	1.9276	1.933		1.9303		324.882			4.40535
	2.3527	2.3734		2.36305		321.032			8.08211
	2.3887	2.4018		2.39525		317.002			8.41703
	1.9594	1.9569		1.95815		317.569			4.59879
	2.2354	2.2414		2.2384		330.213			6.86941
	2.0232	2.0367		2.02995		325.94			5.12345
	1.826	1.8103		1.81815		299.49			3.68125
	1.8589	1.8339		1.8464		276.336			3.85552
	1.9735	1.9683		1.9709		287.177			4.68921
	1.4009	1.3772		1.38905		294.691			1.64157
	1.0981	1.0875		1.0928		304.003			0.799334
	1.8513	1.8455		1.8484		290.918			3.86807
	2.2681	2.2689		2.2685		292.869			7.15027
	2.1309	2.1326		2.13175		295.777			5.93355
	2.0064	2.0055		2.00595		291.515			4.94386
	2.0643	2.0691		2.0667		290.215			5.40678
	2.6336	2.6502		2.6419		292.493			11.2942
	2.9065	2.9138		2.91015		289.401			15.0957
	2.9313	2.9235		2.9274		282.515			15.3657
	3.1892	3.1727		3.18095		275.925			19.7141
	2.7076	2.7073		2.70745		285.261			12.1559
	3.0282	3.0111		3.01965		276.528			16.8646
	2.8846	2.8822		2.8834		286.072			14.6832
	2.4054	2.4132		2.4093		289.186			8.56601
	1.9325	1.9265		1.9295		290.392			4.39988
	2.0629	2.0074		2.03515		273.525			5.16292
	1.9191	1.8558		1.88745		273.296			4.11844
	1.8131	1.8137		1.8134		278.368			3.65247
	1.6767	1.6629		1.6698		288.332			2.85167
	1.4077	1.3206		1.36415		330.966			1.55486
	2.562	2.5122		2.5371		348.111			10.0027
	2.5649	2.4644		2.51465		351.602			9.73955
	2.6946	2.6284		2.6615		3.513			11.5474
	3.0315	2.9089		2.9702		18.3971			16.0496
	3.6362	3.6082		3.6222		29.0334			29.1087
	3.0958	2.8509		2.97335		21.206			16.1007
	3.7511	3.6693		3.7102		22.5162			31.2823
	3.4976	3.4642		3.4809		28.9026			25.8334
	4.7428	4.6812		4.712		7.4789			64.0799
	4.644	4.5192		4.5816		6.4583			58.9057
	3.6962	3.5865		3.64135		3.5324			29.5729
	4.2878	4.2721		4.27995		37.7234			48.02
	3.7605	3.5287		3.6446		7.9843			29.6521
	4.4815	4.4327		4.4571		22.9685			54.2329
	4.7892	4.8154		4.8023		35.4862			67.835
	4.457	4.4536		4.4553		24.6699			54.1673
	4.5601	4.4149		4.4875		38.0271			55.3502
	4.7601	4.6133		4.6867		23.977			63.0533
	5.4779	5.4865		5.4822		31.7453			100.918
	4.8528	4.875		4.8639		41.8583			70.479
	4.8088	4.7439		4.77635		27.7153			66.7413
	4.0705	3.8639		3.9672		27.0774			38.2436
	5.0009	4.9823		4.9916		28.6686			76.1773
	4.2515	4.27		4.26075		37.8194			47.3766
	5.4564	5.3271		5.39175		22.3848			96.0053
	5.3843	5.354		5.36915		34.8386			94.8031
	4.1642	3.8715		4.01785		12.8201			39.7271
	4.7922	4.6081		4.70015		26.9481			63.5977
	4.5389	4.4713		4.5051		36.1957			56.004
	3.4208	3.2991		3.35995		13.6919			23.233
	4.0708	4.0458		4.0583		49.2884			40.9391
	4.6129	4.6348		4.62385		39.3828			60.5504
	5.1781	5.2223		5.2002		37.7355			86.1323
	4.0961	4.095		4.09555		42.5637			42.0768
	2.722	2.7262		2.7241		47.0685			12.3816
	3.1673	3.029		3.09815		33.9484			18.2143
	3.2397	3.2327		3.2362		38.6264			20.7593
	2.7199	2.6965		2.7082		49.396			12.166
	2.7314	2.6515		2.69145		29.4142			11.9417
	3.0976	3.0677		3.08265		44.3263			17.9423
	4.2496	4.2823		4.26595		59.9089			47.5503
	4.241	4.24		4.2405		60.0694			46.7043
	4.2696	4.2698		4.2697		64.7476			47.6758
	4.4506	4.4556		4.4531		67.7317			54.0871
	4.3754	4.3899		4.38265		43.7146			51.5604
	4.7358	4.7588		4.7473		51.823			65.5309
	4.7187	4.7296		4.72415		52.43			64.5769
	4.706	4.7444		4.7252		44.5796			64.62
	4.531	4.5391		4.53505		57.1241			57.1284
	3.8828	3.912		3.8974		57.5206			36.2603
	3.9664	3.9777		3.97205		61.07			38.384
	4.5083	4.536		4.52215		65.2309			56.6423
	4.5178	4.5456		4.5317		63.3826			57.0019
	4.5191	4.5369		4.528		66.4021			56.8624
	6.356	6.3979		6.37695		66.7854			158.835
	6.8011	6.8445		6.8228		64.4538			194.533
	7.1717	7.2243		7.198		66.2134			228.424
	7.0121	7.0611		7.0366		69.5901			213.4
	7.3543	7.4004		7.37735		72.1406			245.928
	7.2612	7.3092		7.2852		73.2463			236.827
	6.9169	6.9549		6.9359		71.4381			204.369
	7.0876	7.1402		7.1139		75.313			220.511
	7.2522	7.2934		7.2728		75.6617			235.619
	6.272	6.2796		6.2758		81.0049			151.396
	6.1343	6.151		6.14265		80.2535			141.962
	5.97	6.0021		5.98605		75.5488			131.379
	5.4752	5.5517		5.51345		68.8609			102.654
	5.356	5.3906		5.3733		63.4941			95.0231
	5.0352	5.0695		5.05235		55.7317			78.9926
	4.1403	4.1817		4.161		43.3057			44.1265
	3.892	3.9401		3.91605		33.1327			36.7833
	3.7915	3.8287		3.8101		38.1635			33.8778
	3.9178	3.9582		3.938		45.3251			37.4053
	4.7607	4.8108		4.78575		49.4423			67.1361
	5.0356	5.0954		5.0655		47.8511			79.611
	4.8841	4.9388		4.91145		42.7602			72.5663
	4.5119	4.5693		4.5406		42.5476			57.3384
	5.0089	5.0641		5.0365		43.1771			78.2515
	4.8789	4.9509		4.9149		38.6505			72.7194
	4.9161	4.9801		4.9481		37.4174			74.203
	4.5242	4.5827		4.55345		31.1101			57.8266
	4.4791	4.5383		4.5087		25.8958			56.1384
	4.7806	4.8514		4.816		33.1522			68.4172
	5.2141	5.29		5.25205		34.4212			88.7345
	5.7455	5.8223		5.7839		34.3253			118.514
	5.7371	5.826		5.78155		37.0805			118.369
	5.2134	5.2861		5.24975		39.4287			88.618
	3.9071	3.9631		3.9351		40.8137			37.3227
	1.6391	1.6572		1.64815		38.8965			2.74218
	0.8665	0.8902		0.87835		42.3216			0.415058
	1.157	1.1793		1.16815		33.7039			0.976342
	1.0645	1.048		1.05625		9.883			0.721782
	0.6809	0.6906		0.68575		323.048			0.197517
	0.9842	0.9646		0.9744		276.488			0.566654
	0.9304	0.8972		0.9138		281.293			0.467369
	1.1977	1.1832		1.19045		294.863			1.03333
	1.4952	1.484		1.4896		309.526			2.02449
	1.8523	1.8576		1.85495		329.392			3.90933
	2.4199	2.4462		2.43305		344.731			8.82184
	2.9029	2.9235		2.9132		340.338			15.1432
	3.0913	3.12		3.10565		344.472			18.3469
	2.7394	2.776		2.7577		333.358			12.8454
	2.7244	2.7486		2.7365		336.718			12.5514
	2.5762	2.5953		2.58575		306.902			10.5893
	2.8593	2.8508		2.85505		295.231			14.2543
	4.0047	3.9924		3.99855		277.365			39.1574
	4.0115	3.9646		3.98805		259.787			38.8497
	3.9609	3.9072		3.93405		252.166			37.2929
	3.9515	3.9103		3.9309		253.306			37.2034
	3.9335	3.8923		3.9129		254.421			36.6946
	3.643	3.5918		3.6174		248.074			28.9932
	3.3135	3.2538		3.28365		232.408			21.6859
	3.3006	3.2275		3.26405		224.919			21.2998
	3.5651	3.4988		3.53195		232.132			26.9867
	3.5363	3.4598		3.49805		222.202			26.2171
	3.8108	3.7305		3.77065		219.129			32.8363
	3.6301	3.5557		3.5929		210.296			28.4081
	3.0702	3.0448		3.0575		199.093			17.5067
	3.3529	3.4681		3.4105		198.552			24.2974
	2.9583	3.1239		3.0411		183.862			17.2265
	2.3921	2.7532		2.57265		196.816			10.4291
	2.0235	2.1919		2.1077		200.778			5.73499
	2.1085	2.1298		2.11915		205.497			5.82896
	1.8439	2.0066		1.92525		195.568			4.37087
	2.0046	1.9956		2.0001		207.07			4.90074
	2.4257	2.3832		2.40445		206.385			8.51439
	2.2521	2.2008		2.22645		214.171			6.75997
	2.425	2.3759		2.40045		222.571			8.47196
	2.3166	2.2636		2.2901		231.727			7.35647
	1.953	1.9141		1.93355		234.707			4.42764
	1.6934	1.6568		1.6751		231.931			2.87891
	1.11	1.0826		1.0963		237.918			0.807039
	1.2252	1.1723		1.19875		252.191			1.0551
	0.8761	0.8462		0.86115		265.294			0.391149
	1.2643	1.2301		1.2472		270.389			1.18827
	1.5148	1.4863		1.50055		273.192			2.06946
	1.885	1.8765		1.88075		275.277			4.07473
	1.8245	1.8122		1.81835		276.498			3.68246
	1.9887	1.952		1.97035		284.873			4.68529
	2.0931	2.0777		2.0854		282.626			5.55487
	2.2004	2.1894		2.1949		284.691			6.47665
	2.2985	2.3193		2.3089		291.756			7.53913
	2.2262	2.1555		2.19085		286.553			6.44086
	2.0799	2.0656		2.07275		286.654			5.4544
	1.5421	1.5139		1.528		288.025			2.18512
	0.9515	0.9567		0.9541		333.975			0.531971
	1.1729	1.1502		1.16155		332.858			0.959886
	1.112	1.1305		1.12125		322.054			0.863403
	0.8015	0.7283		0.7649		255.506			0.274107
	0.6938	0.6646		0.6792		186.007			0.191911
	0.9347	0.991		0.96285		242.065			0.546741
	2.0131	2.0102		2.01165		28.8342			4.98613
	2.4886	2.4624		2.4755		359.428			9.29169
	2.2824	2.1193		2.20085		14.1219			6.52946
	1.8721	1.8894		1.88075		60.772			4.07473
	1.637	1.6365		1.63675		19.571			2.68567
	1.0577	0.9746		1.01615		334.276			0.642657
	2.469	2.4323		2.45065		23.9916			9.01467
	2.4887	2.4307		2.4597		35.518			9.11491
	1.7049	1.7405		1.7227		77.9208			3.13137
	2.3884	2.2928		2.3406		4.5899			7.85394
	3.1449	3.0323		3.0886		4.7495			18.0464
	3.3675	3.2333		3.3004		16.9014			22.0194
	1.6056	1.4656		1.5356		1.9078			2.21789
	3.3153	3.2595		3.2874		13.2752			21.7602
	3.4814	3.426		3.4537		45.7515			25.2325
	2.9538	2.9763		2.96505		30.0372			15.9662
	3.1087	2.9608		3.03475		11.2255			17.1189
	3.7393	3.7169		3.7281		44.7114			31.7372
	3.2808	3.143		3.2119		23.9684			20.2951
	2.4063	2.3712		2.38875		22.3461			8.34869
	1.9929	1.9075		1.9502		34.5197			4.54301
	3.5177	3.3728		3.44525		23.269			25.0477
	2.4008	2.4174		2.4091		43.5698			8.56388
	3.8103	3.7931		3.8017		43.116			33.6542
	3.5197	3.4653		3.4925		25.0583			26.0925
	2.9885	2.9117		2.9501		7.8334			15.7259
	3.1704	3.1492		3.1598		14.6805			19.3235
	3.8589	3.8475		3.8532		25.9116			35.0405
	4.0824	4.0654		4.0739		41.3436			41.413
	4.3607	4.3604		4.36055		32.6331			50.7844
	3.446	3.4814		3.4637		45.1959			25.4523
	3.3758	3.3511		3.36345		70.0733			23.3056
	4.908	4.9146		4.9113		55.5651			72.5597
	3.2414	3.2438		3.2426		49.8662			20.8827
	2.9422	2.8409		2.89155		29.6671			14.8081
	3.3653	3.3569		3.3611		62.3697			23.2568
	4.1013	4.0762		4.08875		66.9963			41.8676
	4.7388	4.7348		4.7368		83.1076			65.097
	5.6149	5.6431		5.629		68.0917			109.245
	5.2997	5.2876		5.29365		71.3882			90.8598
	6.0609	6.0682		6.06455		72.6338			136.616
	5.0855	5.1205		5.103		73.6088			81.3922
	5.6052	5.613		5.6091		73.3098			108.09
	6.6888	6.7188		6.7038		72.2202			184.531
	6.6953	6.7218		6.70855		70.7909			184.923
	6.9634	6.9946		6.979		70.7687			208.202
	6.8394	6.8677		6.85355		71.4016			197.175
	6.1414	6.168		6.1547		74.4381			142.8
	7.4209	7.4879		7.4544		71.7504			253.714
	7.8716	7.8456		7.8586		69.2703			297.264
	7.5475	7.5972		7.57235		68.3242			265.949
	7.5547	7.6308		7.59275		66.4524			268.104
	8.1183	8.173		8.14565		66.5537			331.042
	6.9315	6.9991		6.9653		65.4593			206.979
	6.0385	6.0637		6.0511		73.0663			135.709
	6.3452	6.3281		6.33665		70.4891			155.842
	5.51	5.5238		5.5169		71.3778			102.847
	5.5352	5.6084		5.5718		61.5778			105.948
	5.1731	5.2236		5.19835		61.7742			86.0404
	5.6573	5.6901		5.6737		60.7773			111.868
	6.3403	6.4165		6.3784		59.2685			158.943
	5.4726	5.5349		5.50375		54.3188			102.113
	5.9966	6.0547		6.02565		57.149			134.004
	6.4547	6.5019		6.4783		56.6198			166.529
	6.7909	6.8489		6.8199		54.66			194.285
	7.192	7.2913		7.24165		53.3392			232.605
	6.6783	6.7425		6.7104		49.9965			185.077
	6.3995	6.4754		6.43745		51.0665			163.398
	6.0241	6.0973		6.0607		45.8909			136.356
	5.9935	6.0638		6.02865		45.949			134.204
	6.3889	6.4381		6.4135		50.997			161.581
	5.8185	5.8709		5.8447		49.0321			122.291
	6.0701	6.1388		6.10445		48.1413			139.33
	6.2924	6.3739		6.33315		44.7317			155.584
	7.3541	7.4394		7.39675		47.1923			247.873
	7.6693	7.7646		7.71695		47.7598			281.477
	7.209	7.294		7.2515		47.9531			233.555
	6.8326	6.9065		6.86955		50.5681			198.56
	6.3603	6.4196		6.38995		54.8636			159.808
	6.8505	6.9097		6.8801		55.0515			199.476
	7.3415	7.3991		7.3703		53.254			245.223
	7.6508	7.7239		7.68735		53.0467			278.251
	6.9637	7.0291		6.9964		57.8905			209.764
	7.6809	7.7642		7.72255		58.24			282.09
	8.4602	8.5593		8.50975		56.8774			377.447
	7.9647	8.0735		8.0191		56.5321			315.852
	7.1092	7.1808		7.145		54.7717			223.415
	6.4756	6.5513		6.51345		51.4016			169.254
	6.2721	6.3418		6.30695		43.8101			153.661
	5.5751	5.6579		5.6165		42.7917			108.518
	4.9098	4.9745		4.94215		35.3088			73.9356
	4.586	4.6409		4.61345		31.4562			60.1428
	4.7944	4.8573		4.82585		30.3289			68.8379
	5.4308	5.5105		5.47065		29.6134			100.282
	5.4938	5.5578		5.5258		33.2074			103.346
	5.7651	5.8598		5.81245		35.9649			120.277
	7.1707	7.265		7.21785		36.6699			230.319
	7.9604	8.0465		8.00345		38.7706			314.006
	8.3195	8.4601		8.3898		35.4203			361.71
	8.4645	8.6153		8.5399		31.7158			381.474
	8.5508	8.6764		8.6136		26.4806			391.435
	7.7094	7.6944		7.7019		17.3317			279.834
	8.9592	8.4343		8.69675		12.0679			402.881
	9.1551	8.6525		8.9038		12.0891			432.347
	7.8861	7.9016		7.89385		15.7276			301.282
	7.5384	7.6095		7.57395		18.021			266.117
	6.0153	6.0144		6.01485		18.5212			133.285
	6.6769	6.7667		6.7218		22.632			186.021
	5.2789	5.3646		5.32175		36.7681			92.3144
	5.743	5.8397		5.79135		30.5955			118.972
	6.8607	6.9644		6.91255		25.1769			202.312
	6.9489	7.0393		6.9941		23.2256			209.557
	7.5597	7.6267		7.5932		19.8791			268.152
	7.3074	7.1139		7.21065		12.8477			229.63
	7.1631	7.1498		7.15645		13.7098			224.491
	7.1503	7.2054		7.17785		16.8557			226.511
	7.3527	7.4139		7.3833		17.785			246.523
	7.5758	7.2224		7.3991		12.0702			248.109
	7.0966	6.9861		7.04135		12.7629			213.833
	5.9357	5.9999		5.9678		19.7684			130.181
	5.6874	5.7677		5.72755		33.8548			115.083
	4.9842	5.0481		5.01615		45.0384			77.3068
	5.4466	5.5471		5.49685		42.6294			101.73
	4.0343	4.0844		4.05935		38.1115			40.9709
	3.738	3.7784		3.7582		36.4943			32.5122
	3.27	3.2986		3.2843		33.4302			21.6987
	3.521	3.4813		3.50115		25.0548			26.2868
	3.1108	3.0215		3.06615		4.5404			17.6558
	3.405	3.3378		3.3714		6.9889			23.4713
	3.4425	3.3295		3.386		3.8881			23.7775
	4.5217	4.3587		4.4402		12.4086			53.6184
	4.7182	4.558		4.6381		12.6028			61.112
	4.0928	3.9445		4.01865		10.6932			39.7509
	5.5731	5.2521		5.4126		13.3001			97.1234
	5.8033	5.7558		5.77955		18.2658			118.246
	5.6753	5.566		5.62065		27.6456			108.759
	6.7595	6.7716		6.76555		21.9486			189.677
	5.9193	5.9176		5.91845		27.1159			126.978
	5.1508	5.1899		5.17035		23.0496			84.6576
	4.1131	4.1141		4.1136		18.831			42.6356
	4.4406	4.3972		4.4189		25.2384			52.8504
	4.835	4.8258		4.8304		27.4439			69.0328
	4.7994	4.7685		4.78395		24.1619			67.0604
	4.5844	4.5997		4.59205		25.2628			59.3097
	5.2193	5.2757		5.2475		48.9504			88.5041
	5.5592	5.6194		5.5893		45.1253			106.949
	4.9418	5.0113		4.97655		40.7877			75.4903
	4.9518	5.0242		4.988		35.7014			76.0126
	5.1441	5.1866		5.16535		26.2543			84.4122
	4.6841	4.7102		4.69715		34.0001			63.476
	4.5183	4.4831		4.5007		31.6528			55.8401
	4.8081	4.8154		4.81175		32.8986			68.2363
	4.7984	4.7193		4.75885		27.4436			66.0104
	5.2341	5.2116		5.22285		26.1229			87.2627
	6.761	6.8234		6.7922		28.873			191.928
	7.6551	7.7623		7.7087		34.3338			280.575
	6.1022	6.1285		6.11535		30.1633			140.078
	7.2402	7.309		7.2746		30.8375			235.794
	6.6577	6.6864		6.67205		36.7994			181.921
	6.6491	6.72		6.68455		43.5677			182.946
	5.6161	5.6702		5.64315		37.8893			110.07
	6.2909	6.3434		6.31715		47.037			154.408
	6.6846	6.7988		6.7417		46.4978			187.678
	7.445	7.5481		7.49655		49.436			258.042
	6.7796	6.8307		6.80515		54.7932			193.028
	6.9453	7.0067		6.976		56.0874			207.934
	7.2443	7.2885		7.2664		53.7271			234.998
	6.4958	6.5362		6.516		52.7293			169.453
	6.634	6.7055		6.66975		53.7071			181.733
	6.2688	6.3247		6.29675		66.7729			152.917
	6.6935	6.7131		6.7033		65.1958			184.49
	5.8962	5.9278		5.912		59.0922			126.564
	6.4488	6.4939		6.47135		60.0198			165.993
	5.6987	5.7576		5.72815		50.2673			115.12
	5.8724	5.9151		5.89375		56.2941			125.395
	5.3547	5.3794		5.36705		52.8848			94.6919
	5.1051	5.1281		5.1166		62.1742			82.0447
	6.4478	6.4762		6.462		74.4642			165.275
	6.4537	6.4561		6.4549		77.8758			164.731
	5.925	5.9193		5.92215		77.635			127.217
	5.3146	5.3329		5.32375		74.9349			92.4185
	5.9859	6.0185		6.0022		71.9777			132.446
	6.3419	6.361		6.35145		77.561			156.937
	5.8991	5.9182		5.90865		76.6378			126.349
	5.8414	5.8645		5.85295		67.5104			122.809
	5.7507	5.8148		5.78275		67.06			118.443
	5.8257	5.896		5.86085		61.5396			123.307
	5.9765	6.032		6.00425		68.3095			132.581
	6.5735	6.6196		6.59655		69.3612			175.815
	6.4746	6.4949		6.48475		70.6658			167.027
	6.6018	6.6463		6.62405		65.7517			178.023
	6.0982	6.1301		6.11415		68.5498			139.996
	5.3633	5.3845		5.3739		73.2864			95.055
	5.5776	5.5843		5.58095		77.1062			106.471
	6.0257	6.0224		6.02405		79.8407			133.897
	7.3858	7.4392		7.4125		74.2527			249.46
	6.3157	6.3358		6.32575		75.3844			155.039
	7.4589	7.5219		7.4904		84.6138			257.407
	6.879	6.9147		6.89685		85.0564			200.936
	7.1081	7.1228		7.11545		87.5668			220.655
	7.4999	7.4914		7.49565		85.5088			257.949
	7.1784	7.1818		7.1801		86.1178			226.724
	6.8207	6.8324		6.82655		80.454			194.854
	5.9514	5.9956		5.9735		64.3352			130.555
	6.4656	6.5576		6.5116		40.7841			169.11
	5.6358	5.7005		5.66815		40.9314			111.54
	6.1484	6.1802		6.1643		54.2904			143.469
	5.4399	5.4812		5.46055		66.2504			99.7276
	5.9514	5.9874		5.9694		64.7636			130.286
	5.9782	6.0495		6.01385		66.6669			133.218
	6.5917	6.6133		6.6025		67.9294			176.291
	5.8517	5.8514		5.85155		79.9826			122.721
	6.3809	6.4257		6.4033		72.9355			160.812
	5.679	5.7465		5.71275		70.793			114.194
	7.4671	7.5277		7.4974		66.2752			258.13
	7.8442	7.8945		7.86935		70.1367			298.485
	9.0419	9.1034		9.07265		71.1428			457.413
	7.1619	7.2123		7.1871		65.6051			227.388
	6.8424	6.8819		6.86215		68.7638			197.919
	6.3592	6.4369		6.39805		68.8011			160.416
	7.6703	7.7258		7.69805		64.5187			279.414
	7.6882	7.7872		7.7377		50.8647			283.754
	7.0942	7.1854		7.1398		39.2079			222.928
	6.7781	6.8752		6.82665		40.4334			194.863
	6.0047	6.1005		6.0526		35.7929			135.81
	6.7175	6.8308		6.77415		33.2635			190.402
	7.4321	7.5421		7.4871		33.9815			257.067
	7.4238	7.5013		7.46255		29.7684			254.547
	7.9414	8.037		7.9892		28.851			312.332
	7.9915	8.0873		8.0394		32.8055			318.256
	8.4796	8.6142		8.5469		37.1696			382.412
	8.0896	8.2358		8.1627		42.9949			333.125
	7.1805	7.2854		7.23295		44.7101			231.767
	7.0666	7.1626		7.1146		44.8336			220.576
	6.6144	6.7031		6.65875		43.1557			180.836
	7.5068	7.637		7.5719		36.6259			265.901
	7.9611	8.0771		8.0191		34.8919			315.852
	8.57	8.6883		8.62915		37.0041			393.559
	9.2066	9.3437		9.27515		46.6949			488.73
	9.5003	9.6399		9.5701		38.5874			536.853
	9.4116	9.5069		9.45925		36.0686			518.413
	10.7727	10.9156		10.8441		40.9337			781.075
	9.808	9.9609		9.88445		35.4537			591.512
	9.5257	9.6799		9.6028		30.6245			542.375
	10.2269	10.4015		10.3142		28.9196			672.067
	10.2594	10.3965		10.3279		23.6653			674.759
	10.2119	10.3699		10.2909		26.9351			667.523
	8.8042	8.9351		8.86965		23.657			427.391
	9.0446	9.1826		9.1136		24.5614			463.635
	8.8208	8.9516		8.8862		24.3094			429.788
	9.6836	9.84		9.7618		31.8385			569.765
	10.2707	10.4446		10.3576		30.7682			680.597
	9.0705	9.2158		9.14315		29.7663			468.159
	8.794	8.927		8.8605		29.3504			426.07
	7.388	7.5075		7.44775		30.6912			253.035
	7.6833	7.813		7.74815		37.9415			284.905
	8.3597	8.4485		8.4041		22.4372			363.563
	8.7603	8.8781		8.8192		24.1122			420.14
	8.0556	8.1305		8.09305		19.7516			324.67
	7.8407	7.915		7.87785		19.6136			299.453
	7.8249	7.8222		7.82355		14.1991			293.304
	7.5131	7.1402		7.32665		11.8153			240.892
	7.3989	7.0629		7.2309		7.1374			231.57
	8.4252	7.7417		8.08345		8.2968			323.516
	9.3028	9.1951		9.24895		14.8355			484.6
	9.8215	9.3591		9.5903		13.3604			540.26
	10.1689	9.1052		9.63705		9.4355			548.199
	9.4113	8.6015		9.0064		10.9121			447.466
	10.5808	10.5442		10.5625		15.1178			721.782
	10.6829	10.7546		10.7188		17.9996			754.29
	9.2501	9.2197		9.2349		18.3133			482.395
	8.5932	8.3093		8.45125		14.0537			369.717
	7.5547	7.1307		7.3427		10.8321			242.479
	7.7938	7.5792		7.6865		16.0416			278.158
	8.3854	8.3915		8.38845		19.9763			361.536
	7.7641	7.7982		7.78115		22.1728			288.561
	7.7735	7.6794		7.72645		18.4358			282.518
	7.9394	7.8002		7.8698		16.3414			298.536
	7.3549	7.2571		7.306		18.9877			238.861
	7.4984	7.5036		7.501		20.6388			258.502
	8.4587	8.3398		8.39925		16.44			362.934
	7.9705	7.6979		7.8342		15.5073			294.503
	7.8711	7.7515		7.8113		20.0571			291.928
	7.3117	7.0793		7.1955		15.8983			228.186
	7.6623	7.5625		7.6124		19.9677			270.191
	8.2059	7.9976		8.10175		15.0524			325.719
	7.9405	7.7409		7.8407		17.9579			295.237
	6.9915	6.9302		6.96085		23.5937			206.582
	7.5803	7.6201		7.6002		29.1504			268.894
	8.4398	8.4954		8.4676		26.6114			371.867
	8.6108	8.722		8.6664		31.4944			398.678
	8.5745	8.6864		8.63045		32.5724			393.737
	7.9153	8.0562		7.98575		36.7157			311.927
	9.0285	9.1857		9.1071		35.1938			462.643
	8.1122	8.228		8.1701		31.105			334.032
	7.311	7.4477		7.37935		33.8116			246.128
	7.2573	7.3279		7.2926		27.7184			237.549
	6.8624	6.9716		6.917		32.2396			202.703
	6.8712	6.9558		6.9135		30.3285			202.395
	6.7851	6.8713		6.8282		28.679			194.996
	6.9588	7.0426		7.0007		32.2096			210.151
	6.2814	6.3837		6.33255		37.3632			155.54
	7.6803	7.8019		7.7411		36.6691			284.128
	7.7323	7.8088		7.77055		30.9837			287.383
	7.5184	7.5222		7.5203		27.2706			260.502
	6.6025	6.5185		6.5605		27.604			172.949
	7.3491	7.4048		7.37695		27.3768			245.888
	8.0086	8.0886		8.0486		31.7604			319.35
	7.4668	7.5455		7.50615		34.9751			259.035
	7.3046	7.4269		7.36575		38.5643			244.769
	7.1102	7.1955		7.15285		32.697			224.152
	6.4402	6.5168		6.4785		31.3372			166.544
	6.0444	6.1092		6.0768		28.6004			137.446
	6.9175	7.0297		6.9736		31.3663			207.719
	6.7355	6.5695		6.6525		22.974			180.327
	7.359	7.2542		7.3066		19.8924			238.92
	7.8337	7.7265		7.7801		15.9328			288.444
	7.9666	7.8971		7.93185		18.5275			305.654
	7.7927	7.7556		7.77415		19.7852			287.783
	7.4983	7.4546		7.47645		21.7712			255.972
	7.8693	7.9067		7.888		21.1714			300.612
	6.9416	6.9304		6.936		21.5814			204.378
	7.3658	7.4011		7.38345		28.3656			246.538
	8.0981	8.1895		8.1438		28.3254			330.817
	8.3162	8.3754		8.3458		28.6755			356.049
	8.5458	8.6576		8.6017		27.3523			389.815
	8.3661	8.4118		8.38895		26.3385			361.6
	8.5504	8.6804		8.6154		28.4173			391.681
	8.4559	8.568		8.51195		26.3016			377.74
	7.6081	7.5858		7.59695		22.0077			268.549
	7.9762	8.0638		8.02		23.7303			315.958
	6.8029	6.8695		6.8362		24.5553			195.682
	6.8283	6.9152		6.87175		28.4144			198.75
	7.3992	7.505		7.4521		34.2058			253.479
	7.7701	7.8708		7.82045		35.1406			292.955
	7.6046	7.7216		7.6631		36.9792			275.626
	7.3274	7.4334		7.3804		38.9588			246.233
	7.2261	7.3315		7.2788		30.4085			236.203
	7.4615	7.5331		7.4973		24.5455			258.119
	7.5604	7.6646		7.6125		25.1856			270.202
	7.4187	7.5422		7.48045		30.6393			256.383
	7.8072	7.8859		7.84655		24.7567			295.898
	7.8699	8.0008		7.93535		27.1313			306.058
	8.1702	8.2915		8.23085		26.4131			341.539
	8.0653	8.1995		8.1324		30			329.429
	7.8679	7.9608		7.91435		31.7171			303.635
	7.0902	7.1895		7.13985		37.1256			222.932
	6.8278	6.9406		6.8842		34.9373			199.833
	6.5997	6.6795		6.6396		27.0449			179.28
	7.1704	7.2771		7.22375		25.5652			230.884
	7.6182	7.7182		7.6682		22.9572			276.176
	8.0372	8.1517		8.09445		22.3822			324.839
	8.436	8.5282		8.4821		20.1116			373.78
	7.3661	7.4303		7.3982		18.5002			248.019
	6.485	6.5212		6.5031		21.3613			168.449
	8.005	8.0966		8.0508		21.2178			319.612
	7.7344	7.7894		7.7619		19.9933			286.425
	7.7969	7.863		7.82995		20.8641			294.024
	8.2016	8.2707		8.23615		20.4479			342.199
	8.0779	8.136		8.10695		19.3963			326.346
	8.615	8.6901		8.65255		20.433			396.77
	8.144	8.1845		8.16425		19.9908			333.315
	7.705	7.7874		7.7462		21.7247			284.69
	7.7259	7.8244		7.77515		21.9772			287.894
	7.7578	7.8619		7.80985		22.6735			291.766
	7.6021	7.6916		7.64685		22.3148			273.876
	7.4278	7.5478		7.4878		24.1313			257.14
	7.5957	7.7096		7.65265		24.7564			274.5
	8.0792	8.2035		8.14135		26.4726			330.518
	7.5389	7.6578		7.59835		25.8106			268.698
	7.1722	7.267		7.2196		26.0712			230.487
	6.9604	7.066		7.0132		28.1323			211.278
	7.6088	7.7259		7.66735		28.2408			276.084
	8.4816	8.6258		8.5537		25.476			383.326
	7.9793	8.0832		8.03125		23.6842			317.289
	7.8964	7.9815		7.93895		24.0191			306.475
	8.2338	8.3402		8.287		24.3924			348.577
	8.649	8.7397		8.69435		22.6427			402.548
	8.2525	8.3079		8.2802		21.6259			347.719
	7.7797	7.8532		7.81645		25.2616			292.506
	7.4248	7.5396		7.4822		28.2854			256.563
	7.3918	7.5103		7.45105		29.0473			253.372
	7.9008	8.0188		7.9598		27.2822			308.896
	8.3254	8.4754		8.4004		29.9773			363.083
	7.8804	8.0149		7.94765		30.4156			307.484
	7.5362	7.6689		7.60255		30.0111			269.144
	7.6636	7.7851		7.72435		30.1592			282.288
	8.1599	8.2894		8.22465		29.626			340.768
	8.0293	8.1423		8.0858		26.8177			323.799
	7.5369	7.6494		7.59315		30.0723			268.146
	7.2495	7.3897		7.3196		35.9575			240.197
	8.0016	8.1516		8.0766		31.6786			322.695
	8.9682	9.1176		9.0429		28.8331			452.928
	9.1846	9.2664		9.2255		21.9723			480.923
	9.0398	9.1452		9.0925		24.2043			460.422
	8.9365	9.0678		9.00215		28.0043			446.833
	9.2225	9.3866		9.30455		30.5324			493.392
	8.539	8.6608		8.5999		35.0005			389.571
	8.83	8.9687		8.89935		35.9216			431.699
	9.4347	9.5916		9.51315		32.6194			527.326
	8.7322	8.8988		8.8155		30.8655			419.611
	9.1584	9.2902		9.2243		25.9415			480.736
	8.6838	8.7673		8.72555		21.8549			406.897
	7.7206	7.7629		7.74175		22.527			284.2
	7.1314	7.2091		7.17025		27.7743			225.792
	7.3832	7.4735		7.42835		31.5487			251.063
	7.5213	7.6212		7.57125		30.745			265.833
	7.3885	7.4961		7.4423		31.2992			252.48
	7.3719	7.4862		7.42905		31.412			251.134
	7.1041	7.2046		7.15435		28.1046			224.293
	7.0419	7.1268		7.08435		26.8089			217.774
	7.3756	7.4498		7.4127		24.1015			249.48
	7.5067	7.595		7.55085		23.6377			263.69
	7.154	7.2283		7.19115		23.224			227.772
	6.8264	6.8551		6.84075		25.0972			196.073
	6.7051	6.742		6.72355		25.2086			186.167
	6.929	6.9811		6.95505		25.2421			206.066
	6.7498	6.7894		6.7696		24.4507			190.018
	6.909	6.941		6.925		24.6621			203.407
	7.0668	7.0503		7.05855		21.1214			215.403
	7.6449	7.5907		7.6178		19.2069			270.766
	8.3912	8.3731		8.38215		18.3988			360.722
	7.702	7.5868		7.6444		21.6486			273.613
	7.8895	7.9041		7.8968		22.7559			301.62
	7.9292	7.9586		7.9439		24.8335			307.049
	7.7912	7.7839		7.78755		21.4788			289.273
	8.7077	8.6046		8.65615		22.0817			397.265
	7.4313	7.4014		7.41635		24.5586			249.848
	7.4677	7.3663		7.417		29.625			249.914
	6.4859	6.4749		6.4804		33.8642			166.691
	6.7633	6.8034		6.78335		21.5502			191.178
	7.0396	7.1353		7.08745		26.1429			218.06
	6.9994	7.0127		7.00605		25.9381			210.633
	7.1731	7.2756		7.22435		28.8274			230.942
	6.4419	6.4847		6.4633		27.3563			165.375
	6.5581	6.6001		6.5791		28.4796			174.424
	5.8565	5.8901		5.8733		31.8319			124.095
	5.845	5.7054		5.7752		26.8203			117.98
	6.8246	6.9301		6.87735		37.0631			199.237
	6.8672	6.954		6.9106		34.655			202.141
	7.191	7.2748		7.2329		46.2426			231.763
	6.2984	6.3317		6.31505		39.8871			154.254
	6.6579	6.7321		6.695		43.1631			183.805
	5.6345	5.6157		5.6251		31.4773			109.018
	5.53	5.6161		5.57305		42.9487			106.019
	6.1932	6.2526		6.2229		47.3054			147.599
	5.5186	5.5535		5.53605		33.9097			103.922
	5.0316	5.0498		5.0407		36.5071			78.4474
	5.206	5.2693		5.23765		38.4039			88.0067
	4.9281	4.9554		4.94175		38.6789			73.9177
	5.3241	5.3891		5.3566		30.7155			94.1399
	5.6556	5.6779		5.66675		32.7561			111.457
	6.0853	6.176		6.13065		41.9462			141.132
	5.524	5.5736		5.5488		34.4098			104.641
	5.5728	5.6465		5.60965		38.8689			108.122
	4.9061	4.9614		4.93375		37.0682			73.5593
	4.8613	4.9277		4.8945		42.0712			71.8176
	3.9165	3.9633		3.9399		37.9115			37.4595
	3.8424	3.8527		3.84755		42.257			34.8866
	4.4203	4.4364		4.42835		33.8146			53.1902
	4.1554	4.1884		4.1719		32.7473			44.4742
	4.1564	4.1211		4.13875		24.1598			43.4224
	4.5609	4.5963		4.5786		23.9196			58.7901
	4.4611	4.3868		4.42395		18.4574			53.0318
	4.5272	4.5411		4.53415		18.9681			57.0944
	4.6349	4.5788		4.60685		14.3943			59.885
	4.2631	4.1129		4.188		14.3261			44.991
	4.5405	4.562		4.55125		16.4102			57.7428
	3.9153	3.8308		3.87305		15.3838			35.5849
	3.7804	3.8137		3.79705		22.5328			33.5309
	4.3341	4.3861		4.3601		22.8874			50.7686
	4.6109	4.6502		4.63055		18.4746			60.814
	4.7469	4.7791		4.763		16.1719			66.1832
	4.8228	4.8599		4.84135		17.5295			69.5033
	5.0046	5.034		5.0193		18.7387			77.4525
	5.3213	5.368		5.34465		21.5033			93.5113
	5.8239	5.8745		5.8492		18.4132			122.573
	5.9627	6.006		5.98435		16.9893			131.267
	5.7374	5.7726		5.755		16.2035			116.746
	5.6047	5.6679		5.6363		20.2437			109.67
	5.7895	5.8761		5.8328		27.0699			121.545
	5.9623	6.0587		6.0105		34.7674			132.996
	5.7966	5.865		5.8308		57.4926			121.42
	6.5787	6.6119		6.5953		73.7093			175.715
	6.2186	6.2757		6.24715		74.1281			149.332
	6.6673	6.7147		6.691		65.2573			183.476
	5.4247	5.4521		5.4384		67.0168			98.5189
	6.2432	6.2892		6.2662		71.252			150.702
	5.9296	5.9552		5.9424		70.0069			128.526
	5.7558	5.7949		5.77535		60.8799			117.989
	5.3918	5.429		5.4104		67.5264			97.005
	4.6753	4.6661		4.6707		89.9095			62.4097
	3.8837	3.8596		3.87165		101.767			35.5463
	3.4138	3.3923		3.40305		108.432			24.1385
	3.3273	3.306		3.31665		105.298			22.3463
	3.1761	3.1349		3.1555		106.014			19.2447
	3.2056	3.1949		3.20025		103.889			20.0751
	3.1861	3.134		3.16005		105.825			19.328
	3.5015	3.4657		3.4836		101.898			25.8935
	3.492	3.4503		3.47115		100.996			25.6169
	3.3867	3.357		3.37185		95.4499			23.4807
	3.5622	3.5529		3.55755		94.9981			27.5778
	4.0421	4.0687		4.0554		89.6261			40.8514
	4.7421	4.7243		4.7332		84.1928			64.9487
	4.4224	4.399		4.4107		83.6515			52.5568
	5.0891	5.1089		5.099		79.2038			81.201
	5.2632	5.31		5.2866		75.0531			90.4973
	5.6256	5.6531		5.63935		69.8451			109.848
	5.5718	5.6109		5.59135		65.1904			107.067
	5.4189	5.4797		5.4493		60.9225			99.1125
	5.0111	5.0411		5.0261		58.3845			77.7677
	5.073	5.1132		5.0931		61.8019			80.9194
	4.955	4.9933		4.97415		60.6644			75.3811
	5.9413	5.9988		5.97005		56.4818			130.329
	5.9999	6.0731		6.0365		50.4492			134.729
	7.0123	7.0908		7.05155		49.7093			214.763
	7.6965	7.77		7.73325		45.2004			283.265
	7.4273	7.5158		7.47155		43.8516			255.469
	7.5272	7.6273		7.57725		40.2617			266.465
	7.5793	7.6878		7.63355		39.3539			272.449
	7.2656	7.3597		7.31265		37.6825			239.514
	6.2294	6.3166		6.273		32.5463			151.193
	5.3651	5.4103		5.3877		29.7133			95.7891
	5.1512	5.1907		5.17095		29.9973			84.6871
	5.3436	5.4099		5.37675		29.3838			95.2063
	4.9977	5.0564		5.02705		30.054			77.8118
	4.4244	4.4843		4.45435		33.2072			54.1326
	4.8974	4.9745		4.93595		37.3743			73.6577
	5.0629	5.1591		5.111		37.5004			81.7756
	5.3825	5.4662		5.42435		36.4623			97.7573
	5.5816	5.67		5.6258		34.0792			109.058
	5.3948	5.473		5.4339		32.0388			98.2745
	5.4447	5.528		5.48635		32.9813			101.148
	5.6679	5.7474		5.70765		36.6187			113.888
	5.8453	5.92		5.88265		38.7785			124.688
	6.0542	6.1366		6.0954		40.2397			138.712
	5.8722	5.9565		5.91435		40.7397			126.715
	5.4524	5.5249		5.48865		39.0609			101.275
	5.8798	5.9757		5.92775		39.0463			127.578
	5.7924	5.871		5.8317		38.611			121.476
	5.8749	5.9608		5.91785		35.9078			126.94
	5.0137	5.082		5.04785		27.5073			78.7817
	4.5824	4.6395		4.61095		32.0637			60.0451
	4.5079	4.553		4.53045		33.6602			56.9548
	4.4225	4.4773		4.4499		31.2285			53.9706
	4.1237	4.1794		4.15155		30.9399			43.8265
	3.811	3.8543		3.83265		36.8763			34.4829
	3.5053	3.5502		3.52775		37.4144			26.8905
	3.6116	3.6628		3.6372		41.7561			29.4719
	3.3845	3.4287		3.4066		38.8272			24.2142
	3.1089	3.1335		3.1212		39.9644			18.6239
	2.6993	2.7295		2.7144		40.0231			12.2498
	2.8271	2.8451		2.8361		37.6831			13.9724
	3.2715	3.2721		3.2718		32.4445			21.4519
	3.216	3.2465		3.23125		31.2575			20.6642
	3.2923	3.3151		3.3037		33.7658			22.0855
	3.2281	3.2476		3.23785		31.9107			20.791
	3.4277	3.475		3.45135		31.6805			25.181
	3.4549	3.486		3.47045		31.9138			25.6014
	2.9246	2.8506		2.8876		30.7547			14.7475
	3.4431	3.4495		3.4463		35.1076			25.0706
	3.5896	3.5296		3.5596		31.5594			27.6255
	3.5284	3.5111		3.51975		33.4622			26.708
	4.3509	4.3668		4.35885		28.6013			50.725
	4.1836	4.1772		4.1804		32.876			44.7466
	4.0888	4.0393		4.06405		33.5331			41.1134
	3.9517	3.9478		3.94975		37.1463			37.7411
	5.0226	5.0688		5.0457		35.243			78.6811
	4.9192	4.8485		4.88385		30.0919			71.3498
	4.7333	4.7264		4.72985		41.8316			64.8109
	5.1169	5.1787		5.1478		32.6938			83.5547
	5.1532	5.1721		5.16265		44.264			84.2799
	4.337	4.3778		4.3574		35.7393			50.6744
	4.1028	4.1079		4.10535		48.7386			42.3796
	5.2793	5.3201		5.2997		62.3306			91.1717
	5.0289	5.0826		5.05575		60.6246			79.1522
	4.9517	5.013		4.98235		63.2408			75.7546
	4.37	4.3891		4.37955		52.3202			51.4511
	3.9207	3.9715		3.9461		42.7077			37.6366
	5.1311	5.152		5.14155		53.9303			83.2508
	4.6132	4.6553		4.63425		57.8904			60.9599
	4.744	4.8033		4.77365		66.117			66.6282
	4.7255	4.6984		4.71195		65.4767			64.0779
	4.5549	4.5808		4.56785		60.9271			58.377
	3.7045	3.7197		3.7121		57.452			31.3303
	4.8879	4.9161		4.902		51.4272			72.1483
	3.5447	3.5664		3.55555		52.6018			27.5313
	4.5817	4.5656		4.57365		31.8006			58.5996
	4.8359	4.8714		4.85365		46.3004			70.0344
	4.5463	4.6128		4.57955		56.4347			58.8267
	4.5804	4.5889		4.58465		65.732			59.0235
	4.3839	4.4199		4.4019		59.832			52.2428
	4.241	4.1657		4.20335		30.6927			45.4876
	4.78	4.82		4.8		43.064			67.7376
	4.4263	4.4697		4.448		40.3678			53.9014
	3.7723	3.798		3.78515		55.6006			33.2166
	3.8877	3.8281		3.8579		37.5137			35.1689
	4.5806	4.5605		4.57055		53.8353			58.4806
	5.1879	5.2717		5.2298		50.9622			87.6115
	3.6618	3.6585		3.66015		54.668			30.0333
	4.5747	4.5797		4.5772		62.6065			58.7362
	4.1805	4.1731		4.1768		68.9327			44.6311
	4.5034	4.4867		4.49505		70.9138			55.6301
	4.2035	4.2364		4.21995		59.2329			46.0286
	5.5934	5.6		5.5967		80.1878			107.375
	4.8178	4.7751		4.79645		74.3921			67.5874
	4.8121	4.8157		4.8139		77.6269			68.3278
	4.6816	4.6881		4.68485		76.1321			62.9786
	4.3482	4.3481		4.34815		80.4399			50.3523
	3.4945	3.4618		3.47815		92.3775			25.7722
	3.6961	3.6564		3.67625		92.513			30.4313
	4.6364	4.6475		4.64195		73.0474			61.2643
	4.2582	4.2719		4.26505		66.3153			47.5202
	3.9164	3.9102		3.9133		68.4895			36.7059
	3.9875	3.9941		3.9908		74.3076			38.9301
	3.9917	3.9815		3.9866		82.1343			38.8074
	4.0101	3.9939		4.002		83.237			39.2588
	3.548	3.5378		3.5429		81.5577			27.2385
	3.0738	3.0546		3.0642		82.6648			17.6221
	2.6661	2.6667		2.6664		89.1654			11.6113
	3.2181	3.2078		3.21295		90.8022			20.3151
	3.4556	3.4453		3.45045		85.4986			25.1613
	3.611	3.6023		3.60665		84.054			28.7355
	2.9629	2.9611		2.962		79.0447			15.917
	2.963	2.9604		2.9617		80.264			15.9122
	3.1033	3.1012		3.10225		77.7055			18.2867
	3.3273	3.3348		3.33105		71.3956			22.6386
	3.5543	3.5663		3.5603		66.3785			27.6418
	3.6449	3.6501		3.6475		70.5632			29.723
	3.4784	3.4786		3.4785		71.1071			25.78
	5.1852	5.1655		5.17535		90.1468			84.9034
	5.7453	5.7186		5.73195		101.497			115.349
	6.3292	6.3224		6.3258		98.5064			155.043
	7.1283	7.0591		7.0937		96.8438			218.637
	7.3686	7.2997		7.33415		98.6739			241.633
	7.092	7.03		7.061		97.7888			215.628
	6.3825	6.3596		6.37105		96.0725			158.394
	5.7588	5.7551		5.75695		88.1136			116.865
	5.3247	5.32		5.32235		86.8638			92.3456
	5.6165	5.5945		5.6055		82.123			107.882
	5.3684	5.382		5.3752		82.7031			95.124
	5.7555	5.7598		5.75765		81.9905			116.907
	5.0281	5.0313		5.0297		78.6708			77.935
	4.5109	4.5166		4.51375		74.4804			56.3273
	4.2495	4.3002		4.27485		69.4221			47.8485
	4.2901	4.3208		4.30545		64.3594			48.8834
	3.7655	3.795		3.78025		59.176			33.0878
	3.1424	3.1644		3.1534		48.2631			19.2063
	3.6172	3.6334		3.6253		46.9904			29.1835
	3.7235	3.7554		3.73945		44.8121			32.028
	3.8011	3.8277		3.8144		45.2814			33.9926
	4.0288	4.0715		4.05015		48.9599			40.693
	3.7077	3.7303		3.719		44.4659			31.5054
	3.7725	3.8034		3.78795		44.6178			33.2904
	4.392	4.4148		4.4034		50.9531			52.2962
	4.8741	4.8982		4.88615		53.2012			71.4507
	4.7818	4.8142		4.798		50.8907			67.653
	4.8244	4.8758		4.8501		48.0966			69.8808
	4.8273	4.8818		4.85455		46.2869			70.0734
	5.342	5.3859		5.36395		44.342			94.528
	5.4519	5.5163		5.4841		44.6297			101.023
	5.1786	5.2544		5.2165		40.8063			86.9448
	5.3086	5.3709		5.33975		41.3925			93.2543
	5.8784	5.9459		5.91215		41.1798			126.573
	6.286	6.3716		6.3288		42.5987			155.264
	6.1021	6.1777		6.1399		39.5528			141.772
	6.1867	6.2624		6.22455		37.9682			147.717
	6.3085	6.4036		6.35605		37.7045			157.278
	6.2919	6.3896		6.34075		34.9183			156.145
	6.601	6.7074		6.6542		34.7531			180.465
	6.6326	6.733		6.6828		35.2876			182.802
	6.1495	6.2372		6.19335		34.2843			145.507
	6.3685	6.4711		6.4198		36.4143			162.058
	6.5752	6.6773		6.62625		35.5651			178.201
	5.8952	5.983		5.9391		31.8738			128.312
	5.4815	5.5713		5.5264		31.6798			103.379
	5.3374	5.4199		5.37865		31.7413			95.3073
	5.8437	5.9339		5.8888		36.4918			125.08
	5.8401	5.925		5.88255		32.4159			124.682
	5.6285	5.7084		5.66845		28.8021			111.558
	6.2035	6.2775		6.2405		37.9069			148.855
	6.2271	6.3135		6.2703		41.544			150.998
	6.2442	6.3338		6.289		42.1043			152.353
	6.4593	6.5369		6.4981		43.6224			168.06
	6.8873	6.9762		6.93175		44.3174			204.002
	6.5859	6.6808		6.63335		43.812			178.774
	6.1382	6.222		6.1801		44.2966			144.575
	5.824	5.8983		5.86115		42.8638			123.326
	6.2128	6.2994		6.2561		40.9394			149.974
	6.5098	6.5869		6.54835		43.1355			171.989
	6.2048	6.3131		6.25895		38.687			150.179
	6.0724	6.1637		6.11805		36.7547			140.264
	6.2249	6.3231		6.274		36.966			151.265
	6.4665	6.5633		6.5149		39.3883			169.367
	6.0949	6.1733		6.1341		34.185			141.37
	6.0138	6.1088		6.0613		32.2296			136.397
	6.5102	6.6178		6.564		34.8943			173.225
	6.4121	6.513		6.46255		36.4397			165.317
	6.3022	6.4029		6.35255		35.4935			157.018
	5.4807	5.5588		5.51975		28.1486			103.006
	5.6325	5.7097		5.6711		29.0766			111.714
	5.6615	5.7336		5.69755		29.3082			113.285
	5.3967	5.4262		5.41145		28.894			97.0615
	4.9035	4.9493		4.9264		27.3235			73.231
	4.5144	4.5247		4.51955		27.6135			56.5447
	4.1482	4.1507		4.14945		36.0323			43.76
	4.1879	4.2079		4.1979		31.7272			45.3109
	4.3191	4.2958		4.30745		30.652			48.9516
	4.478	4.4829		4.48045		33.3221			55.0898
	5.3403	5.3586		5.34945		36.895			93.7634
	6.1833	6.2498		6.21655		35.7956			147.148
	5.9583	6.0583		6.0083		37.8569			132.85
	4.8817	4.8795		4.8806		37.3498			71.2075
	5.6273	5.7006		5.66395		29.7912			111.292
	5.0997	5.1551		5.1274		38.8264			82.5653
	4.8559	4.8923		4.8741		44.7317			70.9234
	4.5795	4.6171		4.5983		35.1571			59.5522
	3.9025	3.9394		3.92095		42.7844			36.9216
	4.6213	4.6754		4.64835		41.745			61.518
	5.2552	5.2411		5.24815		35.3414			88.537
	4.9551	4.8992		4.92715		24.3243			73.2645
	4.9789	4.926		4.95245		24.3131			74.3989
	4.6258	4.5447		4.58525		31.4969			59.0466
	5.4082	5.358		5.3831		27.1083			95.544
	4.9989	5.0538		5.02635		39.2301			77.7793
	5.4229	5.4391		5.431		59.191			98.1173
	4.4954	4.4887		4.49205		53.4575			55.5188
	4.9276	4.9451		4.93635		55.9042			73.6756
	4.8802	4.9298		4.905		35.9361			72.2808
	5.5583	5.6284		5.59335		44.1337			107.182
	5.5154	5.5886		5.552		43.0123			104.822
	3.6386	3.6614		3.65		44.9907			29.7841
	4.2518	4.2676		4.2597		49.4952			47.3416
	5.115	5.0966		5.1058		61.7804			81.5263
	4.9883	5.0231		5.0057		64.3852			76.8246
	4.298	4.3473		4.32265		50.1194			49.4716
	4.6496	4.6939		4.67175		46.4548			62.4518
	4.105	4.1309		4.11795		51.562			42.771
	4.9601	5.0085		4.9843		49.591			75.8435
	3.6855	3.6955		3.6905		51.6722			30.7866
	3.9651	3.9594		3.96225		61.0609			38.1006
	3.1574	3.0942		3.1258		55.8686			18.7064
	5.1114	5.1205		5.11595		67.501			82.0134
	3.5114	3.5346		3.523		60.2954			26.7821
	4.5974	4.6167		4.60705		62.2546			59.8928
	4.1708	4.2029		4.18685		58.9399			44.954
	4.0561	4.0702		4.06315		74.7455			41.0861
	3.9877	4.1087		4.0482		79.1105			40.6342
	3.855	3.8551		3.85505		51.1556			35.091
	4.3477	4.403		4.37535		65.9991			51.3032
	3.883	3.8811		3.88205		79.8106			35.8335
	4.2516	4.2955		4.27355		53.2772			47.8049
	4.4744	4.5117		4.49305		63.7906			55.5559
	4.2958	4.3405		4.31815		42.2618			49.3173
	3.6884	3.6893		3.68885		50.0112			30.7453
	3.6697	3.6726		3.67115		62.149			30.3049
	4.4066	4.4251		4.41585		68.5066			52.7411
	4.1364	4.1186		4.1275		54.3916			43.0693
	3.1506	3.1344		3.1425		60.2629			19.0078
	4.3283	4.3196		4.32395		69.4849			49.5163
	3.9586	3.9403		3.94945		72.1533			37.7325
	3.9367	3.9323		3.9345		71.2782			37.3057
	3.9342	3.9276		3.9309		83.1001			37.2034
	4.0437	4.0088		4.02625		93.894			39.9768
	3.8576	3.8339		3.84575		88.6875			34.8377
	4.1981	4.1855		4.1918		93.224			45.1136
	4.1476	4.1293		4.13845		98.292			43.4129
	4.6982	4.6777		4.68795		93.039			63.1037
	5.0901	5.0654		5.07775		95.5132			80.19
	5.8077	5.7932		5.80045		97.0355			119.534
	6.0422	5.9863		6.01425		97.131			133.245
	6.4526	6.4127		6.43265		100.503			163.033
	6.8989	6.8509		6.8749		99.5988			199.024
	7.068	7.0695		7.06875		99.6279			216.339
	7.0355	7.0093		7.0224		100.525			212.111
	7.2774	7.203		7.2402		102.331			232.465
	6.9063	6.9012		6.90375		102.534			201.54
	6.252	6.2073		6.22965		103.267			148.08
	6.1121	6.0677		6.0899		99.9233			138.336
	5.6895	5.6811		5.6853		97.8936			112.555
	6.7662	6.7381		6.75215		96.085			188.553
	7.2208	7.1357		7.17825		91.9221			226.549
	6.6197	6.6463		6.633		88.3849			178.746
	6.7956	6.8372		6.8164		87.5084			193.986
	6.7338	6.7295		6.73165		83.9453			186.84
	6.0986	6.0876		6.0931		83.9269			138.555
	5.4299	5.4707		5.4503		80.1103			99.167
	4.8955	4.929		4.91225		76.6612			72.6018
	4.751	4.7709		4.76095		70.0322			66.0978
	4.375	4.4147		4.39485		67.2748			51.9922
	3.972	3.9676		3.9698		60.8568			38.3188
	3.7773	3.8276		3.80245		58.1246			33.6741
	3.5899	3.5942		3.59205		53.9865			28.3879
	3.0702	3.0844		3.0773		47.4318			17.8491
	2.7932	2.803		2.7981		37.9718			13.4182
	2.9278	2.9565		2.94215		34.1151			15.5991
	2.9293	2.9448		2.93705		30.4287			15.5182
	3.24	3.2599		3.24995		32.9612			21.025
	3.8865	3.9237		3.9051		41.2975			36.4756
	4.283	4.3176		4.3003		46.8056			48.7082
	3.7819	3.818		3.79995		41.5674			33.6078
	4.8047	4.8447		4.8247		46.7049			68.7887
	4.5952	4.6553		4.62525		44.99			60.6055
	4.5077	4.5617		4.5347		44.883			57.1152
	4.1993	4.2347		4.217		39.3094			45.9322
	4.5598	4.627		4.5934		41.4014			59.3621
	4.8752	4.9434		4.9093		41.372			72.4711
	4.5361	4.5984		4.56725		39.4753			58.354
	4.1156	4.1634		4.1395		37.0671			43.446
	4.035	4.0779		4.05645		33.9216			40.8832
	4.0882	4.1368		4.1125		25.0151			42.6014
	4.3807	4.4186		4.39965		22.7566			52.1628
	4.2672	4.3218		4.2945		26.034			48.5114
	4.0785	4.1288		4.10365		29.4095			42.327
	4.0527	4.1017		4.0772		29.5609			41.5138
	4.3958	4.457		4.4264		28.8984			53.12
	5.0201	5.0841		5.0521		31.5169			78.9809
	5.4146	5.4773		5.44595		35.4516			98.9298
	5.2915	5.3645		5.328		43.8126			92.64
	5.6696	5.7507		5.71015		38.4815			114.038
	6.3095	6.3966		6.35305		39.7253			157.055
	6.2061	6.2925		6.2493		41.4628			149.486
	6.098	6.1717		6.13485		41.7409			141.422
	6.0466	6.1184		6.0825		43.0013			137.833
	5.3866	5.4551		5.42085		41.9417			97.5682
	4.8187	4.8763		4.8475		44.0745			69.7685
	5.0263	5.0858		5.05605		44.2959			79.1663
	5.0923	5.1511		5.1217		42.7454			82.2903
	4.8762	4.9257		4.90095		42.8591			72.1019
	4.5799	4.6334		4.60665		38.0994			59.8772
	4.7206	4.7874		4.754		41.9556			65.8087
	4.4302	4.4873		4.45875		35.558			54.2932
	3.9616	4.0103		3.98595		26.7889			38.7884
	3.9655	3.964		3.96475		19.3956			38.1728
	3.9056	3.882		3.8938		17.5449			36.1599
	3.6561	3.7054		3.68075		23.3086			30.5432
	3.5539	3.5561		3.555		19.4274			27.5185
	3.4942	3.5205		3.50735		20.0832			26.4267
	3.591	3.6191		3.60505		19.6118			28.6972
	3.1924	3.2049		3.19865		21.214			20.045
	3.0876	3.1059		3.09675		25.6752			18.1897
	3.1528	3.1582		3.1555		20.9506			19.2447
	3.3492	3.2504		3.2998		10.3585			22.0074
	4.0202	4.029		4.0246		1.3754			39.9277
	3.3644	3.2782		3.3213		3.6035			22.4404
	2.8538	2.8209		2.83735		15.1533			13.9909
	2.2539	2.173		2.21345		13.5952			6.64225
	2.087	2.0275		2.05725		14.5831			5.33295
	2.0477	2.042		2.04485		12.514			5.2371
	2.3452	2.2565		2.30085		19.2543			7.46055
	2.106	2.0313		2.06865		20.5819			5.4221
	2.57	2.5428		2.5564		44.3838			10.2328
	2.7271	2.748		2.73755		58.498			12.5659
	3.3848	3.4169		3.40085		60.9439			24.0918
	3.3378	3.3615		3.34965		62.4188			23.02
	3.1459	3.1518		3.14885		61.3209			19.1233
	3.3696	3.3911		3.38035		65.5174			23.6587
	2.7458	2.758		2.7519		51.9618			12.7645
	3.0276	3.082		3.0548		49.6458			17.4604
	2.938	2.9093		2.92365		33.5512			15.3067
	3.2555	3.2849		3.2702		45.1832			21.4205
	2.3699	2.3311		2.3505		51.9171			7.95402
	2.1753	2.1384		2.15685		46.6243			6.14562
	2.8527	2.8719		2.8623		36.4483			14.3632
	2.7136	2.6932		2.7034		46.8774			12.1014
	2.057	2.0373		2.04715		70.9877			5.25479
	3.0579	3.1058		3.08185		64.0671			17.9284
	3.1821	3.2179		3.2		65.0467			20.0704
	2.7757	2.7701		2.7729		83.2319			13.059
	2.6655	2.6826		2.67405		73.6747			11.7116
	2.8972	2.8295		2.86335		35.3331			14.379
	2.5447	2.4403		2.4925		61.2773			9.48444
	2.6506	2.6038		2.6272		91.6523			11.1067
	2.857	2.7341		2.79555		13.5785			13.3816
	2.3396	2.3584		2.349		42.155			7.93881
	2.9256	2.8847		2.90515		77.5077			15.018
	3.4191	3.3429		3.381		61.4383			23.6724
	3.9058	3.85		3.8779		90.4217			35.7187
	2.5412	2.5149		2.52805		65.2278			9.89608
	4.6686	4.5838		4.6262		113.102			60.6428
	4.805	4.7809		4.79295		91.5288			67.4396
	4.7346	4.6583		4.69645		89.9811			63.4476
	3.2775	3.2903		3.2839		78.0531			21.6908
	3.1874	3.1766		3.182		98.5473			19.7336
	3.762	3.7289		3.74545		94.9687			32.1824
	2.6678	2.6955		2.68165		30.7066			11.8117
	1.5008	1.4203		1.46055		26.4898			1.90834
	2.8338	2.8169		2.82535		31.0953			13.8141
	1.5087	1.5783		1.5435		82.5222			2.2523
	2.7136	2.63		2.6718		23.9638			11.682
	1.9011	1.8147		1.8579		3.8171			3.92801
	3.524	3.5593		3.54165		63.8633			27.2097
	3.6866	3.6577		3.67215		86.5919			30.3296
	4.1014	4.0802		4.0908		94.7487			41.9306
	3.6038	3.6167		3.61025		81.5869			28.8216
	3.3087	3.2631		3.2859		81.6159			21.7305
	3.4275	3.4028		3.41515		87.7541			24.3969
	3.251	3.2377		3.24435		101.722			20.9165
	3.4093	3.4482		3.42875		78.3471			24.6896
	2.6649	2.6441		2.6545		85.0326			11.4566
	4.7066	4.678		4.6923		86.203			63.2796
	3.709	3.6693		3.68915		78.9262			30.7528
	3.5119	3.5181		3.515		41.811			26.6
	3.2856	3.2565		3.27105		74.1056			21.4372
	3.6698	3.6366		3.6532		82.4479			29.8625
	3.945	3.9145		3.92975		90.3064			37.1707
	3.8861	3.8548		3.87045		89.8301			35.5133
	4.2379	4.234		4.23595		90.2433			46.5542
	4.4842	4.4282		4.4562		96.8653			54.2001
	4.7734	4.746		4.7597		92.0812			66.0457
	5.1748	5.1377		5.15625		94.4172			83.9669
	5.6955	5.658		5.67675		95.482			112.048
	6.2684	6.2405		6.25445		98.1278			149.856
	5.8913	5.8894		5.89035		94.3962			125.178
	6.5847	6.5333		6.559		100.621			172.83
	6.5307	6.4848		6.50775		103.926			168.81
	6.7629	6.6894		6.72615		104.302			186.383
	6.5872	6.5302		6.5587		100.647			172.806
	6.5142	6.4932		6.5037		98.7834			168.495
	6.7709	6.7303		6.7506		100.193			188.423
	7.1451	7.0781		7.1116		107.646			220.297
	7.4563	7.3954		7.42585		113.988			250.81
	7.8718	7.7909		7.83135		111.043			294.182
	7.656	7.646		7.651		98.2094			274.322
	6.0861	6.0718		6.07895		95.0966			137.592
	5.5376	5.4825		5.51005		99.099			102.464
	6.562	6.4776		6.5198		97.2264			169.75
	6.7733	6.7247		6.749		98.0785			188.289
	6.0266	5.9993		6.01295		92.9515			133.158
	5.9321	5.9037		5.9179		95.7577			126.943
	6.0044	5.9657		5.98505		96.3673			131.314
	5.8798	5.8739		5.87685		86.7878			124.32
	4.1228	4.1379		4.13035		69.5452			43.1585
	3.4457	3.4769		3.4613		48.4491			25.3994
	3.6602	3.6883		3.67425		46.8815			30.3817
	3.4623	3.4686		3.46545		41.7978			25.4909
	2.8101	2.8241		2.8171		40.5096			13.6935
	2.4953	2.4598		2.47755		25.5187			9.3148
	2.9184	2.8947		2.90655		27.1902			15.0397
	3.0644	3.0637		3.06405		24.5935			17.6195
	3.3007	3.2228		3.26175		17.112			21.2549
	3.8717	3.778		3.82485		14.1251			34.2728
	4.4493	4.3252		4.38725		15.5074			51.7229
	4.5207	4.4615		4.4911		4.7456			55.4836
	4.7162	4.7573		4.73675		358.523			65.095
	4.5955	4.641		4.61825		351.664			60.3307
	4.5384	4.4068		4.4726		7.7819			54.8007
	5.0857	5.0438		5.06475		12.991			79.5756
	6.0436	5.9094		5.9765		13.4116			130.752
	6.1964	6.2688		6.2326		21.6922			148.291
	5.8301	5.8947		5.8624		22.8409			123.405
	5.3508	5.4214		5.3861		25.7452			95.7038
	6.3414	6.4351		6.38825		36.5606			159.68
	6.7945	6.8704		6.83245		47.1464			195.36
	6.6829	6.7288		6.70585		53.7971			184.7
	6.2632	6.2997		6.28145		59.9959			151.805
	5.6899	5.735		5.71245		54.1805			114.176
	5.8824	5.9547		5.91855		44.6768			126.985
	6.0162	6.0929		6.05455		42.2245			135.941
	6.453	6.5225		6.48775		48.4237			167.259
	6.599	6.6646		6.6318		49.2305			178.649
	6.9181	6.9887		6.9534		48.6874			205.92
	6.7645	6.8466		6.80555		46.3688			193.062
	6.6531	6.7334		6.69325		45.5057			183.661
	7.0783	7.1574		7.11785		46.2592			220.878
	7.1902	7.285		7.2376		44.3783			232.215
	7.1778	7.2538		7.2158		48.9084			230.123
	7.2067	7.2884		7.24755		47.8521			233.174
	5.7676	5.8297		5.79865		36.5109			119.423
	4.7811	4.8685		4.8248		39.1806			68.793
	5.4878	5.592		5.5399		41.8149			104.139
	5.8125	5.8478		5.83015		47.5299			121.379
	5.8342	5.903		5.8686		49.4445			123.797
	6.2655	6.3246		6.29505		51.4904			152.793
	5.9572	6.0073		5.98225		50.4818			131.129
	5.8605	5.9329		5.8967		45.0068			125.584
	5.3731	5.4475		5.4103		35.5517			96.9996
	5.3615	5.4461		5.4038		32.1323			96.6505
	5.8266	5.9115		5.86905		32.6817			123.825
	5.9547	6.0366		5.99565		33.5195			132.012
	6.3331	6.4598		6.39645		33.6231			160.296
	6.348	6.4243		6.38615		39.0839			159.523
	6.876	6.9759		6.92595		38.25			203.491
	7.5068	7.6182		7.5625		40.535			264.912
	7.5836	7.6908		7.6372		44.5594			272.84
	7.0442	7.152		7.0981		43.2066			219.045
	6.7594	6.8564		6.8079		39.3315			193.262
	6.9919	7.0738		7.03285		37.505			213.059
	6.4757	6.5577		6.5167		42.111			169.508
	5.774	5.8596		5.8168		41.4462			120.548
	5.8034	5.9127		5.85805		39.2656			123.13
	6.0454	6.133		6.0892		39.7755			138.289
	5.8512	5.9487		5.89995		39.6552			125.791
	4.6933	4.7486		4.72095		38.1197			64.4458
	4.6826	4.7253		4.70395		38.0013			63.7521
	4.8728	4.9451		4.90895		34.0657			72.4556
	4.5147	4.583		4.54885		33.8472			57.6515
	4.8277	4.8574		4.84255		35.9237			69.555
	4.9657	4.934		4.94985		29.583			74.2818
	5.138	5.0566		5.0973		21.6725			81.1198
	4.6998	4.5076		4.6037		20.8776			59.7623
	4.6021	4.3227		4.4624		12.7895			54.4266
	4.4666	4.3589		4.41275		15.0684			52.6301
	3.4726	3.4446		3.4586		11.9305			25.34
	3.4542	3.3494		3.4018		2.4059			24.112
	3.4887	3.3894		3.43905		3.075			24.9127
	3.8269	3.6682		3.74755		23.6215			32.2365
	4.8283	4.8625		4.8454		35.351			69.6779
	5.0798	5.1134		5.0966		36.7151			81.0863
	4.9119	4.833		4.87245		30.9979			70.8514
	5.5548	5.5902		5.5725		35.5728			105.988
	5.1848	5.1378		5.1613		45.4268			84.2138
	4.9398	4.9493		4.94455		32.0317			74.0434
	5.8425	5.8439		5.8432		31.0416			122.196
	5.3193	5.3192		5.31925		32.3195			92.1844
	5.4591	5.4477		5.4534		40.8562			99.3363
	5.5741	5.4901		5.5321		32.2789			103.699
	5.5947	5.6209		5.6078		59.9616			108.015
	6.6381	6.7042		6.67115		41.864			181.848
	6.0364	5.9405		5.98845		37.3194			131.537
	5.5919	5.4978		5.54485		31.7766			104.418
	5.7819	5.7575		5.7697		27.9139			117.643
	6.8281	6.8482		6.83815		36.0477			195.849
	6.604	6.6786		6.6413		51.8138			179.418
	7.0302	7.0862		7.0582		60.9923			215.371
	7.0303	7.1061		7.0682		52.5754			216.288
	7.0909	7.1801		7.1355		45.6291			222.525
	8.4709	8.5837		8.5273		42.8721			379.788
	7.2851	7.3877		7.3364		40.8216			241.855
	8.3473	8.4598		8.40355		36.09			363.492
	7.6328	7.6967		7.66475		52.9152			275.804
	7.987	8.0264		8.0067		53.0479			314.389
	8.3813	8.4291		8.4052		48.1278			363.706
	8.3405	8.4672		8.40385		52.3519			363.531
	9.1216	9.2182		9.1699		60.2661			472.28
	9.2744	9.3553		9.31485		52.6509			495.032
	9.0207	9.1418		9.08125		53.5657			458.715
	9.4033	9.4661		9.4347		56.1235			514.387
	9.4583	9.5301		9.4942		51.8444			524.181
	10.3441	10.456		10.4001		54.5732			688.989
	9.9998	10.0987		10.0493		54.216			621.594
	9.0456	9.1419		9.09375		54.8337			460.612
	9.0518	9.1547		9.10325		52.9228			462.057
	8.5546	8.6261		8.59035		57.4325			388.274
	9.5148	9.6379		9.57635		60.8049			537.906
	8.6986	8.7991		8.74885		63.5674			410.165
	8.6265	8.7312		8.67885		60.696			400.399
	8.262	8.3032		8.2826		58.9862			348.022
	7.5385	7.5753		7.5569		58.6659			264.324
	8.0262	8.0679		8.04705		57.5655			319.166
	8.4674	8.5435		8.50545		59.4928			376.876
	8.7128	8.7878		8.7503		59.2884			410.369
	8.2344	8.3393		8.28685		57.9481			348.558
	7.8712	7.9959		7.93355		60.2243			305.85
	8.3891	8.4367		8.4129		58.7769			364.706
	8.0763	8.1774		8.12685		60.7262			328.755
	7.903	7.9776		7.9403		63.9987			306.632
	6.4784	6.5179		6.49815		62.155			168.064
	6.09	6.1611		6.12555		54.611			140.78
	6.0173	6.088		6.05265		53.7296			135.813
	5.8731	5.9379		5.9055		54.2285			126.147
	5.6584	5.7134		5.6859		54.1767			112.591
	5.8843	5.9304		5.90735		61.7815			126.265
	6.5434	6.5903		6.56685		65.6291			173.451
	7.0969	7.1225		7.1097		71.7984			220.12
	8.1844	8.2303		8.20735		66.3804			338.622
	8.7306	8.7873		8.75895		65.022			411.588
	9.2085	9.2929		9.2507		66.6861			484.875
	9.6435	9.7305		9.687		65.4211			556.768
	9.1109	9.1874		9.14915		65.632			469.082
	8.5874	8.6541		8.62075		67.6025			392.411
	7.7638	7.807		7.7854		72.3098			289.034
	7.7105	7.7723		7.7414		69.0665			284.161
	7.8841	7.9456		7.91485		64.2871			303.693
	8.0898	8.1513		8.12055		63.0932			327.991
	8.3597	8.4232		8.39145		61.9547			361.924
	8.5796	8.6394		8.6095		61.5762			390.877
	8.3963	8.453		8.42465		59.342			366.237
	8.2687	8.3292		8.29895		61.3875			350.087
	7.5342	7.5882		7.5612		61.1218			264.776
	7.2505	7.2991		7.2748		59.0456			235.814
	7.476	7.5376		7.5068		54.8245			259.102
	7.4931	7.5718		7.53245		51.7116			261.767
	7.8766	7.9489		7.91275		52.3875			303.451
	8.3438	8.4121		8.37795		51.0144			360.18
	8.2962	8.3864		8.3413		48.4008			355.474
	8.0851	8.1909		8.138		49.7526			330.11
	7.7388	7.7977		7.76825		53.1505			287.128
	7.919	7.9707		7.94485		52.1016			307.159
	7.1251	7.2244		7.17475		54.9507			226.218
	7.7777	7.8625		7.8201		50.2791			292.916
	5.6564	5.7152		5.6858		48.0696			112.585
	7.2008	7.282		7.2414		47.171			232.581
	7.6125	7.7212		7.66685		47.464			276.03
	7.5013	7.6028		7.55205		43.2194			263.816
	6.9154	7.0273		6.97135		35.611			207.518
	6.8458	6.9471		6.89645		30.8784			200.901
	7.4762	7.5966		7.5364		29.7841			262.179
	6.6879	6.7683		6.7281		21.5672			186.545
	7.6395	7.7105		7.675		18.6656			276.912
	8.279	8.3741		8.32655		21.3604			353.591
	8.2093	8.2797		8.2445		17.9483			343.241
	8.1443	8.2575		8.2009		22.8326			337.824
	8.0778	8.191		8.1344		24.6328			329.672
	7.2027	7.3027		7.2527		23.5559			233.671
	6.7261	6.7926		6.75935		21.0828			189.156
	7.1845	7.2501		7.2173		21.0967			230.266
	7.2287	7.2679		7.2483		20.0529			233.246
	7.4373	7.5123		7.4748		23.4879			255.803
	6.8428	6.916		6.8794		21.6845			199.415
	6.9975	7.0724		7.03495		21.7968			213.25
	6.7004	6.7608		6.7306		20.5148			186.753
	6.3396	6.4026		6.3711		19.2721			158.398
	6.6259	6.7006		6.66325		20.4012			181.203
	6.0385	5.9634		6.00095		15.3363			132.363
	5.2289	5.2422		5.23555		16.4084			87.9008
	5.2116	4.9627		5.08715		11.6317			80.6361
	5.7588	5.4988		5.6288		11.5765			109.233
	6.2526	6.1968		6.2247		13.861			147.728
	6.4344	6.2171		6.32575		12.4942			155.039
	6.2084	6.241		6.2247		16.1178			147.728
	6.4648	6.5036		6.4842		16.6458			166.984
	6.2585	6.3081		6.2833		16.7205			151.939
	6.1246	6.1806		6.1526		19.3626			142.653
	5.9535	6.0289		5.9912		21.9985			131.719
	5.5418	5.6201		5.58095		25.2716			106.471
	5.5951	5.6719		5.6335		24.0307			109.507
	5.524	5.5879		5.55595		21.4717			105.046
	5.6889	5.7316		5.71025		18.7493			114.044
	6.2304	6.2812		6.2558		18.2655			149.953
	6.2245	6.2883		6.2564		22.6384			149.996
	5.9169	5.9815		5.9492		24.3808			128.968
	5.7255	5.8012		5.76335		25.3015			117.255
	5.8063	5.8792		5.84275		27.3853			122.168
	5.6254	5.7051		5.66525		27.1971			111.369
	5.9123	5.9994		5.95585		30.0548			129.401
	5.6334	5.7245		5.67895		29.3458			112.179
	5.3478	5.357		5.3524		24.6699			93.9186
	4.883	4.85		4.8665		23.6766			70.5921
	5.5157	5.4058		5.46075		29.556			99.7385
	5.7556	5.6645		5.71005		27.9493			114.032
	5.7318	5.5904		5.6611		26.5399			111.124
	5.8742	5.8472		5.8607		39.0989			123.298
	5.8776	5.9625		5.92005		44.1876			127.081
	6.4979	6.561		6.52945		34.6625			170.505
	6.593	6.6619		6.62745		36.9916			178.298
	6.6069	6.6375		6.6222		44.8246			177.874
	5.766	5.8516		5.8088		53.4929			120.051
	6.661	6.7455		6.70325		44.1247			184.486
	6.9119	6.9866		6.94925		38.5291			205.551
	6.6954	6.7912		6.7433		41.7075			187.812
	5.9317	5.9974		5.96455		47.3228			129.969
	6.6203	6.6995		6.6599		34.8174			180.929
	6.1512	6.21		6.1806		35.0911			144.61
	6.81	6.8435		6.82675		39.0219			194.871
	5.9366	5.9857		5.96115		48.2585			129.747
	6.337	6.3758		6.3564		55.2054			157.304
	6.4041	6.4443		6.4242		59.4624			162.391
	5.4868	5.5236		5.5052		50.3061			102.194
	7.3009	7.3747		7.3378		62.5861			241.994
	7.8228	7.9004		7.8616		60.9952			297.604
	7.2713	7.3525		7.3119		57.1466			239.44
	6.9208	6.9541		6.93745		66.8865			204.506
	7.0149	7.0691		7.042		46.5476			213.892
	6.2441	6.2665		6.2553		44.5229			149.917
	6.3272	6.3926		6.3599		47.1379			157.564
	5.4253	5.4711		5.4482		55.7751			99.0524
	5.3898	5.4209		5.40535		56.2056			96.7336
	5.2771	5.2432		5.26015		33.4673			89.1457
	5.7345	5.7562		5.74535		64.6475			116.16
	5.3449	5.4308		5.38785		69.1165			95.7971
	5.0415	5.074		5.05775		57.5159			79.2461
	5.1615	5.1782		5.16985		67.8422			84.633
	5.6092	5.5986		5.6039		64.3528			107.79
	5.0882	5.0992		5.0937		64.5232			80.948
	5.2135	5.2831		5.2483		63.6971			88.5446
	4.4114	4.416		4.4137		60.729			52.6641
	5.3813	5.3772		5.37925		69.4783			95.3392
	4.0135	4.0253		4.0194		68.0817			39.7731
	5.1414	5.164		5.1527		69.5015			83.7936
	4.4117	4.4691		4.4404		66.0676			53.6256
	4.7722	4.8367		4.80445		69.3405			67.9262
	5.2267	5.2409		5.2338		68.4571			87.8127
	5.2063	5.2177		5.212		61.641			86.72
	4.2453	4.2851		4.2652		71.1109			47.5252
	5.5502	5.5892		5.5697		63.419			105.828
	5.1879	5.1826		5.18525		76.5283			85.3916
	4.9391	4.9838		4.96145		77.1366			74.8052
	4.16	4.1986		4.1793		76.1824			44.7112
	4.171	4.2488		4.2099		73.685			45.7006
	4.3347	4.3654		4.35005		72.9733			50.4184
	4.8696	4.8506		4.8601		82.8844			70.314
	4.9058	4.8707		4.88825		85.7771			71.5429
	4.9603	4.9564		4.95835		86.6308			74.6651
	5.2443	5.2222		5.23325		87.0746			87.785
	5.1083	5.1274		5.11785		80.1609			82.1048
	6.3748	6.3477		6.36125		100.464			157.664
	6.7489	6.6658		6.70735		103.897			184.824
	5.9667	5.8708		5.91875		107.69			126.998
	5.6693	5.6082		5.63875		109.176			109.813
	5.028	4.9756		5.0018		106.675			76.6452
	4.7966	4.7309		4.76375		104.718			66.2145
	4.9313	4.8442		4.88775		106.821			71.5209
	5.2627	5.1881		5.2254		107.424			87.3906
	4.9811	4.9349		4.958		100.676			74.6493
	4.8251	4.7872		4.80615		102.44			67.9983
	4.0537	4.0548		4.05425		97.3332			40.8167
	4.0461	4.0147		4.0304		97.999			40.1006
	4.8487	4.8227		4.8357		108.051			69.2603
	4.6733	4.6195		4.6464		105.714			61.4407
	4.4892	4.4789		4.48405		95.9899			55.2227
	3.9417	3.9343		3.938		91.7499			37.4053
	3.7645	3.7625		3.7635		81.9041			32.6499
[truncated: 117,671 more rows]
