# Supplementary material for: A large volume wind data for renewable energy applications
Source: Data Brief. 2019 Jul 19;25:104291. doi: 10.1016/j.dib.2019.104291 (PMC6685692; doi:10.1016/j.dib.2019.104291)
Supplement: Dataset11 — Three year Data set of Location S11 [file mmc11.xlsx]

## Sheet: Sheet1
S11
	Wind Speed North(m/s)	Wind Speed South(m/s)		Wind Speed (m/s)		Wind direction (°)			WPD (W/m^2)
2014-01-01	0.5416	3.8328		2.1872		67			6.40872
	0.36238	3.8292		2.09579		68			5.63832
	0	0		0		0			0
	0	0.0003		0.00015		0			2.06719e-12
	0	0		0		0			0
	0	0		0		0			0
	0	0		0		0			0
	0	0		0		0			0
	0	0		0		0			0
	0	0		0		0			0
	0	0		0		0			0
	0.4862	0.4088		0.4475		0			0.054889
	5.8736	5.8341		5.85385		13.5495			122.866
	5.9982	6.2165		6.10735		4.3384			139.529
	7.3288	7.5948		7.4618		358.586			254.47
	6.7134	6.8044		6.7589		353.735			189.119
	7.2282	7.3617		7.29495		3.8526			237.779
	6.8107	6.9566		6.88365		0.0743			199.785
	6.1145	6.1165		6.1155		351.075			140.088
	7.9337	8.1182		8.02595		3.5857			316.662
	6.8463	6.8979		6.8721		355.419			198.781
	7.3317	7.4507		7.3912		7.7972			247.315
	7.7231	7.883		7.80305		2.7994			291.004
	3.6185	3.6212		3.61985		10.89			29.0521
	0	0		0		0			0
	0	0		0		0			0
	0	0.3308		0.1654		0			0.00277149
	1.6513	1.6717		1.6615		0			2.80936
	5.573	5.6055		5.58925		14.8383			106.947
	6.9991	5.8727		6.4359		17.5525			163.28
	6.6518	5.0941		5.87295		25.8795			124.072
	7.4453	7.5311		7.4882		42.8574			257.181
	4.3358	4.259		4.2974		43.9781			48.6098
	2.9213	3.0936		3.00745		40.034			16.661
	2.8511	2.955		2.90305		30.0769			14.9854
	9.2003	9.3506		9.27545		30.7718			488.777
	7.7719	7.9429		7.8574		23.3293			297.127
	9.1492	9.3333		9.24125		24.3203			483.391
	8.195	8.3135		8.25425		23.0427			344.46
	7.9582	8.1062		8.0322		23.4349			317.402
	7.9296	8.0585		7.99405		20.7247			312.901
	9.3937	9.5627		9.4782		22.6701			521.535
	8.5614	8.6925		8.62695		22.9427			393.258
	9.2036	9.4155		9.30955		23.2192			494.188
	9.2031	9.3862		9.29465		22.5117			491.819
	8.4478	8.5848		8.5163		21.4007			378.32
	7.1354	7.299		7.2172		18.2188			230.257
	5.9074	6.0538		5.9806		13.9288			131.021
	7.4131	7.5603		7.4867		14.9531			257.026
	7.8174	7.9875		7.90245		13.4042			302.267
	8.505	8.6816		8.5933		14.6758			388.674
	7.8038	7.9785		7.89115		12.2306			300.973
	8.2066	8.3926		8.2996		11.0372			350.169
	8.2782	8.4768		8.3775		9.6008			360.122
	9.5311	9.7522		9.64165		9.0607			548.985
	9.1496	9.3668		9.2582		9.5388			486.055
	8.8256	9.0457		8.93565		10.4591			437.003
	8.2461	8.4517		8.3489		9.1234			356.446
	8.3814	8.5273		8.45435		5.6493			370.124
	4.5611	3.6637		4.1124		326.28			42.5983
	4.7433	4.6421		4.6927		341.538			63.2957
	5.6136	5.7297		5.67165		354.287			111.747
	6.0152	6.1673		6.09125		2.3447			138.428
	6.3936	6.5442		6.4689		0.5604			165.805
	5.7834	5.8104		5.7969		345.454			119.315
	5.3129	5.4237		5.3683		353.654			94.7581
	5.2671	5.3555		5.3113		0.5263			91.7717
	4.9242	4.7938		4.859		347.932			70.2663
	5.166	5.2009		5.18345		351.321			85.3027
	5.6937	5.836		5.76485		2.263			117.346
	5.1396	5.2527		5.19615		5.6662			85.9313
	4.2748	4.3988		4.3368		5.0956			49.9591
	4.7014	4.751		4.7262		349.699			64.661
	4.7162	4.6711		4.69365		343.72			63.3342
	4.9925	4.8819		4.9372		346.085			73.7137
	4.9442	4.8527		4.89845		343.586			71.9917
	5.1089	4.8577		4.9833		341.837			75.7979
	5.2318	5.3316		5.2817		353.061			90.2459
	5.8323	5.981		5.90665		15.2219			126.22
	5.5756	5.6797		5.62765		12.8343			109.166
	4.6302	4.7417		4.68595		3.4642			63.023
	5.1898	5.2292		5.2095		356.876			86.5953
	6.754	6.9098		6.8319		1.5924			195.313
	5.5354	5.6384		5.5869		358.308			106.812
	6.4771	6.5307		6.5039		2.1095			168.511
	5.2981	5.3032		5.30065		357.429			91.2207
	5.9718	6.0744		6.0231		5.6224			133.834
	5.7718	5.7948		5.7833		5.9716			118.477
	6.1199	6.0755		6.0977		11.6078			138.869
	5.9951	6.1009		6.048		355.169			135.501
	5.9902	6.0794		6.0348		2.9983			134.615
	5.6818	5.7385		5.71015		20.9464			114.038
	5.7901	5.8953		5.8427		8.405			122.165
	6.7327	6.8786		6.80565		14.2891			193.07
	6.7731	6.9146		6.84385		359.945			196.339
	6.7929	6.8988		6.84585		21.5355			196.512
	5.932	6.0421		5.98705		1.3894			131.445
	5.8147	5.9463		5.8805		11.9552			124.551
	6.3676	6.5376		6.4526		17.6691			164.555
	6.3232	6.4393		6.38125		7.1694			159.156
	6.0462	6.0373		6.04175		2.0318			135.081
	6.8853	7.0012		6.94325		11.1915			205.019
	7.0035	7.1103		7.0569		12.8485			215.252
	7.0424	7.1579		7.10015		7.069			219.234
	5.9346	6.0516		5.9931		12.1411			131.844
	6.5396	6.6741		6.60685		9.4092			176.64
	5.7566	5.8473		5.80195		7.2609			119.627
	7.4639	7.6312		7.54755		16.016			263.344
	7.3508	7.4714		7.4111		13.4463			249.318
	7.3772	7.5192		7.4482		9.3271			253.081
	7.2746	7.4327		7.35365		2.792			243.565
	7.7666	7.9165		7.84155		11.9577			295.333
	7.0961	7.2606		7.17835		12.945			226.558
	8.1171	8.287		8.20205		12.3972			337.966
	8.1968	8.3539		8.27535		17.5656			347.108
	7.9064	8.0873		7.99685		4.8825			313.23
	8.2157	8.3959		8.3058		6.5839			350.954
	7.5546	7.7229		7.63875		11.4937			273.006
	8.4442	8.591		8.5176		22.6827			378.493
	7.8907	7.9775		7.9341		28.4394			305.914
	8.9051	9.0267		8.9659		31.6542			441.456
	8.1109	8.2488		8.17985		31.2169			335.229
	8.665	8.802		8.7335		31.4506			408.01
	8.2536	8.3728		8.3132		30.5756			351.893
	7.6643	7.7649		7.7146		31.0745			281.22
	7.5194	7.6196		7.5695		31.3551			265.649
	7.4879	7.5905		7.5392		29.716			262.471
	6.1976	6.3129		6.25525		32.4704			149.913
	6.3011	6.484		6.39255		32.5356			160.003
	7.8774	7.9675		7.92245		27.4655			304.568
	9.0188	9.1612		9.09		24.8247			460.042
	9.3473	9.5013		9.4243		23.1441			512.688
	8.8663	9.018		8.94215		26.0658			437.957
	7.2265	7.3848		7.30565		21.477			238.827
	7.9671	8.0948		8.03095		19.4446			317.254
	7.8568	8.0227		7.93975		17.3755			306.568
	8.7421	8.9113		8.8267		17.2455			421.212
	8.5102	8.671		8.5906		19.9578			388.308
	7.6016	7.7811		7.69135		17.0025			278.685
	6.175	6.3321		6.25355		8.5284			149.791
	6.7956	6.9522		6.8739		11.0385			198.937
	7.8242	7.983		7.9036		9.897			302.399
	8.4791	8.6832		8.58115		11.3174			387.028
	9.0988	9.2853		9.19205		11.9644			475.711
	7.8096	7.9651		7.88735		12.6066			300.538
	7.5589	7.7787		7.6688		9.7662			276.241
	9.0598	9.2795		9.16965		9.0005			472.242
	8.9709	9.1919		9.0814		8.6539			458.738
	8.6856	8.9275		8.80655		10.8189			418.334
	8.9888	9.2107		9.09975		10.9648			461.524
	9.7622	9.9628		9.8625		6.954			587.58
	9.378	9.6004		9.4892		3.2636			523.353
	8.436	8.6601		8.54805		4.5955			382.567
2014-02-01	8.6795	8.8684		8.77395		6.23			413.706
	9.376	9.6018		9.4889		5.5095			523.304
	9.7919	10.0243		9.9081		4.4776			595.768
	9.1681	9.3965		9.2823		3.9447			489.861
	8.986	9.2089		9.09745		4.1686			461.174
	8.9561	9.1542		9.05515		6.349			454.771
	8.8744	9.1085		8.99145		3.848			445.241
	8.5	8.6989		8.59945		0.3123			389.51
	9.2996	9.5016		9.4006		4.0848			508.83
	8.5578	8.784		8.6709		4.0242			399.299
	8.5636	8.7892		8.6764		1.8698			400.06
	8.5993	8.8035		8.7014		359.954			403.528
	8.3613	8.5687		8.465		358.979			371.524
	8.3107	8.5121		8.4114		356.712			364.511
	8.3824	8.6124		8.4974		358.356			375.806
	7.9067	8.107		8.00685		359.672			314.406
	7.3092	7.4973		7.40325		359.944			248.527
	7.4652	7.6708		7.568		2.3927			265.491
	7.5495	7.7142		7.63185		359.916			272.267
	8.179	8.3863		8.28265		356.201			348.028
	7.1885	7.3768		7.28265		355.643			236.578
	7.2604	7.438		7.3492		356.099			243.123
	6.8753	7.0532		6.96425		359.104			206.885
	6.9875	7.1732		7.08035		358.119			217.405
	6.8995	7.0899		6.9947		352.382			209.611
	7.5281	7.7282		7.62815		349.25			271.872
	7.3881	7.5656		7.47685		351.711			256.013
	7.681	7.8659		7.77345		353.159			287.705
	8.0538	8.2852		8.1695		355.716			333.959
	7.8911	8.1103		8.0007		352.992			313.682
	8.4069	8.6492		8.52805		354.015			379.888
	8.7075	8.9413		8.8244		352.416			420.883
	8.4748	8.6776		8.5762		352.45			386.359
	8.1991	8.4159		8.3075		350.774			351.17
	7.9027	8.1079		8.0053		350.658			314.224
	7.8745	8.0903		7.9824		353.716			311.535
	8.0773	8.2727		8.175		351.413			334.633
	7.4872	7.6975		7.59235		346.813			268.062
	7.7033	7.9207		7.812		347.019			292.007
	7.8391	8.0379		7.9385		351.574			306.423
	7.8518	8.0441		7.94795		351.943			307.519
	7.9523	8.1666		8.05945		351.459			320.643
	7.7992	7.9939		7.89655		348.985			301.591
	7.9748	8.1804		8.0776		349.524			322.815
	7.6576	7.8488		7.7532		346.577			285.462
	7.1235	7.2842		7.20385		345.331			228.981
	6.5386	6.7167		6.62765		349.077			178.314
	6.4461	6.6176		6.53185		352.196			170.693
	6.9472	7.1261		7.03665		355.369			213.405
	7.1122	7.288		7.2001		352.662			228.624
	7.7902	7.9686		7.8794		351.193			299.63
	7.1522	7.3279		7.24005		352.517			232.451
	6.3073	6.3923		6.3498		358.811			156.815
	7.5698	7.7547		7.66225		357.381			275.534
	7.5573	7.7276		7.64245		359.173			273.403
	6.3301	6.439		6.38455		357.691			159.403
	7.3296	7.4914		7.4105		357.449			249.258
	6.8265	6.9835		6.905		1.4745			201.649
	7.0128	7.1858		7.0993		357.341			219.156
	7.1726	7.334		7.2533		1.6079			233.729
	6.6128	6.7672		6.69		356.299			183.394
	6.2371	6.369		6.30305		12.7951			153.376
	6.9704	7.1299		7.05015		16.9848			214.635
	5.492	5.603		5.5475		9.6197			104.568
	6.4114	6.5214		6.4664		13.0762			165.613
	5.3484	5.4483		5.39835		15.4897			96.3583
	6.4777	6.6104		6.54405		0.8007			171.651
	6.1144	6.2781		6.19625		349.709			145.711
	6.8372	6.9707		6.90395		6.5825			201.558
	6.9808	7.1322		7.0565		10.3169			215.216
	6.8758	7.0012		6.9385		9.4922			204.599
	7.2944	7.4318		7.3631		14.9458			244.505
	7.0302	7.1408		7.0855		15.9042			217.88
	6.402	6.5254		6.4637		0.9206			165.405
	6.6816	6.8228		6.7522		0.0017			188.557
	6.4277	6.5619		6.4948		5.4135			167.804
	6.8781	7.0026		6.94035		12.8441			204.762
	7.6789	7.808		7.74345		20.0853			284.387
	6.723	6.8427		6.78285		3.2328			191.136
	6.3419	6.4693		6.4056		14.8237			160.985
	6.7906	6.9312		6.8609		8.9434			197.811
	5.9132	5.9943		5.95375		28.8447			129.264
	7.0098	7.1182		7.064		355.275			215.903
	6.4173	6.5682		6.49275		16.2571			167.646
	6.8357	6.9052		6.87045		14.1595			198.638
	7.8533	8.0404		7.94685		2.788			307.391
	8.0532	8.2135		8.13335		5.177			329.545
	7.7145	7.8844		7.79945		0.0925			290.602
	7.7593	7.9325		7.8459		4.0377			295.825
	6.5622	6.7252		6.6437		14.9073			179.612
	7.6802	7.847		7.7636		9.2136			286.613
	7.3536	7.513		7.4333		6.5261			251.565
	8.3508	8.5526		8.4517		3.3739			369.776
	6.937	7.1329		7.03495		10.2553			213.25
	7.1553	7.2776		7.21645		6.9289			230.185
	7.9496	8.1331		8.04135		357.649			318.488
	7.8479	8.004		7.92595		13.4685			304.972
	7.1217	7.2786		7.20015		10.9334			228.629
	5.9901	6.1202		6.05515		22.2749			135.982
	7.7513	7.9348		7.84305		5.6307			295.502
	7.8309	8.0046		7.91775		357.744			304.027
	6.6678	6.8167		6.74225		7.8378			187.724
	7.1795	7.3457		7.2626		18.8707			234.629
	7.3585	7.5224		7.44045		0.4636			252.292
	6.8026	6.9058		6.8542		12.2656			197.232
	6.4805	6.6123		6.5464		20.1295			171.836
	8.3706	8.5194		8.445		25.8953			368.897
	8.1305	8.2479		8.1892		26.9648			336.38
	7.0508	7.1959		7.12335		26.0891			221.39
	7.3797	7.4933		7.4365		28.59			251.891
	7.9707	8.0923		8.0315		32.7778			317.319
	8.2419	8.3825		8.3122		29.1848			351.766
	9.2177	9.3689		9.2933		29.3771			491.605
	9.4158	9.5313		9.47355		29.4785			520.768
	10.1366	10.2814		10.209		29.5395			651.712
	8.0657	8.2374		8.15155		31.8361			331.762
	9.2648	9.4187		9.34175		31.9285			499.334
	10.1733	10.2971		10.2352		27.474			656.742
	10.1652	10.2985		10.2319		25.9421			656.098
	9.0576	9.2174		9.1375		24.4159			467.292
	9.3286	9.5051		9.41685		24.9556			511.473
	9.0884	9.2527		9.17055		25.5852			472.381
	8.2428	8.3887		8.31575		24.6542			352.217
	7.1354	7.2654		7.2004		25.6826			228.653
	7.3556	7.4876		7.4216		20.1465			250.379
	8.9329	9.1066		9.01975		24.8193			449.458
	10.7957	10.989		10.8924		26.7116			791.536
	9.2735	9.4265		9.35		26.3098			500.658
	8.4359	8.5801		8.508		22.8344			377.215
	8.1071	8.2686		8.18785		18.067			336.214
	7.0298	7.1799		7.10485		13.7488			219.67
	5.6255	5.7292		5.67735		8.9549			112.084
	6.8092	6.9331		6.87115		11.0058			198.698
	8.0529	8.2407		8.1468		9.8001			331.182
	8.321	8.523		8.422		7.856			365.891
	7.7862	7.9947		7.89045		7.0676			300.893
	7.7284	7.9047		7.81655		5.8229			292.517
	8.3717	8.5323		8.452		10.1355			369.815
	8.349	8.5358		8.4424		9.965			368.556
	8.8725	9.0739		8.9732		8.6784			442.536
	8.518	8.6989		8.60845		10.3547			390.734
	7.9167	8.0751		7.9959		7.3495			313.118
	7.6134	7.8205		7.71695		3.6226			281.477
	7.5122	7.7104		7.6113		1.565			270.074
	8.0743	8.2827		8.1785		358.46			335.063
	8.6215	8.8185		8.72		359.293			406.121
	8.6181	8.8276		8.72285		1.9055			406.519
	8.1181	8.3025		8.2103		6.8553			338.987
	7.2743	7.4487		7.3615		4.3137			244.346
	7.5864	7.7675		7.67695		2.6135			277.123
	7.7002	7.8814		7.7908		0.0359			289.636
	7.7569	7.9436		7.85025		358.43			296.317
	7.8145	7.9991		7.9068		2.7779			302.767
	8.0504	8.2621		8.15625		3.5305			332.336
	8.108	8.3336		8.2208		2.7417			340.289
	8.5208	8.7576		8.6392		357.368			394.936
	8.3507	8.5569		8.4538		356.206			370.051
	8.25	8.4809		8.36545		355.609			358.57
	8.1723	8.3581		8.2652		352.885			345.833
	7.4798	7.6736		7.5767		353.488			266.407
	7.6696	7.8995		7.78455		356.406			288.939
	7.8661	8.0663		7.9662		354.235			309.642
	8.1981	8.4055		8.3018		353.186			350.447
	7.7934	8		7.8967		352.443			301.608
	7.618	7.8035		7.71075		353.53			280.799
	8.0283	8.2328		8.13055		358.02			329.205
	7.7854	7.9853		7.88535		358.28			300.309
	8.1248	8.3312		8.228		355.446			341.184
	7.5427	7.7423		7.6425		353.551			273.409
	7.5522	7.7407		7.64645		354.12			273.833
	7.2907	7.4928		7.39175		354.104			247.37
	7.4879	7.6731		7.5805		355.928			266.808
	7.4204	7.5959		7.50815		352.989			259.242
	7.3144	7.5196		7.417		350.697			249.914
	7.4918	7.6841		7.58795		355.47			267.596
	7.7303	7.9474		7.83885		354.139			295.028
	8.0448	8.2647		8.15475		353.814			332.153
	7.9476	8.157		8.0523		351.261			319.791
	7.0463	7.2282		7.13725		349.137			222.689
	7.8937	8.1212		8.00745		354.777			314.477
	7.7415	7.9486		7.84505		356.112			295.729
	8.1989	8.4173		8.3081		354.654			351.246
	8.0538	8.2729		8.16335		354.999			333.205
	7.8209	8.0221		7.9215		356.168			304.459
	7.9377	8.1343		8.036		356.415			317.853
	7.9879	8.173		8.08045		355.74			323.156
	7.3188	7.5004		7.4096		357.873			249.167
	6.867	7.0442		6.9556		357.54			206.115
	6.5766	6.7492		6.6629		355.549			181.174
	6.7739	6.9477		6.8608		353.605			197.802
	6.9465	7.1216		7.03405		352.132			213.168
	6.9113	7.0851		6.9982		353.709			209.925
	7.6773	7.8698		7.77355		356.246			287.716
	7.3096	7.4815		7.39555		353.425			247.752
	6.8346	6.9752		6.9049		351.681			201.641
	7.7334	7.9258		7.8296		352.627			293.985
	6.9956	7.144		7.0698		348.138			216.435
	7.0648	7.2011		7.13295		346.816			222.287
	7.2206	7.3819		7.30125		347.094			238.395
	6.726	6.8275		6.77675		349.58			190.621
	7.1373	7.3142		7.22575		352.837			231.076
	6.5078	6.6409		6.57435		353.298			174.046
	7.8181	7.9986		7.90835		1.5911			302.945
	7.046	7.1974		7.1217		355.855			221.237
	7.3277	7.428		7.37785		350.135			245.978
	7.4967	7.6717		7.5842		7.3648			267.199
	7.7563	7.948		7.85215		7.8711			296.532
	8.782	8.9702		8.8761		9.8793			428.324
	7.1642	7.321		7.2426		10.2737			232.696
	7.9985	8.1724		8.08545		12.3401			323.757
	7.5463	7.7111		7.6287		16.5937			271.93
	7.943	8.084		8.0135		6.9688			315.19
	7.833	7.9888		7.9109		17.1973			303.238
	7.9838	8.1414		8.0626		6.1331			321.02
	7.7298	7.9012		7.8155		2.8711			292.399
	7.5862	7.7769		7.68155		10.3945			277.621
	7.3063	7.4908		7.39855		16.1632			248.054
	8.0895	8.2609		8.1752		4.3153			334.658
	8.3045	8.4665		8.3855		12.763			361.154
	7.5476	7.6609		7.60425		17.0553			269.324
	8.0389	8.2004		8.11965		3.8641			327.882
	7.847	8.0097		7.92835		6.3281			305.249
	7.9815	8.1192		8.05035		17.1263			319.559
	8.1419	8.2944		8.21815		18.3105			339.96
	7.17	7.1794		7.1747		22.3277			226.213
	7.7762	7.9332		7.8547		10.3255			296.821
	8.2402	8.3847		8.31245		21.1903			351.798
	6.4893	6.6076		6.54845		19.9158			171.997
	7.5426	7.7001		7.62135		11.1557			271.145
	6.8111	6.9156		6.86335		13.3348			198.022
	7.7428	7.9257		7.83425		7.2861			294.509
	6.3586	6.5162		6.4374		8.5649			163.395
	7.3089	7.4606		7.38475		7.7517			246.668
	7.6458	7.8287		7.73725		10.6471			283.704
	8.4394	8.632		8.5357		1.3485			380.911
	7.7159	7.8868		7.80135		11.0615			290.814
	7.0162	7.1018		7.059		25.3474			215.445
	7.2686	7.3954		7.332		20.7605			241.42
	8.4826	8.7037		8.59315		359.076			388.654
	6.4789	6.5853		6.5321		10.3378			170.712
	8.1673	8.3311		8.2492		15.2515			343.828
	7.8923	8.0348		7.96355		12.8721			309.333
	7.7538	7.9117		7.83275		19.6497			294.34
	8.0921	8.2476		8.16985		21.0648			334.001
	8.7959	8.935		8.86545		16.4582			426.784
	9.0044	9.1341		9.06925		28.5941			456.899
	8.9231	9.1022		9.01265		17.0534			448.398
	8.6119	8.7593		8.6856		29.7165			401.334
	8.5763	8.73		8.65315		21.2318			396.852
	9.0032	9.1125		9.05785		28.408			455.178
	8.2566	8.3581		8.30735		27.1397			351.151
	8.325	8.5072		8.4161		29.4404			365.123
	8.8757	9.0279		8.9518		33.0824			439.377
	7.9954	8.1112		8.0533		29.9103			319.91
	8.6087	8.7158		8.66225		33.0502			398.106
	8.7478	8.8883		8.81805		31.0297			419.975
	8.5995	8.7027		8.6511		32.0872			396.57
	7.6649	7.8116		7.73825		27.1767			283.814
	8.3682	8.4555		8.41185		25.9798			364.57
	8.3912	8.549		8.4701		23.7335			372.196
	8.4363	8.5872		8.51175		22.9058			377.714
	7.3694	7.5195		7.44445		22.7428			252.699
	6.8472	6.969		6.9081		24.1537			201.921
	6.8196	6.9206		6.8701		24.2087			198.607
	7.2154	7.3277		7.27155		25.2546			235.498
	6.7841	6.892		6.83805		27.1698			195.841
	7.51	7.6026		7.5563		28.7383			264.261
	7.6278	7.7543		7.69105		27.3003			278.653
	7.7679	7.8651		7.8165		25.8968			292.512
	7.4167	7.5863		7.5015		25.4502			258.554
	7.3619	7.5232		7.44255		26.2106			252.506
	6.9862	7.1238		7.055		25.4196			215.079
	6.2564	6.3964		6.3264		22.4159			155.087
	6.0347	6.1626		6.09865		20.9017			138.934
	5.562	5.7092		5.6356		15.5614			109.629
	4.47	4.5917		4.53085		13.5834			56.9699
	4.6014	4.7348		4.6681		1.5474			62.3055
	6.7543	6.9254		6.83985		5.4716			195.995
	5.7046	5.8618		5.7832		359.977			118.471
	5.8888	6.074		5.9814		355.7			131.073
	6.1312	6.303		6.2171		0.2352			147.187
	6.1238	6.3027		6.21325		3.3208			146.914
	5.9272	6.0801		6.00365		6.1015			132.542
	5.8933	6.0362		5.96475		3.8421			129.982
	5.8775	6.0072		5.94235		2.8321			128.523
	5.8072	5.9637		5.88545		3.062			124.866
	5.7543	5.9098		5.83205		359.245			121.498
	5.31	5.4694		5.3897		354.651			95.8959
	5.5555	5.7131		5.6343		355.446			109.553
	5.8692	6.0255		5.94735		357.877			128.848
	6.4958	6.6577		6.57675		358.924			174.237
	6.3017	6.4552		6.37845		358.967			158.947
	6.156	6.3025		6.22925		357.955			148.052
	6.0281	6.1985		6.1133		358.987			139.937
	6.2519	6.4009		6.3264		356.28			155.087
	6.7881	6.9523		6.8702		352.839			198.616
	6.6381	6.8216		6.72985		352.827			186.691
	6.5541	6.7347		6.6444		355.554			179.669
	6.6469	6.8141		6.7305		350.263			186.745
	6.8885	7.0641		6.9763		345.164			207.961
	6.4565	6.5957		6.5261		343.551			170.242
	6.3571	6.5346		6.44585		347.06			164.039
	6.8521	7.0193		6.9357		348.373			204.351
	7.3548	7.5472		7.451		352.311			253.367
	6.8607	7.0318		6.94625		353.315			205.285
	6.6753	6.8639		6.7696		351.527			190.018
	6.7409	6.9209		6.8309		356.187			195.227
	6.2378	6.4029		6.32035		355.907			154.643
	6.1084	6.2859		6.19715		353.687			145.775
	6.1761	6.3456		6.26085		352.671			150.316
	6.002	6.179		6.0905		351.414			138.377
	6.0194	6.1805		6.09995		352.815			139.022
	6.6245	6.81		6.71725		348.673			185.644
	6.8933	7.0709		6.9821		352.772			208.48
	6.9852	7.159		7.0721		351.43			216.646
	6.8825	7.0815		6.982		351.194			208.471
	7.4778	7.6785		7.57815		350.07			266.56
	6.9338	7.1285		7.03115		349.238			212.905
	6.9268	7.0978		7.0123		349.21			211.197
	6.8609	7.0572		6.95905		348.027			206.422
	6.6929	6.8757		6.7843		349.598			191.259
	6.4208	6.5945		6.50765		350.305			168.802
	6.3085	6.4824		6.39545		348.467			160.221
	6.5673	6.7596		6.66345		349.145			181.219
	6.4393	6.6186		6.52895		347.81			170.465
	6.2263	6.3947		6.3105		347.879			153.921
	6.3647	6.5403		6.4525		344.082			164.547
	6.4841	6.6641		6.5741		344.544			174.026
	5.4252	5.5766		5.5009		342.204			101.955
	4.6774	4.8164		4.7469		340.261			65.5143
	4.7421	4.8773		4.8097		339.863			68.1491
	4.9201	4.6817		4.8009		335.666			67.7757
	4.3118	4.2775		4.29465		337.462			48.5165
	4.1469	4.2843		4.2156		340.638			45.8864
	3.9657	4.0834		4.02455		341.218			39.9262
	3.7938	3.9027		3.84825		340.611			34.9057
	3.1706	3.2369		3.20375		344.101			20.141
	2.8698	2.9188		2.8943		345.73			14.8504
	3.6933	3.6911		3.6922		346.586			30.8292
	4.3771	4.4478		4.41245		358.915			52.6194
	5.0548	5.1937		5.12425		354.376			82.4132
	3.8979	3.9837		3.9408		357.432			37.4852
	4.0292	4.1016		4.0654		355.228			41.1544
	3.5469	3.5599		3.5534		4.604			27.4814
	4.5895	4.6488		4.61915		22.659			60.366
	4.7777	4.8137		4.7957		12.4193			67.5557
	5.4403	5.5265		5.4834		18.0877			100.985
	4.8913	4.956		4.92365		26.5122			73.1085
	4.4758	4.5853		4.53055		11.4671			56.9585
	3.9733	4.0517		4.0125		21.8006			39.5686
	3.9549	4.0711		4.013		1.4835			39.5834
	4.2182	4.3135		4.26585		2.6677			47.547
	5.1309	5.2078		5.16935		22.3048			84.6085
	5.0031	5.045		5.02405		32.0107			77.6726
	4.2563	4.2858		4.27105		350.808			47.7211
	4.4538	4.4661		4.45995		355.107			54.3371
	4.8657	4.9271		4.8964		11.0325			71.9013
	5.5332	5.6126		5.5729		22.276			106.011
	5.0976	5.2101		5.15385		10.2978			83.8497
	5.3593	5.4811		5.4202		9.5707			97.5331
	5.2258	5.3112		5.2685		35.7992			89.5709
	5.2135	5.2582		5.23585		34.1023			87.916
	5.659	5.6923		5.67565		44.236			111.983
	4.6499	4.7009		4.6754		16.4405			62.5983
	5.7382	5.7571		5.74765		9.9213			116.299
	5.0508	5.1445		5.09765		22.9191			81.1365
	5.3719	5.4861		5.429		19.7112			98.0089
	4.7674	4.8305		4.79895		12.5793			67.6932
	5.4532	5.496		5.4746		0.6095			100.499
	5.7371	5.8739		5.8055		15.0978			119.846
	4.7898	4.8599		4.82485		9.9522			68.7951
	5.7705	5.8018		5.78615		358.2			118.652
	6.0072	6.1399		6.07355		4.4163			137.225
	4.9728	4.8939		4.93335		346.969			73.5414
	5.6391	5.6932		5.66615		36.0329			111.422
	5.753	5.851		5.802		33.7673			119.63
	4.7586	4.725		4.7418		353.186			65.3034
	5.9992	6.1058		6.0525		8.3458			135.803
	5.9365	6.0556		5.99605		2.5683			132.039
	4.3937	4.4521		4.4229		23.9898			52.9941
	5.9225	6.0358		5.97915		20.8704			130.926
	5.4056	5.5217		5.46365		1.4817			99.8975
	6.0457	6.1907		6.1182		9.2642			140.274
	5.53	5.6364		5.5832		25.6041			106.6
	4.491	4.5596		4.5253		10.3561			56.7608
	5.6239	5.7298		5.67685		32.435			112.054
	5.4219	5.5381		5.48		13.6415			100.797
	5.5254	5.6377		5.58155		23.173			106.505
	6.0671	6.1822		6.12465		9.5557			140.718
	5.7203	5.8619		5.7911		16.478			118.957
	6.2755	6.3868		6.33115		21.8626			155.437
	5.196	5.2908		5.2434		17.2499			88.2968
	5.512	5.6488		5.5804		13.1188			106.439
	5.9071	6.0282		5.96765		29.9094			130.172
	5.5809	5.6939		5.6374		22.8727			109.734
	6.4591	6.5533		6.5062		25.7078			168.69
	5.9187	6.0246		5.97165		23.7862			130.433
	6.172	6.2531		6.21255		24.7736			146.864
	6.7875	6.9052		6.84635		26.4498			196.555
	7.4709	7.5869		7.5289		29.5527			261.397
	8.3987	8.5316		8.46515		27.0603			371.544
	8.1641	8.3149		8.2395		24.8754			342.617
	7.5301	7.687		7.60855		25.2752			269.781
	7.999	8.1414		8.0702		20.9732			321.928
	7.8486	7.9884		7.9185		18.4857			304.113
	7.6355	7.8126		7.72405		17.87			282.255
	7.4403	7.573		7.50665		22.4839			259.086
	6.6832	6.8002		6.7417		23.6634			187.678
	7.4957	7.6436		7.56965		20.6801			265.664
	8.4158	8.5761		8.49595		20.4063			375.614
	9.1115	9.2906		9.20105		20.4157			477.11
	9.0164	9.1956		9.106		22.1237			462.476
	8.5656	8.7593		8.66245		17.2696			398.133
	9.3812	9.5619		9.47155		18.296			520.438
	8.3959	8.5381		8.467		18.7968			371.787
	7.1435	7.3092		7.22635		14.4775			231.134
	7.2191	7.3579		7.2885		14.4042			237.149
	7.4198	7.5937		7.50675		7.7106			259.097
	7.556	7.7609		7.65845		7.0891			275.124
	7.4576	7.6394		7.5485		3.994			263.444
	7.5196	7.7341		7.62685		3.0502			271.733
	7.4357	7.6401		7.5379		3.1213			262.336
	7.8453	8.0362		7.94075		6.8719			306.684
	8.3378	8.5236		8.4307		8.5043			367.026
	8.6937	8.9101		8.8019		7.4866			417.672
	9.4949	9.704		9.59945		9.071			541.808
	9.8824	10.0961		9.98925		9.1916			610.527
	9.9424	10.1639		10.0531		9.3949			622.318
	9.7544	9.9632		9.8588		11.6478			586.919
	9.6043	9.7959		9.7001		12.034			559.03
	9.4352	9.6524		9.5438		11.8208			532.439
	8.9162	9.0989		9.00755		10.7372			447.637
	8.3636	8.5583		8.46095		8.4292			370.991
	8.2322	8.4112		8.3217		9.6124			352.974
	8.1743	8.3776		8.27595		7.8002			347.184
	8.1844	8.385		8.2847		6.2409			348.286
	7.7686	7.9374		7.853		5.5663			296.629
	7.3321	7.5207		7.4264		4.355			250.866
	7.1525	7.3192		7.23585		2.8175			232.046
	6.538	6.6916		6.6148		356.358			177.279
	6.3665	6.5289		6.4477		359.162			164.18
	6.3112	6.5006		6.4059		1.006			161.008
	6.1996	6.347		6.2733		3.2098			151.215
	6.4559	6.6159		6.5359		0.7701			171.01
	6.2217	6.3883		6.305		358.659			153.519
	6.4768	6.6339		6.55535		354.557			172.542
	6.3338	6.5068		6.4203		353.692			162.096
	6.1276	6.3077		6.21765		352.938			147.226
	6.0526	6.2238		6.1382		353.641			141.654
	5.7908	5.9372		5.864		352.045			123.506
	5.6602	5.8146		5.7374		352.458			115.678
	5.452	5.6104		5.5312		351.572			103.649
	6.2045	6.374		6.28925		353.983			152.371
	6.422	6.5931		6.50755		355.459			168.795
	5.9639	6.1257		6.0448		356.44			135.286
	5.6238	5.7657		5.69475		359.129			113.118
	6.3978	6.5775		6.48765		357.225			167.251
	6.6505	6.8204		6.73545		356.323			187.157
	6.8756	7.0545		6.96505		357.214			206.956
	7.6268	7.8191		7.72295		359.552			282.134
	8.4826	8.6996		8.5911		2.2484			388.376
	8.4303	8.6485		8.5394		1.7936			381.407
	7.9332	8.1377		8.03545		1.8667			317.787
	7.3228	7.5066		7.4147		357.481			249.682
	6.9701	7.153		7.06155		358.084			215.678
	6.5119	6.6694		6.59065		358.932			175.344
	5.8766	6.0237		5.95015		1.5795			129.03
	5.4884	5.631		5.5597		7.1538			105.259
	5.7198	5.8624		5.7911		6.7634			118.957
	6.148	6.2979		6.22295		8.6496			147.603
	6.4935	6.6544		6.57395		9.0124			174.014
	6.5421	6.7044		6.62325		8.7329			177.959
	6.1759	6.3331		6.2545		5.8244			149.859
	5.899	6.0508		5.9749		5.648			130.647
	5.1893	5.3057		5.2475		3.295			88.5041
	4.9714	5.1257		5.04855		359.749			78.8145
	5.5575	5.7089		5.6332		1.7712			109.489
	5.2772	5.4134		5.3453		358.505			93.5454
	4.7342	4.8761		4.80515		1.0825			67.9559
	3.7521	3.8949		3.8235		7.6855			34.2365
	3.5797	3.6878		3.63375		8.0638			29.3881
	3.1752	3.1996		3.1874		17.45			19.8343
	3.3503	3.5014		3.42585		2.9242			24.627
	4.0473	4.1184		4.08285		11.8835			41.6866
	4.1474	4.2677		4.20755		8.3258			45.6241
	4.2613	4.4171		4.3392		15.3026			50.0421
	4.3381	4.4447		4.3914		11.5436			51.8699
	4.0413	4.1358		4.08855		27.7691			41.8614
	3.8129	3.874		3.84345		21.1965			34.7752
	3.8612	3.9181		3.88965		24.5293			36.0444
	3.4972	3.5866		3.5419		27.349			27.2154
	3.7629	3.8096		3.78625		35.4017			33.2456
	4.1987	4.2332		4.21595		45.0861			45.8979
	4.4841	4.6097		4.5469		21.9532			57.5774
	4.625	4.7363		4.68065		40.77			62.8094
	5.143	5.2139		5.17845		26.6561			85.0561
	3.9354	4.0282		3.9818		25.5887			38.6674
	3.8356	3.9775		3.90655		29.562			36.5163
	4.6743	4.7771		4.7257		18.6907			64.6405
	3.4162	3.5184		3.4673		14.1432			25.5317
	3.9088	3.9794		3.9441		26.3029			37.5794
	4.1747	4.2854		4.23005		2.2708			46.3599
	5.0318	5.0972		5.0645		26.4496			79.5639
	4.6115	4.6753		4.6434		22.47			61.3217
	6.6527	6.7581		6.7054		27.6389			184.663
	5.2179	5.2755		5.2467		29.4143			88.4636
	5.7977	5.8736		5.83565		19.5136			121.723
	5.5881	5.6834		5.63575		21.0214			109.638
	5.6865	5.7992		5.74285		22.6704			116.008
	5.7987	5.8571		5.8279		9.3042			121.239
	6.7173	6.8291		6.7732		22.095			190.321
	5.9561	6.103		6.02955		12.5076			134.264
	6.2468	6.3891		6.31795		19.1072			154.467
	5.2841	5.3672		5.32565		27.9589			92.5175
	5.8265	5.9166		5.87155		16.5835			123.984
	5.5091	5.6384		5.57375		17.5608			106.059
	5.1248	5.2364		5.1806		18.1293			85.1621
	6.0632	6.0656		6.0644		8.0071			136.606
	5.7248	5.8149		5.76985		16.6486			117.652
	6.0595	6.2056		6.13255		6.888			141.263
	5.8975	5.9999		5.9487		6.6275			128.935
	6.63	6.7625		6.69625		22.1656			183.908
	6.1304	6.2394		6.1849		14.6938			144.912
	7.2534	7.4162		7.3348		12.747			241.697
	7.4635	7.5991		7.5313		11.2688			261.647
	5.4459	5.5042		5.47505		10.6917			100.524
	5.8943	5.9632		5.92875		5.1749			127.643
	6.2713	6.3746		6.32295		7.7612			154.834
	6.7461	6.8385		6.7923		24.3299			191.936
	6.3644	6.5073		6.43585		14.849			163.277
	6.9701	7.1133		7.0417		17.1272			213.864
	6.3626	6.4766		6.4196		20.3543			162.043
	6.3754	6.5003		6.43785		11.9786			163.429
	6.5138	6.6509		6.58235		15.3031			174.682
	6.3716	6.4954		6.4335		12.6649			163.098
	6.5458	6.6727		6.60925		17.7537			176.833
	6.6086	6.7425		6.67555		11.0476			182.208
	7.0407	7.1932		7.11695		12.5904			220.794
	6.8136	6.9842		6.8989		13.6514			201.116
	6.211	6.337		6.274		28.2811			151.265
	7.2738	7.3661		7.31995		23.1506			240.232
	7.2998	7.4264		7.3631		23.2065			244.505
	7.4571	7.5827		7.5199		21.1137			260.461
	6.9544	7.0655		7.00995		25.9199			210.985
	6.9712	7.0698		7.0205		27.8205			211.939
	6.9684	7.059		7.0137		29.7897			211.323
	7.4305	7.5255		7.478		27.9855			256.131
	7.2251	7.3229		7.274		29.7855			235.736
	7.5252	7.6243		7.57475		32.2072			266.202
	8.3043	8.3974		8.35085		40.0747			356.696
	6.0378	6.0759		6.05685		51.2686			136.096
	5.3018	5.3575		5.32965		53.7826			92.7261
	5.5131	5.5758		5.54445		49.978			104.395
	5.5915	5.6658		5.62865		44.3007			109.224
	5.314	5.3697		5.34185		38.0178			93.3644
	5.7553	5.8218		5.78855		34.8811			118.8
	5.9528	6.0525		6.00265		32.1682			132.475
	7.3234	7.4328		7.3781		31.3007			246.003
	7.3799	7.4998		7.43985		29.2746			252.231
	7.1707	7.3394		7.25505		22.1582			233.898
	7.3584	7.503		7.4307		21.2967			251.302
	7.1115	7.267		7.18925		20.5902			227.592
	5.937	6.0865		6.01175		13.2019			133.079
	6.7132	6.8551		6.78415		14.3427			191.246
	7.1201	7.2895		7.2048		14.8256			229.072
	7.0591	7.224		7.14155		12.6619			223.092
	6.0788	6.204		6.1414		13.7228			141.876
	6.8811	7.049		6.96505		15.7419			206.956
	7.3947	7.5369		7.4658		20.2475			254.88
	7.5768	7.7112		7.644		22.3347			273.57
	8.2223	8.3741		8.2982		23.9519			349.992
	8.4722	8.642		8.5571		25.8356			383.783
	8.4868	8.6501		8.56845		25.286			385.312
	8.2745	8.4294		8.35195		25.7474			356.837
	7.6737	7.8253		7.7495		27.0541			285.054
	7.5668	7.7142		7.6405		28.5345			273.194
	7.8377	7.9913		7.9145		26.9132			303.652
	8.2268	8.3942		8.3105		24.5859			351.55
	7.6059	7.7694		7.68765		21.0771			278.283
	7.0004	7.151		7.0757		18.9107			216.977
	6.9769	7.1263		7.0516		22.1989			214.768
	6.4524	6.588		6.5202		22.0323			169.781
	6.5409	6.6693		6.6051		20.2993			176.5
	6.488	6.619		6.5535		17.3501			172.396
	6.6803	6.8173		6.7488		20.3842			188.272
	7.4022	7.5591		7.48065		17.6724			256.404
	7.9338	8.0914		8.0126		17.9489			315.084
	8.1104	8.2902		8.2003		17.0149			337.75
	7.846	7.9997		7.92285		17.0232			304.614
	7.6867	7.8399		7.7633		17.285			286.58
	7.6861	7.8527		7.7694		15.5554			287.256
	7.4655	7.6283		7.5469		12.692			263.276
	7.6498	7.8193		7.73455		10.3055			283.407
	7.4709	7.6384		7.55465		8.052			264.088
	7.1735	7.3492		7.26135		7.8984			234.508
	6.7549	6.9307		6.8428		7.6336			196.249
	6.7495	6.9139		6.8317		9.6879			195.296
	6.314	6.4667		6.39035		10.8352			159.838
	6.0998	6.2573		6.17855		11.4838			144.466
	5.8038	5.9607		5.88225		10.7449			124.663
	5.6082	5.7606		5.6844		10.1584			112.502
	5.3969	5.5401		5.4685		9.1377			100.164
	4.928	5.0582		4.9931		10.064			76.246
	5.2201	5.3501		5.2851		8.1229			90.4203
	5.4234	5.5602		5.4918		6.8127			101.45
	5.9416	6.0944		6.018		6.5297			133.494
	6.0547	6.2073		6.131		6.1502			141.156
	6.5454	6.7053		6.62535		3.4603			178.128
	6.3301	6.4775		6.4038		7.8923			160.849
	6.2339	6.3962		6.31505		8.5727			154.254
	5.9045	6.0511		5.9778		7.3325			130.837
	5.8314	5.9765		5.90395		7.5679			126.047
	6.0281	6.1721		6.1001		12.3951			139.033
	5.219	5.3643		5.29165		9.063			90.7569
	5.0491	5.1747		5.1119		6.4055			81.8188
	4.9789	5.1067		5.0428		6.3477			78.5455
	5.3357	5.4759		5.4058		7.4528			96.7578
	5.8311	5.9678		5.89945		9.0444			125.759
	5.4877	5.6254		5.55655		11.4371			105.08
	5.8135	5.9474		5.88045		16.8248			124.548
	6.1825	6.3199		6.2512		17.5091			149.622
	6.624	6.7838		6.7039		17.8053			184.539
	6.8584	7.0205		6.93945		17.1618			204.683
	6.5415	6.6949		6.6182		13.9077			177.552
	6.4669	6.6188		6.54285		14.8688			171.556
	5.5506	5.6567		5.60365		18.1554			107.775
	5.1992	5.298		5.2486		14.6532			88.5598
	6.0478	6.1961		6.12195		15.6964			140.532
	5.6026	5.7492		5.6759		9.6943			111.998
	5.4686	5.6274		5.548		12.3755			104.596
	4.8946	5.0124		4.9535		9.2135			74.4462
	4.6698	4.794		4.7319		16.4786			64.8952
	4.2842	4.4102		4.3472		8.085			50.3193
	4.1089	4.22		4.16445		21.5327			44.2363
	3.5498	3.678		3.6139		14.2128			28.9091
	3.2801	3.3486		3.31435		9.5749			22.2998
	2.7128	2.8015		2.75715		11.5186			12.8377
	2.8827	2.9617		2.9222		27.2265			15.284
	2.3356	2.4072		2.3714		21.0074			8.16809
	1.3325	1.3734		1.35295		5.8392			1.51688
	1.5725	1.6286		1.60055		22.9544			2.51139
	2.4266	2.4802		2.4534		342.852			9.04505
	2.33	2.304		2.317		331.198			7.61876
	1.3416	1.4513		1.39645		265.011			1.66795
	1.2712	1.2437		1.25745		215.254			1.21781
	2.3054	2.4336		2.3695		18.8692			8.14847
	2.5586	2.6313		2.59495		15.1737			10.7027
	3.0064	3.1014		3.0539		6.8745			17.445
	2.3305	2.4256		2.37805		0.2284			8.237
	2.8749	2.921		2.89795		354.023			14.9066
	2.6797	2.7217		2.7007		335.742			12.0652
	2.1828	2.1242		2.1535		24.7349			6.11703
	2.3774	2.3973		2.38735		54.9942			8.33402
	2.8954	2.8791		2.88725		40.777			14.7421
	2.2535	2.0782		2.16585		331.096			6.22288
	3.3742	3.4593		3.41675		6.5601			24.4313
	6.108	6.2774		6.1927		16.79			145.461
	7.2482	7.3996		7.3239		16.4548			240.621
	6.7089	6.8253		6.7671		11.9098			189.808
	6.7051	6.8406		6.77285		15.283			190.292
	6.1929	6.3178		6.25535		8.9459			149.92
	5.3609	5.4989		5.4299		1.0481			98.0577
	6.8921	6.993		6.94255		10.1033			204.957
	6.6111	6.7086		6.65985		12.1868			180.925
	6.3	6.3369		6.31845		7.096			154.503
	6.9964	7.1321		7.06425		11.6848			215.926
	6.3343	6.4536		6.39395		9.3485			160.108
	6.6567	6.8221		6.7394		14.7008			187.486
	6.476	6.5812		6.5286		24.1172			170.438
	5.941	6.0049		5.97295		28.9719			130.519
	6.9606	7.1019		7.03125		12.454			212.914
	5.8107	5.9339		5.8723		14.0937			124.031
	6.0514	6.1965		6.12395		11.2882			140.67
	5.2591	5.3692		5.31415		12.0197			91.9195
	5.4066	5.5633		5.48495		11.9741			101.07
	5.4655	5.6054		5.53545		6.73			103.888
	6.2924	6.4262		6.3593		6.3036			157.519
	6.1318	6.2903		6.21105		1.033			146.758
	6.4908	6.6408		6.5658		10.5665			173.368
	5.7069	5.8377		5.7723		15.0916			117.802
	5.5095	5.664		5.58675		7.6651			106.803
	6.7174	6.8531		6.78525		20.8307			191.339
	6.8107	6.9059		6.8583		30.2817			197.586
	6.5251	6.6387		6.5819		31.7041			174.647
	6.9104	7.0224		6.9664		29.1468			207.077
	6.6386	6.7666		6.7026		28.5283			184.432
	6.5126	6.6313		6.57195		30.6001			173.856
	6.832	6.9262		6.8791		30.097			199.389
	7.0136	7.1242		7.0689		28.6576			216.352
	7.5303	7.6602		7.59525		22.985			268.369
	7.4424	7.5765		7.50945		24.8379			259.376
	7.0843	7.1261		7.1052		50.1822			219.703
	8.3453	8.3721		8.3587		52.4989			357.703
	8.5636	8.612		8.5878		48.4956			387.929
	8.4002	8.421		8.4106		50.3589			364.407
	9.2548	9.2861		9.27045		49.7104			487.987
	9.1756	9.2097		9.19265		48.0401			475.804
	8.7833	8.8315		8.8074		46.6456			418.455
	8.172	8.2066		8.1893		47.4689			336.393
	6.8318	6.907		6.8694		43.8384			198.547
	5.887	5.9351		5.91105		38.9775			126.503
	5.7236	5.7851		5.75435		38.022			116.706
	6.1551	6.2377		6.1964		40.6978			145.722
	6.6362	6.709		6.6726		40.2121			181.966
	5.6779	5.7504		5.71415		37.4957			114.278
	5.9464	6.0438		5.9951		32.9811			131.976
	5.905	5.9838		5.9444		34.9661			128.656
	6.2684	6.3716		6.32		32.6324			154.617
	7.1852	7.3093		7.24725		35.2774			233.145
	5.6434	5.7718		5.7076		31.9397			113.885
	6.3907	6.499		6.44485		30.0654			163.963
	5.8399	5.9841		5.912		16.8861			126.564
	6.7547	6.8979		6.8263		18.1379			194.833
	6.5529	6.7115		6.6322		15.4089			178.681
	6.3693	6.5194		6.44435		15.7423			163.924
	6.6617	6.8073		6.7345		16.4432			187.078
	6.717	6.8658		6.7914		17.6533			191.86
	6.872	7.0047		6.93835		23.2673			204.585
	6.2409	6.3596		6.30025		29.107			153.172
	4.6407	4.7655		4.7031		21.5455			63.7175
	4.327	4.4342		4.3806		18.0398			51.4881
	4.8219	4.9098		4.86585		22.7656			70.5638
	4.0667	4.1781		4.1224		18.0424			42.9098
	3.7027	3.8144		3.75855		9.1678			32.5212
	4.4716	4.5872		4.5294		10.6999			56.9152
	4.8661	4.9788		4.92245		5.5156			73.055
	5.4852	5.6334		5.5593		6.7463			105.237
	5.4268	5.5724		5.4996		5.1224			101.882
	5.6286	5.7679		5.69825		6.8526			113.326
	5.9982	6.1456		6.0719		7.7971			137.113
	6.3081	6.454		6.38105		9.8724			159.141
	6.2844	6.4436		6.364		12.1005			157.869
	6.4069	6.5489		6.4779		14.2554			166.498
	6.3951	6.545		6.47005		12.1893			165.893
	6.1728	6.3151		6.24395		9.9099			149.102
	6.4881	6.6461		6.5671		11.1914			173.471
	6.5581	6.7112		6.63465		12.7979			178.879
	7.1472	7.2972		7.2222		15.3568			230.736
	7.4767	7.6359		7.5563		16.1579			264.261
	7.5433	7.707		7.62515		15.0551			271.551
	7.1692	7.332		7.2506		12.7687			233.468
	6.5944	6.7542		6.6743		10.6868			182.106
	6.5324	6.6854		6.6089		9.3949			176.805
	6.3098	6.4755		6.39265		9.5262			160.011
	5.5233	5.6598		5.59155		8.8605			107.079
	4.8064	4.9301		4.86825		8.8395			70.6683
	4.5329	4.6607		4.5968		8.922			59.494
	3.7731	3.8866		3.82985		6.6528			34.4074
	3.4667	3.57		3.51835		5.8792			26.6762
	3.2332	3.3268		3.28		6.3493			21.6136
	2.8526	2.946		2.8993		4.1388			14.9274
	2.305	2.3748		2.3399		4.931			7.8469
	2.1929	2.2651		2.229		5.3279			6.78323
	2.4041	2.4852		2.44465		3.4945			8.94862
	1.9365	2.0191		1.9778		357.011			4.73863
	1.888	1.9534		1.9207		9.9931			4.33995
	1.5795	1.6343		1.6069		16.2048			2.5414
	1.656	1.7102		1.6831		20.122			2.92036
	1.2972	1.3783		1.33775		20.2247			1.46633
	0.7209	0.7833		0.7521		299.543			0.260575
	1.2306	1.2566		1.2436		212.959			1.17801
	1.7122	1.7497		1.73095		201.049			3.17658
	2.6492	2.6377		2.64345		196.952			11.3141
	2.4602	2.5066		2.4834		222.145			9.38093
	2.5399	2.6279		2.5839		249.388			10.5665
	2.8861	2.974		2.93005		250.661			15.4075
	2.4117	2.4801		2.4459		240.646			8.96236
	2.2449	2.2852		2.26505		222.901			7.1177
	1.8667	1.9035		1.8851		218.831			4.10307
	1.8533	1.8942		1.87375		230.522			4.02941
	2.1757	2.2276		2.20165		228.132			6.53659
	1.957	1.9709		1.96395		221.045			4.63978
	2.1781	2.2021		2.1901		229.121			6.43425
	2.0985	2.122		2.11025		245.235			5.75583
	2.5547	2.6352		2.59495		243.481			10.7027
	2.3571	2.3883		2.3727		227.733			8.18153
	2.4699	2.4767		2.4733		210.942			9.26694
	2.9188	2.9169		2.91785		224.512			15.2158
	2.2602	2.2939		2.27705		206.744			7.23142
	1.8525	1.8881		1.8703		195.729			4.00719
	2.2051	2.2126		2.20885		210.734			6.60092
	1.5527	1.5448		1.54875		196.478			2.27536
	2.4009	2.4757		2.4383		165.608			8.87907
	1.7603	1.8122		1.78625		123.087			3.49086
	1.3967	1.4123		1.4045		61.3963			1.69696
	1.5219	1.5835		1.5527		28.3339			2.29281
	1.7266	1.7504		1.7385		334.949			3.21833
	1.5371	1.4984		1.51775		252.014			2.14144
	1.3566	1.4859		1.42125		97.8662			1.7584
	2.1325	2.22		2.17625		71.4796			6.31295
	1.911	1.9063		1.90865		80.6539			4.25878
	2.2065	2.1691		2.1878		84.413			6.414
	2.996	3.0771		3.03655		41.7083			17.1493
	3.2192	3.2973		3.25825		51.6377			21.1865
	3.9345	4.0036		3.96905		44.6992			38.2971
	3.0877	3.1079		3.0978		55.3682			18.2082
	3.3181	3.3754		3.34675		73.9086			22.9602
	3.7182	3.716		3.7171		41.4773			31.4571
	4.4606	4.5875		4.52405		38.5232			56.7137
	3.9592	4.0096		3.9844		47.6304			38.7431
	4.5584	4.6203		4.58935		20.1791			59.2052
	4.5052	4.5689		4.53705		33.2074			57.2041
	4.7052	4.7493		4.72725		37.1112			64.7041
	4.2692	4.4015		4.33535		34.8632			49.909
	4.0095	4.051		4.03025		54.3533			40.0961
	6.2415	6.3148		6.27815		39.8803			151.566
	4.3099	4.323		4.31645		32.2003			49.2591
	5.3441	5.4231		5.3836		34.0577			95.5706
	6.2018	6.3106		6.2562		32.3342			149.982
	5.6943	5.8143		5.7543		10.8902			116.703
	4.6392	4.7148		4.677		30.4164			62.6626
	5.6009	5.7142		5.65755		25.3772			110.915
	5.9196	6.0799		5.99975		11.5378			132.283
	5.2747	5.359		5.31685		23.6884			92.0596
	6.6952	6.7644		6.7298		29.1928			186.686
	6.7925	6.9532		6.87285		12.5326			198.846
	6.8666	6.8392		6.8529		4.9674			197.119
	6.1228	6.2299		6.17635		18.391			144.312
	5.2695	5.3535		5.3115		12.9477			91.782
	6.9281	7.0563		6.9922		23.6631			209.386
	6.0166	6.1		6.0583		29.5228			136.194
	6.3995	6.5167		6.4581		30.9662			164.976
	7.2426	7.2895		7.26605		46.395			234.964
	6.9696	7.0439		7.00675		41.0072			210.696
	7.3181	7.3655		7.3418		40.7028			242.389
	7.8055	7.8866		7.84605		49.9915			295.842
	8.9387	8.9063		8.9225		54.3078			435.077
	9.3563	9.3608		9.35855		50.397			502.032
	8.385	8.4905		8.43775		48.27			367.948
	9.5852	9.645		9.6151		44.3124			544.462
	9.6673	9.7364		9.70185		42.6365			559.332
	8.6096	8.712		8.6608		41.4267			397.906
	8.0109	8.0895		8.0502		41.0207			319.541
	9.2607	9.2842		9.27245		41.1213			488.303
	8.8086	8.8884		8.8485		42.8452			424.341
	7.954	7.999		7.9765		42.1021			310.845
	6.6583	6.717		6.68765		41.2695			183.201
	6.3391	6.3817		6.3604		40.0976			157.601
	6.5014	6.6235		6.56245		40.0642			173.103
	6.2944	6.3721		6.33325		40.0663			155.592
	5.2795	5.3872		5.33335		38.7006			92.9194
	4.3721	4.5016		4.43685		38.265			53.4971
	3.8677	3.9383		3.903		34.9792			36.4168
	3.1582	3.2056		3.1819		31.6202			19.7318
	4.4798	4.5458		4.5128		41.1242			56.2917
	4.7982	4.8212		4.8097		39.444			68.1491
	4.6802	4.7556		4.7179		39.7056			64.3209
	5.3946	5.4585		5.42655		38.8795			97.8763
	5.219	5.3195		5.26925		30.5171			89.6092
	5.3057	5.412		5.35885		25.4254			94.2586
	5.6035	5.7463		5.6749		24.945			111.939
	6.2739	6.399		6.33645		23.0148			155.828
	6.6394	6.7747		6.70705		20.7516			184.799
	7.0297	7.1617		7.0957		21.0376			218.822
	6.8712	7.0139		6.94255		19.2805			204.957
	6.0456	6.2003		6.12295		14.8632			140.601
	6.4432	6.606		6.5246		11.6317			170.125
	6.3153	6.4747		6.395		11.4992			160.187
	6.5979	6.7628		6.68035		8.4504			182.601
	6.9104	7.083		6.9967		6.3123			209.791
	7.5313	7.7135		7.6224		6.3299			271.257
	7.5052	7.6803		7.59275		6.9136			268.104
	7.3532	7.5133		7.43325		4.9756			251.56
	6.9615	7.1344		7.04795		6.3411			214.434
	6.191	6.3427		6.26685		5.6774			150.749
	5.7658	5.9006		5.8332		11.5284			121.57
	6.5224	6.6986		6.6105		14.1521			176.933
	7.2675	7.44		7.35375		11.5673			243.575
	7.4056	7.5665		7.48605		9.9076			256.959
	6.908	7.067		6.9875		12.6175			208.964
	6.0419	6.1849		6.1134		14.5663			139.944
	5.1569	5.265		5.21095		15.7289			86.6676
	5.1417	5.2645		5.2031		18.9237			86.2765
	5.9735	6.0993		6.0364		24.3019			134.722
	6.452	6.5678		6.5099		22.9452			168.978
	6.8077	6.9302		6.86895		21.2666			198.508
	6.5613	6.7104		6.63585		22.1596			178.976
	6.3084	6.4219		6.36515		22.958			157.955
	6.0753	6.2282		6.15175		20.4671			142.594
	6.1551	6.2882		6.22165		16.4702			147.51
	6.1189	6.2671		6.193		15.7071			145.482
	6.3168	6.4691		6.39295		17.098			160.033
	6.0109	6.1423		6.0766		20.1446			137.432
	5.1639	5.2444		5.20415		25.9046			86.3288
	3.8726	3.9595		3.91605		25.4594			36.7833
	3.3135	3.4029		3.3582		31.8354			23.1967
	3.8146	3.88		3.8473		32.1188			34.8798
	4.8336	4.9294		4.8815		27.6834			71.2469
	4.6808	4.7927		4.73675		26.6555			65.095
	4.8156	4.9262		4.8709		23.9818			70.7838
	4.3486	4.4268		4.3877		22.7799			51.7389
	4.0795	4.1723		4.1259		23.9811			43.0192
	3.3624	3.4582		3.4103		19.9432			24.2932
	3.1664	3.2496		3.208		19.1743			20.2213
	2.9598	3.031		2.9954		21.9355			16.4615
	2.6826	2.7626		2.7226		20.8127			12.3611
	2.3201	2.3919		2.356		20.8191			8.00999
	2.2237	2.3038		2.26375		23.7893			7.10545
	1.7512	1.8144		1.7828		28.7824			3.47068
	1.2021	1.2608		1.23145		15.9863			1.14382
	0.9722	1.0281		1.00015		27.2597			0.612776
	0.6279	0.6561		0.642		337.084			0.162073
	0.617	0.6252		0.6211		240.176			0.146754
	1.1637	1.2104		1.18705		247.258			1.0245
	1.3994	1.4436		1.4215		249.721			1.75933
	1.8663	1.9395		1.9029		264.888			4.2204
	2.9107	3.0079		2.9593		264.425			15.8735
	3.2874	3.3779		3.33265		254.964			22.6712
	2.9093	3.0089		2.9591		261.117			15.8703
	2.4332	2.5196		2.4764		257.418			9.30183
	2.9282	3.0078		2.968		242.223			16.0139
	3.6397	3.7322		3.68595		240.749			30.6729
	3.6268	3.7175		3.67215		242.089			30.3296
	2.6191	2.6644		2.64175		235.98			11.2923
	1.7987	1.8345		1.8166		222.866			3.67184
	1.6262	1.6749		1.65055		213.732			2.75418
	1.5306	1.5757		1.55315		218.016			2.29481
	1.8695	1.9185		1.894		209.355			4.16146
	1.777	1.8329		1.80495		208.306			3.60165
	2.2153	2.2339		2.2246		203.615			6.74314
	2.4709	2.4734		2.47215		216.166			9.25402
	1.9036	1.9767		1.94015		215.72			4.47314
	1.5868	1.5787		1.58275		213.773			2.42853
	0.7374	0.8653		0.80135		276.943			0.31519
	0.9701	1.0164		0.99325		276.516			0.60018
	1.4034	1.5018		1.4526		46.251			1.87735
	1.6242	1.6998		1.662		24.966			2.8119
	1.7445	1.7366		1.74055		53.8728			3.22973
	1.8927	1.9938		1.94325		75.2418			4.49461
	2.1505	2.2092		2.17985		88.2093			6.34433
	2.3903	2.5129		2.4516		59.5228			9.02516
	3.6977	3.7937		3.7457		42.1856			32.1888
	3.2859	3.3148		3.30035		47.4001			22.0184
	4.0338	4.1117		4.07275		9.8114			41.378
	3.9514	4.0676		4.0095		45.8795			39.48
	4.9588	5.0756		5.0172		14.3319			77.3553
	4.6847	4.7728		4.72875		34.1069			64.7657
	5.8792	5.9446		5.9119		30.4108			126.557
	6.6435	6.6961		6.6698		30.6444			181.737
	6.2316	6.3029		6.26725		30.746			150.778
	6.1967	6.3217		6.2592		21.5917			150.197
	5.8854	5.9107		5.89805		33.2475			125.67
	5.7128	5.7918		5.7523		28.0783			116.582
	5.5017	5.5734		5.53755		16.0327			104.006
	6.3571	6.491		6.42405		357.371			162.38
	5.6067	5.7477		5.6772		9.6968			112.075
	6.307	6.4364		6.3717		357.824			158.443
	7.0434	7.2075		7.12545		7.6434			221.586
	7.1418	7.309		7.2254		13.8575			231.042
	7.3363	7.4727		7.4045		11.678			248.653
	6.9252	7.0837		7.00445		5.3154			210.488
	7.8001	7.9652		7.88265		356.473			300.001
	8.5561	8.749		8.65255		353.698			396.77
	7.0461	7.2124		7.12925		9.1014			221.941
	7.939	8.0902		8.0146		7.771			315.32
	8.0366	8.1834		8.11		10.855			326.715
	6.8901	6.972		6.93105		9.6604			203.94
	6.7219	6.8387		6.7803		10.5289			190.921
	7.5229	7.6467		7.5848		22.8231			267.263
	6.4218	6.4037		6.41275		12.195			161.525
	8.1616	8.3325		8.24705		27.051			343.56
	7.1637	7.2928		7.22825		21.9703			231.316
	7.4329	7.5397		7.4863		21.4045			256.985
	8.9164	9.0256		8.971		29.1959			442.21
	8.3192	8.4893		8.40425		23.3312			363.583
	8.9207	9.0171		8.9689		26.7756			441.9
	7.1598	7.2897		7.22475		22.3039			230.98
	7.1873	7.3433		7.2653		20.666			234.891
	7.7786	7.8527		7.81565		30.9685			292.416
	7.3732	7.476		7.4246		36.076			250.683
	7.4731	7.6034		7.53825		24.5587			262.372
	7.4843	7.6316		7.55795		24.3262			264.435
	7.4673	7.5917		7.5295		24.9947			261.46
	8.3764	8.5117		8.44405		27.3643			368.772
	7.7094	7.8611		7.78525		29.9959			289.017
	8.2974	8.4685		8.38295		28.1996			360.825
	8.011	8.1322		8.0716		27.0752			322.096
	7.9927	8.1129		8.0528		26.1303			319.85
	7.8981	8.0292		7.96365		25.6579			309.345
	7.1907	7.332		7.26135		25.7316			234.508
	7.1936	7.3161		7.25485		24.5766			233.879
	7.6815	7.819		7.75025		24.7594			285.137
	7.5849	7.7186		7.65175		25.4056			274.403
	7.5295	7.6703		7.5999		23.5043			268.862
	7.8644	8.0204		7.9424		23.2553			306.875
	6.9861	7.1222		7.05415		19.9506			215.001
	6.3335	6.4595		6.3965		18.7769			160.3
	5.9843	6.107		6.04565		17.8225			135.343
	6.0973	6.2181		6.1577		19.9238			143.008
	6.368	6.4787		6.42335		22.4649			162.327
	6.8623	6.983		6.92265		20.6251			203.2
	6.5053	6.6381		6.5717		19.8477			173.836
	6.2146	6.3414		6.278		22.2582			151.555
	5.8187	5.9632		5.89095		24.138			125.217
	5.7182	5.8178		5.768		24.8965			117.539
	5.6005	5.6999		5.6502		24.9546			110.484
	5.4878	5.5973		5.54255		21.7346			104.288
	5.5604	5.6807		5.62055		17.796			108.753
	5.5726	5.6964		5.6345		16.902			109.565
	5.4508	5.562		5.5064		19.8695			102.261
	5.202	5.3143		5.25815		22.1237			89.0441
	5.2652	5.3873		5.32625		22.9518			92.5488
	5.4641	5.5817		5.5229		24.3984			103.183
	5.4834	5.5873		5.53535		27.3224			103.882
	5.5858	5.6874		5.6366		29.1251			109.688
	5.3932	5.4803		5.43675		30.7792			98.4293
	5.7211	5.8049		5.763		36.9636			117.234
	6.0909	6.1707		6.1308		40.2926			141.142
	6.1236	6.1868		6.1552		41.6051			142.834
	6.1554	6.2192		6.1873		44.1673			145.081
	6.3038	6.3569		6.33035		45.9971			155.378
	6.852	6.8943		6.87315		48.2304			198.872
	7.2364	7.2856		7.261		46.0518			234.474
	7.3681	7.4191		7.3936		45.644			247.556
	7.297	7.3645		7.33075		42.368			241.297
	6.8163	6.8984		6.85735		38.2218			197.504
	6.4102	6.5021		6.45615		35.7059			164.826
	6.0192	6.1143		6.06675		31.8187			136.765
	5.7917	5.8895		5.8406		30.4903			122.033
	5.6557	5.75		5.70285		30.1043			113.601
	5.243	5.3469		5.29495		26.8704			90.9268
	5.053	5.1504		5.1017		27.0156			81.33
	4.8765	4.9886		4.93255		25.4933			73.5056
	4.6024	4.7111		4.65675		22.5735			61.8522
	4.8183	4.9136		4.86595		22.8662			70.5682
	4.9092	5.0106		4.9599		24.1026			74.7351
	4.761	4.8645		4.81275		24.3247			68.2788
	4.5612	4.6703		4.61575		18.8527			60.2328
	4.5307	4.6458		4.58825		18.8619			59.1626
	4.6592	4.7703		4.71475		15.7833			64.1922
	4.6302	4.7376		4.6839		17.7827			62.9403
	4.7528	4.8547		4.80375		19.5897			67.8965
	4.8266	4.9323		4.87945		22.3289			71.1572
	4.7348	4.8338		4.7843		22.3799			67.0751
	4.6979	4.7914		4.74465		28.6963			65.4212
	4.6462	4.7244		4.6853		32.9918			62.9968
	4.4956	4.5805		4.53805		31.0968			57.2419
	4.2375	4.3205		4.279		27.982			47.988
	4.0319	4.1213		4.0766		23.7399			41.4954
	3.9106	4.0003		3.95545		22.1841			37.9048
	4.0142	4.1097		4.06195		17.4825			41.0497
	3.9037	4.002		3.95285		14.3649			37.8301
	3.7471	3.8456		3.79635		13.6552			33.5123
	3.5041	3.593		3.54855		15.658			27.369
	3.4101	3.5024		3.45625		13.6121			25.2884
	3.3546	3.4482		3.4014		10.7678			24.1035
	3.3536	3.4534		3.4035		9.1612			24.1481
	3.5318	3.6308		3.5813		9.1409			28.1338
	3.516	3.6149		3.56545		6.8029			27.7619
	3.4181	3.5179		3.468		4.9052			25.5472
	3.3757	3.4793		3.4275		0.8268			24.6626
	3.3084	3.4224		3.3654		358.465			23.3462
	3.3173	3.4279		3.3726		354.164			23.4964
	3.0751	3.1849		3.13		355.695			18.7819
	2.5516	2.6195		2.58555		347.772			10.5868
	2.1137	1.9668		2.04025		333.844			5.20183
	1.9039	1.6624		1.78315		322.04			3.47272
	1.7865	1.6806		1.73355		329.386			3.19091
	1.4587	1.39		1.42435		343.568			1.76993
	1.1716	1.2396		1.2056		357.858			1.07329
	1.9283	1.9928		1.96055		5.2438			4.61572
	1.7768	1.8322		1.8045		7.7885			3.59896
	1.8925	1.9538		1.92315		27.1125			4.35658
	1.658	1.7241		1.69105		25.672			2.96193
	1.9665	2.0411		2.0038		46.6532			4.92798
	2.1585	2.2018		2.18015		59.4027			6.34695
	1.863	1.956		1.9095		51.1737			4.26447
	2.8385	2.9511		2.8948		44.1707			14.858
	3.0801	3.1014		3.09075		56.8342			18.0841
	3.3283	3.4129		3.3706		47.918			23.4546
	2.4053	2.5045		2.4549		42.0368			9.06165
	1.9117	1.9281		1.9199		88.3062			4.33453
	2.7705	2.8333		2.8019		62.6791			13.473
	3.2209	3.2584		3.23965		46.087			20.8257
	3.1634	3.1924		3.1779		50.2846			19.6574
	3.0633	3.1602		3.11175		33.234			18.4553
	4.6224	4.6655		4.64395		46.328			61.3435
	4.2796	4.3587		4.31915		42.8232			49.3516
	5.4798	5.5679		5.52385		38.2198			103.236
	4.8723	4.9704		4.92135		35.9746			73.006
	5.9782	6.0471		6.01265		41.5209			133.139
	6.0381	6.0941		6.0661		32.1979			136.721
	5.9694	6.0201		5.99475		30.4682			131.953
	5.7398	5.834		5.7869		19.3346			118.698
	5.7374	5.7947		5.76605		46.9606			117.42
	5.7147	5.8634		5.78905		3.959			118.831
	5.1813	5.3452		5.26325		20.2325			89.3034
	6.6739	6.761		6.71745		34.44			185.66
	5.8828	6.0055		5.94415		19.0572			128.64
	5.4664	5.5001		5.48325		36.3995			100.976
	6.1755	6.2467		6.2111		40.0711			146.761
	6.3405	6.4054		6.37295		36.1739			158.536
	6.1915	6.2646		6.22805		32.5214			147.966
	6.9958	7.1309		7.06335		10.1183			215.843
	6.3693	6.51		6.43965		14.0337			163.566
	5.6576	5.7319		5.69475		23.249			113.118
	5.1443	5.2907		5.2175		32.6652			86.9948
	5.9689	6.0282		5.99855		357.187			132.204
	5.3382	5.4422		5.3902		12.035			95.9226
	5.3542	5.4369		5.39555		354.508			96.2085
	5.9613	6.0464		6.00385		20.5773			132.555
	6.3452	6.4855		6.41535		12.8618			161.721
	6.8386	6.9628		6.9007		21.7469			201.273
	6.0376	6.1583		6.09795		32.4077			138.886
	5.1497	5.1346		5.14215		4.7486			83.2799
	4.654	4.7546		4.7043		3.058			63.7663
	6.4504	6.5729		6.51165		6.4055			169.114
	5.5087	5.5805		5.5446		28.7006			104.404
	4.9117	5.0316		4.97165		355.661			75.2675
	5.9753	6.1311		6.0532		17.4437			135.85
	5.5105	5.6142		5.56235		11.9378			105.41
	6.3226	6.4605		6.39155		11.1788			159.928
	5.8478	5.9467		5.89725		26.7179			125.619
	5.7388	5.81		5.7744		25.3841			117.931
	5.977	6.0566		6.0168		28.559			133.414
	6.1429	6.2486		6.19575		27.6797			145.676
	6.5271	6.6182		6.57265		31.1377			173.911
	5.739	5.8261		5.78255		29.7682			118.431
	5.8121	5.8825		5.8473		32.1396			122.454
	6.1201	6.2225		6.1713		30.8357			143.958
	6.5885	6.7064		6.64745		34.7079			179.917
	7.1317	7.2186		7.17515		38.2917			226.255
	7.2251	7.3086		7.26685		37.0834			235.042
	6.8913	6.9952		6.94325		30.9853			205.019
	7.2628	7.3645		7.31365		34.7965			239.612
	8.1554	8.2435		8.19945		35.2935			337.645
	7.9608	8.0458		8.0033		39.1869			313.988
	7.6621	7.7581		7.7101		36.4066			280.728
	8.0271	8.1186		8.07285		36.3063			322.245
	8.5024	8.5717		8.53705		41.1248			381.092
	8.1029	8.1571		8.13		42.4787			329.138
	9.0158	9.0813		9.04855		42.9926			453.778
	9.2976	9.3374		9.3175		45.3352			495.455
	9.6767	9.758		9.71735		45.6914			562.017
	9.2192	9.2973		9.25825		45.3877			486.063
	7.8574	7.9433		7.90035		42.7604			302.027
	7.9727	8.054		8.01335		43.6337			315.173
	8.1791	8.2116		8.19535		46.4532			337.139
	7.5884	7.6825		7.63545		46.8722			272.653
	6.2523	6.3234		6.28785		44.6693			152.269
	5.1551	5.1793		5.1672		43.5041			84.503
	5.3943	5.447		5.42065		46.4525			97.5574
	5.4628	5.5041		5.48345		45.3977			100.988
	5.2526	5.3082		5.2804		44.1436			90.1792
	4.8485	4.9057		4.8771		43.0379			71.0544
	4.7581	4.8208		4.78945		41.3204			67.2919
	5.1516	5.2484		5.2		39.3709			86.1224
	5.6847	5.7202		5.70245		41.5311			113.577
	5.5469	5.6068		5.57685		42.3533			106.236
	5.3737	5.4298		5.40175		42.6252			96.5405
	5.6262	5.702		5.6641		41.1265			111.301
	5.4315	5.5119		5.4717		37.6259			100.34
	5.2336	5.3231		5.27835		33.3729			90.0742
	5.2358	5.3221		5.27895		35.6561			90.105
	5.0984	5.1744		5.1364		33.9874			83.0009
	5.3039	5.3934		5.34865		32.4145			93.7214
	5.8356	5.9156		5.8756		34.1409			124.24
	6.0081	6.1024		6.05525		32.7568			135.989
	5.9465	6.0361		5.9913		32.8451			131.725
	5.9333	6.0148		5.97405		32.3131			130.591
	5.6908	5.7969		5.74385		28.1565			116.069
	5.3604	5.4662		5.4133		25.2019			97.1611
	5.4125	5.5053		5.4589		28.0258			99.6372
	5.3403	5.4363		5.3883		29.6865			95.8212
	5.1155	5.2014		5.15845		31.9544			84.0744
	5.2696	5.3316		5.3006		38.216			91.2181
	4.7295	4.8067		4.7681		35.406			66.396
	4.494	4.556		4.525		37.374			56.7495
	4.3407	4.4039		4.3723		36.5964			51.196
	4.2961	4.3596		4.32785		35.7785			49.6504
	4.423	4.4889		4.45595		35.6853			54.191
	4.5579	4.6234		4.59065		35.891			59.2555
	4.7211	4.7892		4.75515		34.4965			65.8565
	4.725	4.8072		4.7661		34.214			66.3125
	4.5467	4.6069		4.5768		37.667			58.7208
	4.2814	4.3541		4.31775		34.6143			49.3036
	4.2227	4.2918		4.25725		33.9211			47.26
	3.992	4.07		4.031		30.8403			40.1185
	3.7453	3.8183		3.7818		31.1795			33.1285
	3.6427	3.7052		3.67395		35.2659			30.3743
	3.5528	3.6154		3.5841		36.1999			28.1998
	3.4413	3.5013		3.4713		38.5195			25.6202
	3.1942	3.2448		3.2195		41.2307			20.4396
	3.1274	3.1701		3.14875		44.5553			19.1214
	3.2897	3.3239		3.3068		48.5795			22.1478
	3.2612	3.2926		3.2769		51.2421			21.5524
	3.3049	3.3413		3.3231		46.0982			22.4769
	3.119	3.1718		3.1454		39.7517			19.0605
	2.991	3.0515		3.02125		35.4346			16.8914
	3.0734	3.1291		3.10125		33.4483			18.2691
	3.2425	3.3101		3.2763		29.2189			21.5406
	3.2572	3.3114		3.2843		35.0121			21.6987
	3.1481	3.2065		3.1773		38.4246			19.6463
	2.9682	3.0217		2.99495		40.3097			16.4541
	2.9723	3.0184		2.99535		44.701			16.4607
	2.7576	2.8042		2.7809		47.1862			13.1723
	2.452	2.4968		2.4744		49.0566			9.27931
	2.4098	2.4586		2.4342		55.2352			8.83436
	2.3236	2.3778		2.3507		52.2422			7.95605
	2.2966	2.3485		2.32255		57.8376			7.67364
	2.1349	2.1896		2.16225		62.7674			6.1919
	1.682	1.7569		1.71945		66.1117			3.11369
	1.192	1.2199		1.20595		57.2605			1.07422
	1.1477	1.1489		1.1483		60.0946			0.927411
	1.1363	1.1933		1.1648		65.3581			0.967966
	1.6263	1.8318		1.72905		104.28			3.16613
	2.2766	2.3671		2.32185		110.283			7.6667
	1.5027	1.5295		1.5161		83.4098			2.13447
	1.7581	1.8194		1.78875		68.9579			3.50554
	1.0924	1.1143		1.10335		67.4858			0.822709
	1.6774	1.8088		1.7431		75.0267			3.24394
	1.2679	1.2627		1.2653		52.568			1.24076
	1.3142	1.3755		1.34485		344.071			1.4898
	1.7681	1.7829		1.7755		12.0795			3.42822
	1.6961	1.7987		1.7474		12.4175			3.26801
	1.4728	1.5449		1.50885		71.597			2.10399
	1.4426	1.524		1.4833		36.1584			1.99891
	2.3266	2.4235		2.37505		31.8813			8.20586
	3.0491	3.1003		3.0747		36.8774			17.8039
	2.3082	2.3434		2.3258		12.8399			7.7059
	3.8767	3.9062		3.89145		63.6371			36.0945
	3.6855	3.6736		3.67955		43.0535			30.5134
	3.6675	3.7097		3.6886		58.8557			30.7391
	3.3604	3.3482		3.3543		69.8726			23.116
	3.4294	3.463		3.4462		65.4378			25.0685
	2.5704	2.5967		2.58355		81.1235			10.5623
	3.9585	4.0026		3.98055		41.9942			38.6309
	3.0245	2.9895		3.007		60.3889			16.6535
	4.5504	4.6334		4.5919		26.9046			59.3039
	3.8498	3.9541		3.90195		18.5732			36.3874
	3.7453	3.8234		3.78435		43.5899			33.1956
	3.8907	3.9687		3.9297		21.3299			37.1693
	4.5041	4.5555		4.5298		47.8718			56.9303
	4.8147	4.9741		4.8944		27.3516			71.8132
	5.7006	5.747		5.7238		34.8079			114.858
	4.1457	4.1438		4.14475		37.3672			43.6115
	4.2732	4.3753		4.32425		36.7056			49.5266
	5.7171	5.8001		5.7586		24.7103			116.965
	2.9113	2.951		2.93115		13.9132			15.4248
	5.7984	5.9062		5.8523		15.1855			122.768
	4.6523	4.73		4.69115		47.1415			63.233
	4.0028	3.9204		3.9616		343.312			38.0818
	3.9917	4.0714		4.03155		25.3416			40.1349
	5.021	5.0855		5.05325		17.0107			79.0348
	3.5972	3.7051		3.65115		15.018			29.8123
	4.0788	4.1705		4.12465		13.6775			42.9801
	3.7226	3.8144		3.7685		16.6258			32.7802
	5.1346	5.1973		5.16595		29.1342			84.4416
	6.0913	6.2079		6.1496		2.0994			142.445
	4.557	4.5332		4.5451		352.839			57.5091
	4.7971	4.8597		4.8284		25.2461			68.9471
	5.6836	5.807		5.7453		18.2185			116.157
	4.188	4.2953		4.24165		9.7526			46.7424
	4.3489	4.4209		4.3849		31.6628			51.6399
	4.9141	5.0153		4.9647		20.5038			74.9523
	5.4148	5.5416		5.4782		20.9012			100.698
	6.143	6.2271		6.18505		45.44			144.922
	6.1131	6.2114		6.16225		31.1856			143.326
	6.4331	6.5534		6.49325		30.3107			167.684
	6.651	6.7212		6.6861		44.9988			183.073
	7.8622	7.8753		7.86875		54.3901			298.417
	7.719	7.7401		7.72955		74.9443			282.858
	8.7159	8.6481		8.682		70.9744			400.835
	8.5155	8.5001		8.5078		63.506			377.188
	8.8143	8.8188		8.81655		62.0289			419.761
	8.5499	8.5488		8.54935		60.3524			382.741
	8.5874	8.567		8.5772		56.9842			386.494
	7.8949	7.8626		7.87875		60.1402			299.556
	7.8616	7.8088		7.8352		68.4945			294.616
	6.9352	6.9024		6.9188		70.7462			202.861
	6.7238	6.6744		6.6991		73.7621			184.143
	6.1614	6.1497		6.15555		78.2368			142.859
	6.5041	6.4719		6.488		74.8661			167.278
	6.6039	6.5478		6.57585		77.6211			174.165
	5.5461	5.5241		5.5351		73.4337			103.868
	4.8625	4.8712		4.86685		75.818			70.6074
	5.2802	5.2508		5.2655		72.8502			89.418
	3.2763	3.3215		3.2989		61.8184			21.9894
	3.9936	4.0206		4.0071		64.7388			39.4091
	4.4178	4.4699		4.44385		63.1083			53.7507
	4.2456	4.2881		4.26685		56.1156			47.5804
	4.3119	4.3892		4.35055		48.8242			50.4358
	3.569	3.5971		3.58305		40.667			28.1751
	3.5516	3.6069		3.57925		38.4423			28.0855
	3.5878	3.6471		3.61745		41.8871			28.9944
	3.7749	3.823		3.79895		46.2608			33.5812
	4.1019	4.145		4.12345		46.3672			42.9426
	4.303	4.3604		4.3317		48.8207			49.783
	4.8151	4.854		4.83455		52.3297			69.2109
	4.6103	4.6479		4.6291		56.6932			60.7569
	4.3584	4.4068		4.3826		53.4696			51.5587
	4.3035	4.3478		4.32565		52.3188			49.5747
	3.9715	4.0059		3.9887		52.0709			38.8687
	4.1065	4.1413		4.1239		47.9551			42.9567
	3.9213	3.9599		3.9406		47.7297			37.4794
	3.3738	3.4394		3.4066		43.8174			24.2142
	3.2273	3.2919		3.2596		32.1573			21.2128
	3.2896	3.3536		3.3216		33.258			22.4465
	3.2077	3.2687		3.2382		33.4286			20.7978
	3.0478	3.0962		3.072		39.7904			17.757
	2.8382	2.8885		2.86335		38.2856			14.379
	2.4622	2.5177		2.48995		41.4767			9.45536
	2.9855	3.0638		3.02465		46.7697			16.9485
	3.1153	3.1651		3.1402		51.8422			18.9661
	3.4817	3.5258		3.50375		53.1673			26.3454
	3.5353	3.5723		3.5538		52.6227			27.4907
	3.2865	3.3274		3.30695		54.2588			22.1508
	3.3712	3.4027		3.38695		52.8759			23.7976
	3.4314	3.4721		3.45175		49.8424			25.1898
	3.1153	3.1687		3.142		42.8936			18.9987
	2.7996	2.8516		2.8256		40.3653			13.8178
	2.2669	2.3324		2.29965		35.8442			7.44889
	2.1574	2.207		2.1822		37.7845			6.36487
	1.8882	1.9348		1.9115		38.7965			4.27788
	1.8971	1.9383		1.9177		46.7928			4.31965
	2.3664	2.3809		2.37365		61.0053			8.19136
	3.1672	3.18		3.1736		66.5378			19.5777
	3.0086	3.0582		3.0334		58.7698			17.096
	2.8516	2.8869		2.86925		58.878			14.4681
	2.5632	2.6046		2.5839		62.9987			10.5665
	1.9565	1.999		1.97775		67.727			4.73828
	1.3474	1.3959		1.37165		53.7901			1.58065
	1.3743	1.4289		1.4016		22.9931			1.68647
	1.6932	1.7558		1.7245		12.8232			3.1412
	1.7414	1.8132		1.7773		2.9862			3.43865
	2.045	2.1261		2.08555		348.728			5.55607
	1.6558	1.7307		1.69325		357.465			2.97351
	1.0484	1.0744		1.0614		342.427			0.732392
	0.9095	0.914		0.91175		338.361			0.46423
	0.9864	1.045		1.0157		343.219			0.641804
	1.0824	1.1292		1.1058		339.89			0.828201
	1.2274	1.2556		1.2415		334.984			1.17205
	1.194	1.2384		1.2162		346.085			1.10185
	1.2574	1.3237		1.29055		354.501			1.31653
	1.766	1.8308		1.7984		10.7417			3.56258
	2.5882	2.6548		2.6215		24.9209			11.0346
	2.7686	2.8357		2.80215		31.7063			13.4766
	2.3155	2.3782		2.34685		26.4049			7.91703
	2.1822	2.2512		2.2167		18.4115			6.67155
	2.2186	2.2884		2.2535		24.783			7.00937
	2.2189	2.2943		2.2566		15.5999			7.03833
	2.3652	2.444		2.4046		13.3973			8.51598
	2.2521	2.3234		2.28775		15.8573			7.33385
	2.1293	2.2025		2.1659		16.2808			6.22331
	2.2328	2.3032		2.268		25.7824			7.14554
	2.3017	2.3512		2.32645		38.5485			7.71236
	2.7219	2.8005		2.7612		43.019			12.8944
	3.2483	3.301		3.27465		40.1837			21.508
	3.2554	3.3237		3.28955		43.0979			21.803
	3.5835	3.6192		3.60135		41.7028			28.609
	3.3116	3.3714		3.3415		52.4304			22.8523
	3.2446	3.2273		3.23595		60.7157			20.7545
	3.4429	3.4615		3.4522		62.5078			25.1996
	3.5294	3.5333		3.53135		59.7616			26.9729
	3.0251	3.0502		3.03765		52.6373			17.168
	2.8287	2.9187		2.8737		52.077			14.5355
	2.9646	3.008		2.9863		63.4712			16.312
	2.3573	2.4376		2.39745		63.7429			8.44024
	1.2641	1.3714		1.31775		65.6919			1.40154
	2.2615	2.3152		2.28835		33.3811			7.33962
	1.7243	1.7172		1.72075		16.7526			3.12075
	2.6681	2.7231		2.6956		39.8661			11.997
	1.8672	1.8493		1.85825		49.423			3.93023
	2.7079	2.7674		2.73765		59.477			12.5672
	1.4295	1.4013		1.4154		90.0793			1.73678
	2.5724	2.5791		2.57575		17.5413			10.4669
	3.6755	3.7146		3.69505		46.8124			30.9006
	3.6131	3.7052		3.65915		22.3007			30.0087
	2.621	2.6989		2.65995		19.8455			11.5273
	3.8126	3.893		3.8528		58.3043			35.0296
	3.7409	3.798		3.76945		44.8929			32.805
	4.0328	4.0876		4.0602		57.5842			40.9967
	4.0201	3.9584		3.98925		76.9694			38.8848
	5.1398	5.1976		5.1687		71.3185			84.5766
	4.3433	4.3854		4.36435		46.2958			50.9172
	3.8062	3.7959		3.80105		72.1352			33.637
	3.3621	3.3513		3.3567		20.6941			23.1656
	4.9241	4.9654		4.94475		39.6479			74.0524
	2.7169	2.7746		2.74575		41.2235			12.6791
	4.2834	4.3714		4.3274		51.4064			49.6349
	4.4149	4.5202		4.46755		62.4486			54.6153
	4.1467	4.2555		4.2011		28.8691			45.4146
	3.2745	3.3786		3.32655		31.9466			22.547
	3.4863	3.5445		3.5154		43.7923			26.6091
	4.9981	5.0663		5.0322		23.5343			78.0512
	3.5116	3.5439		3.52775		56.1384			26.8905
	4.0429	4.0148		4.02885		85.3746			40.0543
	6.0378	6.2835		6.16065		114.13			143.214
	4.8037	5.4704		5.13705		123.944			83.0324
	5.1458	5.6255		5.38565		122.294			95.6798
	3.7706	3.9418		3.8562		77.393			35.1224
	5.4387	5.4693		5.454		67.5565			99.3691
	6.0994	6.0908		6.0951		73.4636			138.691
	7.0435	6.9946		7.01905		82.6856			211.807
	7.04	6.9497		6.99485		91.6793			209.624
	7.4836	7.3603		7.42195		97.9673			250.415
	6.8201	6.7549		6.7875		95.2449			191.529
	7.346	7.2163		7.28115		102.757			236.432
	7.6124	7.5085		7.56045		87.678			264.697
	7.6239	7.4966		7.56025		83.93			264.676
	7.1909	7.153		7.17195		85.767			225.953
	6.5963	6.6211		6.6087		79.821			176.789
	6.9003	6.8402		6.87025		73.4364			198.62
	7.617	7.6298		7.6234		58.0373			271.364
	6.9663	6.9445		6.9554		76.5101			206.097
	8.0204	7.9774		7.9989		75.9909			313.471
	8.5416	8.4517		8.49665		78.1094			375.707
	8.1393	8.0936		8.11645		76.7663			327.495
	7.7759	7.6776		7.72675		74.2144			282.551
	8.1472	8.1231		8.13515		72.1265			329.764
	8.0498	8.0286		8.0392		68.6863			318.233
	7.5909	7.5473		7.5691		65.9396			265.607
	7.2498	7.2581		7.25395		61.5291			233.792
	6.8955	6.9025		6.899		59.4192			201.124
	7.0633	7.1203		7.0918		57.5064			218.462
	7.2918	7.2865		7.28915		55.836			237.212
	8.0883	8.0959		8.0921		54.8941			324.556
	7.8711	7.8701		7.8706		55.0061			298.627
	7.2656	7.2606		7.2631		55.8413			234.678
	7.0975	7.1327		7.1151		59.352			220.622
	7.3699	7.366		7.36795		61.5368			244.989
	7.0181	7.0415		7.0298		59.7759			212.782
	6.7905	6.8675		6.829		54.7			195.064
	6.0239	6.1059		6.0649		48.7614			136.64
	6.1828	6.2407		6.21175		44.1842			146.807
	5.8737	5.9485		5.9111		41.5706			126.506
	5.8335	5.8688		5.85115		40.7737			122.696
	5.9768	6.0088		5.9928		40.9989			131.824
	4.9394	5.0007		4.97005		40.236			75.1949
	5.391	5.4393		5.41515		40.2387			97.2607
	5.7897	5.8565		5.8231		41.0721			120.94
	5.7811	5.7806		5.78085		43.0767			118.326
	6.2045	6.2737		6.2391		40.5216			148.755
	5.6243	5.7225		5.6734		34.0446			111.85
	5.6895	5.7966		5.74305		33.7361			116.02
	5.9349	5.9983		5.9666		38.0198			130.103
	5.7321	5.8204		5.77625		36.3896			118.044
	5.1062	5.1774		5.1418		35.6166			83.2629
	5.0677	5.1654		5.11655		35.0544			82.0423
	4.8859	4.9577		4.9218		36.9474			73.0261
	4.8959	4.97		4.93295		39.4513			73.5235
	4.6326	4.6947		4.66365		40.1716			62.1275
	4.6208	4.6879		4.65435		37.7678			61.7566
	4.5874	4.6642		4.6258		34.9423			60.6271
	4.5824	4.6609		4.62165		36.5655			60.4641
	4.745	4.8244		4.7847		35.2102			67.0919
	4.8343	4.9194		4.87685		33.1899			71.0435
	4.8126	4.9012		4.8569		28.9228			70.1752
	4.2076	4.285		4.2463		25.5563			46.8962
	3.7896	3.8848		3.8372		23.7037			34.6058
	3.3388	3.4121		3.37545		26.4917			23.556
	2.6705	2.7459		2.7082		25.7065			12.166
	2.4936	2.5808		2.5372		12.4789			10.0039
	2.637	2.7313		2.68415		4.743			11.8448
	2.3066	2.3834		2.345		12.7216			7.89832
	2.2562	2.335		2.2956		17.153			7.4096
	2.1893	2.2579		2.2236		22.7152			6.73405
	2.0258	2.0819		2.05385		33.6314			5.30655
	1.7126	1.7741		1.74335		24.378			3.24534
	1.3769	1.4426		1.40975		33.8727			1.71606
	1.3208	1.384		1.3524		35.0093			1.51503
	1.194	1.2556		1.2248		24.1582			1.12539
	1.21	1.2708		1.2404		41.3743			1.16894
	1.038	1.102		1.07		51.2156			0.750339
	0.8645	0.9332		0.89885		65.8736			0.444803
	1.0659	1.1195		1.0927		89.556			0.799114
	0.7381	0.7982		0.76815		65.9654			0.277616
	0.5536	0.6076		0.5806		89.703			0.119877
	0.4318	0.7106		0.5712		133.665			0.114149
	0.6621	1.0034		0.83275		142.502			0.353712
	0.748	1.3836		1.0658		138.084			0.741538
	1.1013	1.5492		1.32525		142.317			1.42561
	1.6266	1.785		1.7058		148.569			3.04012
	1.5999	1.6531		1.6265		154.652			2.63553
	1.6215	1.639		1.63025		170.341			2.6538
	1.9559	1.9735		1.9647		180.749			4.6451
	1.8011	1.8196		1.81035		181.863			3.63407
	1.3357	1.3699		1.3528		190.8			1.51638
	1.2244	1.259		1.2417		206.12			1.17262
	1.0826	1.1217		1.10215		226.737			0.820027
	1.1028	1.1574		1.1301		258.894			0.884009
	1.36	1.4357		1.39785		288.194			1.67297
	1.5157	1.593		1.55435		277.055			2.30013
	1.6497	1.729		1.68935		266.155			2.95301
	1.5517	1.6343		1.593		263.399			2.47602
	1.1044	1.168		1.1362		269.867			0.898401
	0.6665	0.7056		0.68605		273.708			0.197776
	1.8585	1.959		1.90875		288.132			4.25945
	1.9173	1.9928		1.95505		278.948			4.57699
	1.9341	1.9888		1.96145		275.214			4.62208
	1.5168	1.5778		1.5473		269.187			2.26897
	0.9486	1.0036		0.9761		220.982			0.569625
	1.2398	1.3224		1.2811		201.369			1.28782
	1.5547	1.641		1.59785		170.835			2.4987
	2.3239	2.5756		2.44975		139.901			9.00474
	1.311	1.4189		1.36495		131.637			1.5576
	1.8244	2.0711		1.94775		160.105			4.52591
	1.6335	1.7194		1.67645		139.131			2.88588
	1.6791	1.7417		1.7104		116.791			3.06478
	2.0103	2.0494		2.02985		42.897			5.12269
	1.2306	1.3072		1.2689		52.4083			1.25138
	1.157	1.2119		1.18445		191.926			1.01779
	2.3656	2.4952		2.4304		82.9446			8.79305
	2.7796	2.7642		2.7719		68.3824			13.0448
	1.5773	1.5563		1.5668		51.497			2.35585
	2.907	2.9362		2.9216		7.5704			15.2745
	2.3501	2.3552		2.35265		17.6081			7.97587
	3.5671	3.6607		3.6139		34.9486			28.9091
	3.3764	3.4097		3.39305		27.5666			23.9264
	3.9749	4.0705		4.0227		39.9496			39.8712
	2.4329	2.348		2.39045		69.8895			8.36652
	2.2364	2.2203		2.22835		88.5163			6.77729
	2.8101	2.8641		2.8371		102.323			13.9872
	2.6255	2.7121		2.6688		35.8608			11.6427
	2.9757	2.9702		2.97295		57.2973			16.0942
	3.3239	3.3858		3.35485		48.0236			23.1273
	1.7178	1.7225		1.72015		37.3456			3.11749
	2.9528	2.9338		2.9433		73.4517			15.6174
	3.2719	3.3026		3.28725		43.0124			21.7573
	3.2271	3.2262		3.22665		54.4249			20.576
	3.0463	3.0172		3.03175		56.9089			17.0681
	3.782	3.7558		3.7689		352.547			32.7906
	4.4002	4.5235		4.46185		21.1829			54.4065
	4.4708	4.5045		4.48765		11.986			55.3558
	3.6325	3.66		3.64625		63.258			29.6924
	3.7465	3.8443		3.7954		33.8065			33.4872
	2.5586	2.5421		2.55035		55.4032			10.1603
	5.7105	5.8053		5.7579		25.2762			116.923
	4.4146	4.4561		4.43535		29.5396			53.4429
	4.9758	5.0106		4.9932		42.3839			76.2505
	5.4125	5.4861		5.4493		33.4723			99.1125
	4.5733	4.6643		4.6188		11.8839			60.3523
	4.8077	4.8811		4.8444		25.5895			69.6348
	5.3977	5.4441		5.4209		44.1252			97.5709
	4.5109	4.5941		4.5525		51.4613			57.7904
	5.0009	5.0661		5.0335		43.0717			78.1117
	5.1011	5.2765		5.1888		41.2945			85.5671
	5.3918	5.4634		5.4276		39.9822			97.9331
	5.049	5.1532		5.1011		31.2188			81.3013
	6.0844	6.1415		6.11295		41.7575			139.913
	6.2286	6.326		6.2773		42.4575			151.504
	6.7009	6.775		6.73795		37.0003			187.365
	6.3727	6.4599		6.4163		27.0081			161.793
	5.982	6.0498		6.0159		25.8666			133.355
	5.693	5.7768		5.7349		29.5929			115.527
	6.4076	6.4933		6.45045		24.3981			164.39
	6.5922	6.7114		6.6518		23.5922			180.27
	6.8357	6.9942		6.91495		21.5237			202.522
	7.0032	7.0946		7.0489		22.2367			214.521
	7.1053	7.2372		7.17125		22.2564			225.887
	6.303	6.4343		6.36865		24.1862			158.215
	6.469	6.579		6.524		27.7897			170.078
	6.9417	7.0674		7.00455		29.0843			210.497
	6.8016	6.9039		6.85275		28.4717			197.106
	7.295	7.4195		7.35725		28.7098			243.923
	7.3507	7.4485		7.3996		31.1148			248.159
	6.2791	6.3525		6.3158		39.7145			154.309
	6.8125	6.8978		6.85515		42.0165			197.314
	7.7482	7.7908		7.7695		46.0043			287.267
	7.4753	7.5542		7.51475		46.5587			259.926
	7.0086	7.0792		7.0439		45.8909			214.065
	7.6633	7.7055		7.6844		48.9818			277.93
	7.5031	7.5223		7.5127		47.084			259.713
	6.9421	6.9882		6.96515		47.5083			206.965
	6.9604	7.0253		6.99285		47.0097			209.444
	6.2857	6.3226		6.30415		44.6819			153.457
	5.439	5.5504		5.4947		40.1995			101.61
	5.9416	6.0318		5.9867		37.5553			131.422
	7.3531	7.459		7.40605		37.2958			248.809
	7.1253	7.1995		7.1624		34.7344			225.051
	6.6757	6.7668		6.72125		33.5257			185.976
	6.1379	6.2447		6.1913		32.4337			145.362
	6.6732	6.7545		6.71385		33.9268			185.362
	6.1651	6.2512		6.20815		32.3673			146.552
	6.482	6.5803		6.53115		33.3844			170.638
	6.4905	6.5955		6.543		33.8363			171.568
	5.8203	5.9244		5.87235		30.6375			124.034
	6.0937	6.1944		6.14405		32.9343			142.06
	5.5945	5.705		5.64975		30.9528			110.457
	5.7261	5.8463		5.7862		29.3086			118.655
	5.7356	5.8293		5.78245		29.9858			118.425
	5.5813	5.6836		5.63245		30.9851			109.446
	5.9092	6.0084		5.9588		31.8234			129.593
	6.2193	6.325		6.27215		30.934			151.132
	6.3118	6.4363		6.37405		28.5954			158.618
	5.472	5.6025		5.53725		24.0516			103.989
	5.2026	5.3115		5.25705		20.6543			88.9882
	5.2633	5.3805		5.3219		20.294			92.3222
	5.4124	5.5368		5.4746		19.2287			100.499
	5.216	5.3337		5.27485		18.5121			89.8952
	5.3194	5.4485		5.38395		14.608			95.5893
	5.292	5.408		5.35		16.9431			93.7924
	5.3171	5.4419		5.3795		19.8615			95.3524
	5.1647	5.2723		5.2185		20.3924			87.0449
	5.0614	5.1759		5.11865		18.4078			82.1433
	5.1501	5.2695		5.2098		13.0229			86.6102
	5.2131	5.3307		5.2719		14.6192			89.7444
	5.1626	5.2929		5.22775		12.1276			87.5086
	4.9124	5.0296		4.971		12.3299			75.238
	4.7506	4.8556		4.8031		17.3608			67.8689
	4.5796	4.6883		4.63395		14.9772			60.9481
	4.6643	4.7564		4.71035		16.0229			64.0126
	4.3336	4.4517		4.39265		11.7851			51.9142
	4.4298	4.5474		4.4886		7.2458			55.3909
	4.4957	4.602		4.54885		10.2515			57.6515
	4.6949	4.8092		4.75205		9.9163			65.7278
	4.3351	4.4434		4.38925		12.65			51.7937
	4.3211	4.4153		4.3682		19.0238			51.0521
	4.1987	4.2932		4.24595		20.5869			46.8847
	4.1487	4.2373		4.193		24.4487			45.1524
	4.1278	4.2167		4.17225		21.1978			44.4854
	3.8811	3.9711		3.9261		21.5198			37.0672
	3.5984	3.695		3.6467		16.1552			29.7034
	3.1537	3.2426		3.19815		9.5281			20.0356
	3.0887	3.182		3.13535		3.562			18.8784
	2.8594	2.9539		2.90665		359.277			15.0413
	2.7452	2.8371		2.79115		359.181			13.3185
	2.3787	2.4646		2.42165		9.2276			8.69842
	1.865	1.9336		1.8993		13.2051			4.1965
	1.5986	1.6608		1.6297		20.649			2.65112
	1.4464	1.5175		1.48195		29.7683			1.99346
	0.9658	1.0485		1.00715		61.742			0.625732
	0.9158	0.985		0.9504		98.8874			0.525806
	1.0496	1.0976		1.0736		107.172			0.757938
	0.7019	0.7431		0.7225		68.6446			0.231004
	0.4061	0.5105		0.4583		140.082			0.0589598
	0.5467	0.5991		0.5729		162.88			0.115171
	0.9183	0.9477		0.933		180.005			0.497452
	0.6576	0.696		0.6768		204.572			0.189883
	0.7646	0.8074		0.786		219.806			0.297422
	0.9631	1.0008		0.98195		239.35			0.579928
	1.2446	1.2933		1.26895		238.394			1.25153
	1.3658	1.4043		1.38505		239.744			1.62743
	1.5071	1.5548		1.53095		256.244			2.1978
	1.4112	1.4746		1.4429		240.736			1.83999
	1.558	1.6162		1.5871		260.293			2.44861
	1.3867	1.32		1.35335		265.601			1.51823
	1.6585	1.7401		1.6993		222.729			3.0055
	1.9235	1.9792		1.95135		196.457			4.55105
	2.2111	2.2047		2.2079		188.629			6.59241
	1.659	1.7044		1.6817		117.359			2.91307
	2.1446	2.1233		2.13395		106.193			5.95194
	1.0247	1.1045		1.0646		141.584			0.739036
	1.9932	2.1131		2.05315		102.117			5.30113
	2.1311	2.1594		2.14525		83.6165			6.047
	2.2549	2.2592		2.25705		90.6779			7.04255
	1.0835	1.0548		1.06915		72.2954			0.748552
	1.0078	1.0342		1.021		336.738			0.651904
	1.927	2.0313		1.97915		103.812			4.74834
	1.6285	1.6641		1.6463		135.621			2.73296
	2.5581	2.5754		2.56675		103.93			10.3575
	2.2772	2.3738		2.3255		46.2636			7.70292
	1.6182	1.6567		1.63745		25.4769			2.68912
	1.0338	1.1089		1.07135		226.682			0.753182
	1.347	1.441		1.394		327.887			1.65918
	2.6473	2.7389		2.6931		82.3239			11.9636
	2.3793	2.5044		2.44185		94.0334			8.91791
	1.67	1.7405		1.70525		109.936			3.03718
	1.4888	1.4637		1.47625		333.351			1.97054
	2.0594	2.1094		2.0844		55.7015			5.54689
	1.7779	1.8638		1.82085		82.0269			3.69767
	1.2078	1.182		1.1949		350.427			1.04496
	2.9255	3.1045		3.015		47.1427			16.7868
	3.8045	3.877		3.84075		35.7049			34.702
	1.6367	1.7059		1.6713		42.1233			2.85936
	3.9706	4.0093		3.98995		69.518			38.9053
	3.3122	3.2863		3.29925		92.3987			21.9964
	2.6885	2.7779		2.7332		91.3907			12.5061
	2.6003	2.6742		2.63725		84.0733			11.2347
	3.9996	4.0452		4.0224		83.0648			39.8623
	2.8478	2.7301		2.78895		68.2065			13.287
	3.3735	3.4735		3.4235		58.5469			24.5763
	3.8353	3.8199		3.8276		46.7315			34.3468
	3.5946	3.6285		3.61155		34.5356			28.8527
	2.8901	2.9755		2.9328		57.4091			15.4509
	3.5872	3.6052		3.5962		52.2006			28.4864
	5.0024	5.0437		5.02305		60.7053			77.6262
	3.8423	3.8564		3.84935		69.5979			34.9356
	4.4476	4.4038		4.4257		78.9253			53.0948
	3.6838	3.6632		3.6735		75.9385			30.3631
	4.2783	4.3145		4.2964		77.0705			48.5758
	3.67	3.6631		3.66655		75.5821			30.1911
	4.4178	4.5506		4.4842		63.6377			55.2282
	6.0053	6.0079		6.0066		65.2795			132.737
	5.9511	5.9709		5.961		71.0545			129.737
	5.7134	5.6749		5.69415		81.2091			113.082
	5.3932	5.3603		5.37675		86.5729			95.2063
	5.7036	5.6512		5.6774		93.7975			112.087
	6.6252	6.5488		6.587		85.1721			175.053
	6.3043	6.2329		6.2686		82.0588			150.875
	6.8139	6.7136		6.76375		86.0242			189.526
	7.0397	6.9627		7.0012		82.5644			210.196
	6.966	6.8744		6.9202		86.0944			202.984
	6.4259	6.37		6.39795		81.3721			160.409
	6.3736	6.3147		6.34415		82.9864			156.396
	6.6237	6.5619		6.5928		82.2038			175.516
	6.7975	6.7239		6.7607		80.8397			189.27
	6.6186	6.5869		6.60275		80.1613			176.312
	6.4426	6.4085		6.42555		77.5263			162.494
	6.3917	6.3597		6.3757		76.2744			158.741
	6.4481	6.4031		6.4256		72.9982			162.498
	6.2879	6.2371		6.2625		68.7699			150.435
	6.0025	6.0135		6.008		63.3492			132.83
	6.1524	6.1656		6.159		59.3507			143.099
	7.8421	7.8209		7.8315		70.6117			294.199
	7.0342	7.0041		7.01915		73.5247			211.816
	6.7938	6.7819		6.78785		67.1079			191.559
	7.6203	7.5678		7.59405		69.5403			268.242
	7.125	7.0967		7.11085		71.2478			220.227
	6.3787	6.3914		6.38505		67.5483			159.441
	6.5528	6.5197		6.53625		66.684			171.038
	5.7972	5.7994		5.7983		65.2457			119.401
	5.1683	5.227		5.19765		56.787			86.0057
	5.5795	5.6271		5.6033		47.2819			107.755
	4.9904	5.0643		5.02735		44.6752			77.8258
	5.0235	5.0616		5.04255		40.6337			78.5338
	5.3054	5.3819		5.34365		37.6529			93.4588
	5.1705	5.2334		5.20195		40.4844			86.2193
	5.4142	5.4537		5.43395		43.0991			98.2773
	4.8784	4.9362		4.9073		40.0618			72.3826
	4.9941	5.0452		5.01965		41.0219			77.4687
	4.8514	4.9321		4.89175		38.3011			71.6966
	5.3288	5.3953		5.36205		38.1182			94.4275
	4.5275	4.6171		4.5723		24.6692			58.5478
	5.207	5.3154		5.2612		23.7193			89.1991
	5.1217	5.2124		5.16705		26.0223			84.4956
	5.3457	5.447		5.39635		28.1319			96.2513
	4.8815	4.9962		4.93885		21.601			73.7876
	5.1361	5.2334		5.18475		26.213			85.3669
	4.6352	4.7328		4.684		23.3945			62.9443
	5.0311	5.1367		5.0839		24.8645			80.4817
	5.0947	5.2156		5.15515		19.9275			83.9131
	5.2013	5.3229		5.2621		17.0847			89.2449
	5.1358	5.2601		5.19795		15.4497			86.0206
	5.2653	5.3857		5.3255		17.0776			92.5097
	5.4643	5.5805		5.5224		15.4875			103.155
	5.4278	5.5516		5.4897		11.533			101.333
	5.4717	5.5988		5.53525		8.9303			103.877
	5.4335	5.5585		5.496		12.8888			101.683
	5.094	5.2152		5.1546		13.8856			83.8863
	5.0249	5.1465		5.0857		11.9994			80.5672
	4.9662	5.0903		5.02825		14.5929			77.8676
	5.206	5.336		5.271		15.5379			89.6985
	4.9889	5.1115		5.0502		16.7901			78.8918
	4.964	5.0855		5.02475		11.6844			77.7051
	4.7054	4.8221		4.76375		14.2675			66.2145
	4.4126	4.5112		4.4619		15.753			54.4084
	4.4253	4.5215		4.4734		16.1279			54.8301
	4.6143	4.7204		4.66735		15.7944			62.2755
	4.6939	4.8069		4.7504		14.7234			65.6594
	4.4763	4.5798		4.52805		17.4633			56.8643
	4.133	4.2373		4.18515		15.7599			44.8993
	4.2251	4.3234		4.27425		13.3676			47.8284
	4.6114	4.7297		4.67055		9.6169			62.4037
	5.1849	5.3173		5.2511		8.7176			88.6864
	5.2379	5.3764		5.30715		5.3772			91.5567
	5.0796	5.2226		5.1511		5.5371			83.7155
	4.7424	4.8637		4.80305		5.8722			67.8668
	4.7518	4.8793		4.81555		4.7214			68.3981
	4.6649	4.7971		4.731		2.3894			64.8582
	4.5375	4.6517		4.5946		5.5504			59.4086
	4.1774	4.2945		4.23595		4.3799			46.5542
	4.2471	4.3589		4.303		8.2747			48.8
	4.2565	4.3722		4.31435		6.3305			49.1872
	4.5081	4.6332		4.57065		4.3763			58.4844
	4.4525	4.5666		4.50955		4.9659			56.1702
	4.5564	4.6829		4.61965		4.1315			60.3856
	4.5904	4.7093		4.64985		4.8962			61.5776
	4.589	4.707		4.648		8.6045			61.5042
	4.5562	4.6672		4.6117		13.2903			60.0744
	4.4341	4.5476		4.49085		16.1068			55.4743
	4.5923	4.7106		4.65145		12.9873			61.6412
	4.7552	4.8799		4.81755		12.0691			68.4833
	4.7522	4.871		4.8116		12.8426			68.2299
	4.6931	4.8108		4.75195		13.316			65.7237
	4.4355	4.5506		4.49305		10.2399			55.5559
	3.6326	3.7528		3.6927		6.1491			30.8417
	2.9249	2.9964		2.96065		6.3081			15.8952
	2.8815	2.9383		2.9099		15.4077			15.0918
	3.2972	3.3691		3.33315		24.3628			22.6814
	3.1746	3.2571		3.21585		18.8248			20.3701
	3.4416	3.5084		3.475		32.7558			25.7022
	3.0254	3.0915		3.05845		23.1316			17.5231
	3.1024	3.1694		3.1359		20.0605			18.8883
	3.1039	3.1322		3.11805		24.6172			18.5676
	2.7194	2.7737		2.74655		32.9041			12.6902
	3.2032	3.2383		3.22075		64.7391			20.4634
	2.8166	2.8885		2.85255		50.523			14.2169
	3.0337	3.0224		3.02805		67.796			17.0057
	2.9342	3.0102		2.9722		66.9346			16.082
	3.4746	3.5036		3.4891		42.6356			26.0163
	3.8292	3.8497		3.83945		37.1186			34.6668
	3.7344	3.763		3.7487		55.3645			32.2662
	3.6541	3.6991		3.6766		33.9394			30.44
	3.4451	3.4519		3.4485		52.1574			25.1187
	3.1259	3.2172		3.17155		14.4598			19.5398
	3.8476	3.8932		3.8704		20.328			35.5119
	3.8654	3.9507		3.90805		34.701			36.5583
	3.2408	3.2609		3.25085		10.0939			21.0425
	3.9616	4.0995		4.03055		39.6519			40.105
	3.1888	3.3033		3.24605		41.0544			20.9494
	3.8392	3.9346		3.8869		60.3704			35.968
	3.5512	3.6469		3.59905		70.8577			28.5542
	3.5012	3.4748		3.488		62.5695			25.9918
	2.7464	2.7914		2.7689		68.1052			13.0025
	3.5415	3.5305		3.536		65.3817			27.0796
	4.7085	4.7047		4.7066		45.9224			63.8599
	4.0897	4.1464		4.11805		15.6126			42.7741
	2.7527	2.8342		2.79345		70.115			13.3515
	3.6621	3.6514		3.65675		30.3416			29.9497
	3.811	3.814		3.8125		53.5121			33.9419
	2.601	2.6039		2.60245		34.7517			10.7958
	4.8373	4.9021		4.8697		45.2413			70.7315
	3.6302	3.6157		3.62295		62.1958			29.1268
	3.146	3.2278		3.1869		44.6747			19.8249
	4.1726	4.1817		4.17715		46.3077			44.6423
	3.2771	3.2687		3.2729		81.4099			21.4736
	4.6033	4.5684		4.58585		62.5328			59.0698
	3.7174	3.7425		3.72995		77.3573			31.7845
	4.3137	4.3728		4.34325		64.6696			50.1823
	3.9026	3.9464		3.9245		36.1404			37.0219
	3.2893	3.2935		3.2914		31.7066			21.8398
	5.4068	5.421		5.4139		67.0533			97.1934
	4.8547	4.8721		4.8634		57.7688			70.4573
	6.2172	6.1998		6.2085		77.7236			146.577
	6.2261	6.2014		6.21375		80.3365			146.949
	6.5372	6.4676		6.5024		79.9479			168.394
	6.5743	6.5293		6.5518		80.3522			172.261
	6.8697	6.8281		6.8489		84.6232			196.774
	6.7781	6.734		6.75605		74.961			188.879
	6.8197	6.7367		6.7782		79.6507			190.743
	6.7734	6.7082		6.7408		88.5852			187.603
	6.632	6.6207		6.62635		76.7359			178.209
	6.3978	6.3907		6.39425		81.0899			160.131
	6.2551	6.2374		6.24625		77.8961			149.267
	6.5937	6.5864		6.59005		82.0141			175.296
	6.2957	6.2127		6.2542		81.9011			149.838
	7.3961	7.3332		7.36465		74.9668			244.66
	8.361	8.3724		8.3667		56.8222			358.731
	8.1855	8.1579		8.1717		56.7105			334.228
	7.9082	7.8873		7.89775		54.3811			301.728
	6.4393	6.4525		6.4459		58.2609			164.043
	8.0304	8.0101		8.02025		57.2271			315.987
	8.8564	8.8433		8.84985		56.7695			424.535
	8.5287	8.55		8.53935		48.1103			381.4
[truncated: 131,493 more rows]
