# Supplementary material for: A large volume wind data for renewable energy applications
Source: Data Brief. 2019 Jul 19;25:104291. doi: 10.1016/j.dib.2019.104291 (PMC6685692; doi:10.1016/j.dib.2019.104291)
Supplement: Dataset12 — Three year Data set of Location S12 [file mmc12.xlsx]

## Sheet: Sheet1
S12
	Wind Speed North(m/s)	Wind Speed South(m/s)		Wind Speed (m/s)		Wind direction (°)		WPD (W/m^2)
2014-03-01	0	0		0		0		0
	0	0		0		0		0
	0.0725	2.0004		1.03645		0		0.681948
	2.6745	4.2352		3.45485		0		25.2577
	3.5377	4.4175		3.9776		33.9865		38.5451
	6.7722	7.3076		7.0399		76.8148		213.701
	6.5358	6.731		6.6334		89.8854		178.778
	5.6168	5.7495		5.68315		93.8215		112.428
	5.9842	6.026		6.0051		94.49		132.638
	0.5367	0.3503		0.4435		98.019		0.0534302
	0	0		0		0		0
	0	0.0006		0.0003		0		1.65375e-11
	0	0		0		0		0
	1.1286	1.0014		1.065		0		0.739869
	9.138	9.2437		9.19085		86.8689		475.525
	9.207	9.2879		9.24745		89.562		484.364
	9.1954	9.2948		9.2451		88.5479		483.995
	8.7561	8.8968		8.82645		87.2688		421.177
	9.3298	9.4548		9.3923		85.9288		507.484
	9.5609	9.6871		9.624		87.5919		545.975
	10.4561	10.5286		10.4924		89.9481		707.497
	10.5277	10.5925		10.5601		91.2429		721.29
	9.1458	9.1758		9.1608		93.8502		470.876
	9.1493	9.2636		9.20645		89.621		477.95
	10.0829	10.2159		10.1494		87.7109		640.364
	9.4669	9.5655		9.5162		89.5911		527.833
	8.4452	8.5551		8.50015		94.1219		376.171
	10.1736	10.2863		10.23		87.2522		655.732
	9.3541	9.4584		9.40625		86.8799		509.748
	8.249	8.3155		8.28225		90.976		347.977
	8.506	8.5842		8.5451		87.4536		382.171
	8.6958	8.7353		8.71555		87.0569		405.5
	7.4363	7.5225		7.4794		88.1018		256.275
	7.69	7.7609		7.72545		86.8574		282.408
	7.3387	7.4137		7.3762		84.4391		245.813
	7.5772	7.674		7.6256		84.677		271.599
	7.1955	7.2814		7.23845		83.4961		232.297
	6.737	6.803		6.77		82.0522		190.052
	6.4715	6.5498		6.51065		79.872		169.036
	6.1293	6.2107		6.17		80.1376		143.867
	6.1123	6.1793		6.1458		77.9646		142.181
	6.1751	6.2664		6.22075		72.496		147.446
	7.4142	7.528		7.4711		78.6513		255.423
	7.3375	7.3968		7.36715		80.8186		244.909
	7.3065	7.3828		7.34465		80.2932		242.672
	6.1855	6.2397		6.2126		78.6479		146.868
	5.7469	5.8753		5.8111		68.8388		120.194
	5.611	5.7282		5.6696		63.6572		111.625
	5.1804	5.2742		5.2273		63.7297		87.486
	4.7889	4.8426		4.81575		67.4917		68.4066
	5.4711	5.5838		5.52745		72.1563		103.438
	5.7042	5.7536		5.7289		73.4853		115.165
	5.5919	5.6863		5.6391		76.0267		109.834
	5.9037	5.9906		5.94715		71.6664		128.835
	5.1701	5.2519		5.211		71.0348		86.6701
	5.0143	5.1063		5.0603		66.9202		79.3661
	4.9867	5.0682		5.02745		66.0743		77.8304
	4.419	4.5036		4.4613		66.0411		54.3864
	4.4266	4.527		4.4768		72.1071		54.9552
	4.4822	4.5374		4.5098		66.2103		56.1795
	4.0179	4.0727		4.0453		69.7825		40.547
	4.1592	4.2342		4.1967		64.1229		45.272
	4.4136	4.478		4.4458		65.0872		53.8215
	4.4421	4.5349		4.4885		65.4768		55.3872
	5.0342	5.1277		5.08095		65.9693		80.3417
	4.8268	4.955		4.8909		66.0217		71.6593
	4.8459	4.9203		4.8831		66.3262		71.317
	4.8584	4.9494		4.9039		67.3782		72.2322
	4.8478	4.9371		4.89245		65.4676		71.7274
	4.9813	5.081		5.03115		66.9114		78.0024
	4.9893	5.0764		5.03285		70.4647		78.0815
	5.2664	5.3405		5.30345		71.1986		91.3654
	4.7728	4.8576		4.8152		69.7174		68.3831
	4.6348	4.7137		4.67425		70.9122		62.5521
	4.8556	4.9051		4.88035		72.397		71.1966
	5.0002	5.05		5.0251		74.5114		77.7213
	5.189	5.283		5.236		72.0277		87.9235
	5.3609	5.4509		5.4059		73.3038		96.7632
	5.1681	5.2506		5.20935		68.4818		86.5878
	5.0321	5.1141		5.0731		59.5383		79.9699
	4.6023	4.6918		4.64705		55.2784		61.4664
	4.7926	4.8634		4.828		58.1608		68.9299
	4.8791	4.9693		4.9242		57.7763		73.133
	5.3902	5.4728		5.4315		62.1952		98.1444
	5.2118	5.3176		5.2647		60.4914		89.3772
	5.5414	5.64		5.5907		63.3847		107.03
	5.5354	5.6305		5.58295		64.2685		106.585
	5.6563	5.7707		5.7135		66.2273		114.239
	5.4061	5.5227		5.4644		63.5583		99.9387
	5.437	5.5126		5.4748		61.1556		100.51
	5.2954	5.431		5.3632		58.2621		94.4883
	4.9448	5.0361		4.99045		59.0282		76.1246
	4.6752	4.7471		4.71115		64.3321		64.0452
	4.8923	4.9838		4.93805		68.0047		73.7518
	5.1495	5.2416		5.19555		68.3186		85.9015
	5.0768	5.1261		5.10145		69.1679		81.3181
	5.8456	5.9132		5.8794		69.4234		124.482
	5.5367	5.64		5.58835		70.7881		106.895
	5.4292	5.51		5.4696		66.6541		100.224
	5.6801	5.7485		5.7143		74.5497		114.287
	6.2729	6.3268		6.29985		82.9527		153.143
	5.5383	5.5945		5.5664		82.286		105.64
	5.9617	6.0132		5.98745		90.1398		131.472
	5.6266	5.7122		5.6694		72.8427		111.614
	5.3546	5.4319		5.39325		81.7082		96.0855
	5.5993	5.6947		5.647		69.4441		110.296
	5.5015	5.5838		5.54265		72.5843		104.294
	5.776	5.877		5.8265		63.7609		121.152
	6.1364	6.1894		6.1629		91.3052		143.371
	5.9191	6.0064		5.96275		101.776		129.851
	4.681	4.7862		4.7336		79.6667		64.9652
	5.2266	5.2596		5.2431		85.4069		88.2817
	5.4572	5.5053		5.48125		75.3833		100.866
	5.632	5.6773		5.65465		99.7258		110.745
	5.2591	5.3629		5.311		79.1922		91.7561
	5.7735	5.7518		5.76265		88.7566		117.212
	5.548	5.5764		5.5622		94.8143		105.401
	7.1327	7.1742		7.15345		92.9439		224.209
	6.0577	6.0604		6.05905		93.9587		136.245
	5.9711	5.9005		5.9358		108.234		128.098
	6.2248	6.2136		6.2192		101.889		147.336
	5.3633	5.3629		5.3631		99.0584		94.483
	6.2626	6.2974		6.28		99.6673		151.7
	6.2414	6.2112		6.2263		112.124		147.841
	5.7826	5.8722		5.8274		73.556		121.208
	5.8934	5.9068		5.9001		80.5914		125.801
	6.0679	6.1331		6.1005		89.8072		139.06
	5.6765	5.7575		5.717		68.8052		114.449
	7.9246	8.0445		7.98455		64.6613		311.787
	6.0616	6.1694		6.1155		79.499		140.088
	6.272	6.3004		6.2862		57.9741		152.15
	6.6666	6.755		6.7108		69.3899		185.11
	6.7082	6.8251		6.76665		77.1532		189.77
	5.6422	5.6708		5.6565		81.388		110.854
	6.6232	6.5604		6.5918		88.2498		175.436
	5.6207	5.6401		5.6304		72.6674		109.326
	7.9633	8.1115		8.0374		68.968		318.019
	6.4042	6.4804		6.4423		77.1658		163.768
	7.2277	7.3329		7.2803		81.1096		236.349
	5.8759	5.981		5.92845		75.9298		127.623
	6.8437	6.9517		6.8977		79.4706		201.011
	6.7017	6.7966		6.74915		69.2293		188.301
	6.9232	6.9128		6.918		94.2849		202.791
	7.1676	7.179		7.1733		101.052		226.08
	6.6028	6.6419		6.62235		89.4768		177.886
	6.2673	6.338		6.30265		76.7268		153.347
	5.7264	5.7379		5.73215		81.2353		115.361
	6.6108	6.7026		6.6567		68.6375		180.669
	6.6398	6.7587		6.69925		69.8167		184.155
	6.9202	6.9923		6.95625		77.27		206.173
	7.0949	7.1711		7.133		79.8664		222.291
	6.4664	6.5441		6.50525		82.3976		168.616
	6.9696	7.0556		7.0126		80.951		211.224
	7.1992	7.3078		7.2535		86.3344		233.749
	7.3092	7.4098		7.3595		82.6829		244.147
	7.2214	7.2978		7.2596		86.2644		234.339
	7.6981	7.7882		7.74315		85.1106		284.354
	7.2636	7.3259		7.29475		89.5405		237.759
	7.0897	7.1764		7.13305		86.4577		222.296
	7.8581	7.9318		7.89495		83.5703		301.408
	7.0766	7.1475		7.11205		87.2519		220.339
	8.4562	8.5177		8.48695		89.2689		374.422
	8.8483	8.9582		8.90325		88.2777		432.267
	8.0559	8.124		8.08995		88.6087		324.298
	7.7352	7.7915		7.76335		88.722		286.585
	8.0442	8.1325		8.08835		89.4224		324.105
	8.0709	8.1374		8.10415		91.3681		326.008
	7.998	8.0919		8.04495		89.0963		318.916
	7.2512	7.3733		7.31225		88.6427		239.474
	7.6012	7.6758		7.6385		91.906		272.98
	7.3957	7.4419		7.4188		91.9225		250.096
	6.5757	6.5976		6.58665		94.8714		175.025
	6.1268	6.1458		6.1363		96.4566		141.523
	5.0276	5.0183		5.02295		103.665		77.6216
	5.6533	5.6728		5.66305		103.906		111.239
	6.8626	6.8979		6.88025		99.8092		199.489
	6.6713	6.6815		6.6764		98.6091		182.278
	5.3583	5.3385		5.3484		102.034		93.7082
	5.5165	5.518		5.51725		102.097		102.867
	6.5907	6.6134		6.60205		98.4002		176.255
	6.3674	6.3597		6.36355		97.6939		157.835
	6.1554	6.2008		6.1781		95.9824		144.434
	5.915	5.9429		5.92895		94.8006		127.655
	5.5227	5.5825		5.5526		90.4426		104.856
	5.1939	5.2668		5.23035		87.5083		87.6392
	4.7308	4.7853		4.75805		85.6946		65.9771
	4.8084	4.8779		4.84315		84.6539		69.5809
	5.2866	5.3171		5.30185		92.6538		91.2827
	5.2309	5.2445		5.2377		94.2126		88.0092
	5.7863	5.7882		5.78725		104.917		118.72
	5.3966	5.3711		5.38385		106.993		95.5839
	4.8693	4.8814		4.87535		108.614		70.978
	5.0826	5.0632		5.0729		107.445		79.9604
	5.1626	5.1305		5.14655		108.149		83.4939
	5.4009	5.4042		5.40255		101.534		96.5834
	5.3407	5.3467		5.3437		96.9066		93.4614
	5.5412	5.5478		5.5445		94.4209		104.398
	5.6205	5.6749		5.6477		89.8568		110.337
	5.5897	5.6503		5.62		84.9014		108.721
	5.7864	5.8539		5.82015		79.9756		120.756
	5.8183	5.8953		5.8568		78.7154		123.052
	5.4384	5.5142		5.4763		77.0714		100.593
	4.9738	5.0462		5.01		73.3341		77.0228
	4.9015	4.991		4.94625		68.0582		74.1198
	5.3361	5.4355		5.3858		69.4659		95.6878
	5.7363	5.8392		5.78775		66.8033		118.75
	6.1144	6.2208		6.1676		67.1074		143.699
	5.4732	5.578		5.5256		62.844		103.334
	5.1774	5.2756		5.2265		58.8583		87.4458
	5.5207	5.6288		5.57475		59.3809		106.116
	5.5915	5.6879		5.6397		62.0865		109.869
	5.3215	5.4403		5.3809		60.8993		95.4269
	5.5776	5.6881		5.63285		59.6682		109.469
	5.641	5.7562		5.6986		58.7443		113.347
	5.988	6.1106		6.0493		55.6811		135.588
	5.2547	5.3679		5.3113		52.0957		91.7717
	5.1693	5.2912		5.23025		51.0387		87.6342
	5.0442	5.1661		5.10515		45.9022		81.4951
	5.3751	5.5046		5.43985		46.6471		98.5977
	5.1486	5.2671		5.20785		48.6612		86.513
	5.1323	5.2355		5.1839		55.4395		85.3249
	5.2299	5.3189		5.2744		60.2385		89.8722
	5.2007	5.2976		5.24915		59.2407		88.5876
	5.1361	5.2356		5.18585		58.9506		85.4213
	4.9662	5.0596		5.0129		62.1795		77.1566
	4.7512	4.8312		4.7912		66.1324		67.3657
	4.8026	4.8889		4.84575		67.4214		69.693
	4.6018	4.6843		4.64305		64.4468		61.3079
	4.3416	4.4189		4.38025		62.7545		51.4758
	3.9409	3.9976		3.96925		61.7327		38.3029
	3.7239	3.7881		3.756		57.4382		32.4551
	3.9947	4.0609		4.0278		58.0558		40.023
	4.0938	4.1636		4.1287		57.8377		43.1068
	3.6999	3.7809		3.7404		56.976		32.0524
	3.6498	3.7054		3.6776		56.5785		30.4649
	3.3878	3.4367		3.41225		53.8886		24.3348
	2.8144	2.8475		2.83095		52.7103		13.8964
	2.3812	2.4235		2.40235		56.7984		8.4921
	3.061	3.0928		3.0769		57.0344		17.8421
	3.6188	3.6552		3.637		61.6917		29.467
	3.5146	3.5558		3.5352		68.2624		27.0613
	4.7126	4.7807		4.74665		71.7373		65.504
	4.6666	4.7155		4.69105		74.9462		63.229
	4.2458	4.3182		4.282		65.9003		48.089
	4.5908	4.6243		4.60755		69.9641		59.9123
	5.0554	5.1231		5.08925		65.5047		80.736
	5.1281	5.1948		5.16145		75.0122		84.2212
	5.7273	5.8008		5.76405		87.48		117.298
	5.3685	5.4656		5.41705		76.5404		97.3632
	4.9512	5.0016		4.9764		86.487		75.4835
	6.1133	6.1294		6.12135		102.467		140.491
	5.7398	5.8141		5.77695		90.4274		118.087
	5.6073	5.6274		5.61735		85.5561		108.568
	5.2911	5.3432		5.31715		82.3736		92.0752
	5.2082	5.2173		5.21275		93.5367		86.7575
	5.931	5.9651		5.94805		93.8934		128.893
	6.0342	6.1004		6.0673		74.5036		136.802
	6.686	6.7743		6.73015		84.3961		186.715
	5.026	5.0983		5.06215		78.1105		79.4532
	4.9995	5.0342		5.01685		90.2611		77.3392
	5.8892	5.92		5.9046		77.4636		126.089
	6.0435	6.0377		6.0406		101.36		135.004
	6.2587	6.2404		6.24955		98.6995		149.504
	5.4612	5.4258		5.4435		119.857		98.7963
	5.6706	5.7344		5.7025		91.865		113.58
	6.6382	6.7034		6.6708		95.3922		181.819
	5.1717	5.2159		5.1938		100.228		85.8147
	6.2845	6.3582		6.32135		80.3983		154.716
	6.5805	6.6172		6.59885		89.4046		175.999
	4.8096	4.8276		4.8186		87.4343		68.5281
	6.0256	6.0116		6.0186		119.216		133.534
	4.7694	4.7194		4.7444		103.929		65.4109
	5.3562	5.3428		5.3495		106.177		93.7661
	5.6827	5.732		5.70735		88.4465		113.87
	5.1327	5.1705		5.1516		88.4287		83.7399
	6.0593	6.0957		6.0775		106.686		137.493
	5.0611	5.0358		5.04845		128.441		78.8098
	5.9978	6.0925		6.04515		99.098		135.309
	5.466	5.5445		5.50525		76.2806		102.197
	7.0363	7.0565		7.0464		95.6464		214.293
	4.8419	4.834		4.83795		104.002		69.357
	5.2984	5.2947		5.29655		108.546		91.0092
	4.5417	4.4548		4.49825		112.65		55.749
	6.6265	6.5629		6.5947		113.026		175.667
	5.2265	5.2267		5.2266		96.6124		87.4508
	6.4013	6.37		6.38565		111.879		159.486
	3.7664	3.7324		3.7494		118.766		32.2843
	5.3233	5.2725		5.2979		125.101		91.0788
	5.74	5.7209		5.73045		110.844		115.258
	5.2651	5.2479		5.2565		119.123		88.9603
	5.6921	5.7704		5.73125		89.8422		115.307
	6.2133	6.1948		6.20405		101.004		146.262
	6.5257	6.5548		6.54025		92.2554		171.352
	6.0636	6.0802		6.0719		92.8132		137.113
	7.0997	7.1322		7.11595		90.3339		220.701
	6.539	6.5681		6.55355		100.281		172.399
	7.8889	7.8448		7.86685		115.086		298.201
	7.2716	7.2706		7.2711		105.114		235.454
	7.1397	7.1435		7.1416		107.188		223.096
	6.8617	6.8315		6.8466		108.13		196.576
	7.7036	7.695		7.6993		104.577		279.55
	7.6678	7.6488		7.6583		105.841		275.108
	6.9572	6.9693		6.96325		100.104		206.796
	7.3862	7.3997		7.39295		100.135		247.491
	7.6971	7.6813		7.6892		106.907		278.452
	7.4827	7.4588		7.47075		108.109		255.387
	7.4194	7.3931		7.40625		107.259		248.829
	6.9463	6.936		6.94115		105.818		204.833
	6.8596	6.8554		6.8575		107.778		197.517
	6.7374	6.7054		6.7214		112.423		185.988
	6.1326	6.1146		6.1236		116.192		140.646
	6.3205	6.2806		6.30055		118.445		153.194
	7.7514	7.7017		7.72655		119.945		282.529
	8.2214	8.1489		8.18515		119.7		335.881
	8.2839	8.1918		8.23785		121.377		342.411
	8.5554	8.4777		8.51655		120.293		378.353
	8.2493	8.1656		8.20745		120.91		338.634
	8.003	7.9456		7.9743		118.289		310.587
	8.0626	8.0344		8.0485		115.218		319.338
	8.3318	8.271		8.3014		114.487		350.397
	7.9277	7.8884		7.90805		113.779		302.91
	7.2865	7.2616		7.27405		111.133		235.741
	7.1114	7.0689		7.09015		108.452		218.309
	6.6901	6.7027		6.6964		104.833		183.921
	6.1786	6.1897		6.18415		103.81		144.859
	6.3635	6.3492		6.35635		101.72		157.3
	6.5041	6.5154		6.50975		102.688		168.966
	6.5588	6.5436		6.5512		105.585		172.214
	6.8258	6.8292		6.8275		105.47		194.936
	6.9836	6.9769		6.98025		106.455		208.314
	6.7433	6.7422		6.74275		104.798		187.766
	6.511	6.533		6.522		104.27		169.922
	6.3516	6.336		6.3438		102.356		156.37
	6.1201	6.1565		6.1383		103.028		141.661
	6.2866	6.2872		6.2869		103.008		152.2
	6.6493	6.6439		6.6466		101.401		179.848
	6.7854	6.8361		6.81075		98.8101		193.504
	6.7583	6.8121		6.7852		95.7045		191.335
	6.4909	6.5371		6.514		95.3953		169.297
	6.6631	6.6725		6.6678		98.1906		181.574
	6.6255	6.6724		6.64895		95.9454		180.038
	6.7371	6.7918		6.76445		92.9549		189.585
	7.4351	7.5151		7.4751		90.2466		255.833
	6.9864	7.0679		7.02715		88.9129		212.542
	6.3585	6.4283		6.3934		86.2017		160.067
	6.3321	6.3914		6.36175		85.3395		157.702
	6.3412	6.4103		6.37575		82.579		158.745
	6.3939	6.4545		6.4242		81.9961		162.391
	6.1302	6.2105		6.17035		79.009		143.892
	6.129	6.2034		6.1662		78.7745		143.601
	6.2536	6.3367		6.29515		78.4061		152.8
	5.5147	5.605		5.55985		76.4314		105.268
	5.2699	5.3492		5.30955		78.5817		91.681
	5.0508	5.1339		5.09235		77.093		80.8837
	4.2604	4.3545		4.30745		71.03		48.9516
	4.252	4.3147		4.28335		70.2745		48.1345
	4.2346	4.3008		4.2677		70.5071		47.6089
	3.3499	3.4024		3.37615		73.7497		23.5706
	3.08	3.1328		3.1064		69.303		18.3602
	3.1778	3.2149		3.19635		72.7392		20.0018
	2.5393	2.5796		2.55945		70.5976		10.2694
	2.6637	2.7069		2.6853		71.3551		11.86
	2.8015	2.8713		2.8364		73.6572		13.9768
	2.8469	2.8948		2.87085		72.6735		14.4923
	2.2079	2.2419		2.2249		63.5203		6.74586
	2.2339	2.2796		2.25675		55.3218		7.03974
	2.3134	2.3485		2.33095		58.068		7.7572
	2.3059	2.3462		2.32605		51.427		7.70838
	2.6429	2.6861		2.6645		55.0389		11.5865
	2.8079	2.8609		2.8344		56.057		13.9473
	3.2878	3.3489		3.31835		58.8875		22.3806
	3.1748	3.2402		3.2075		51.5082		20.2119
	2.8171	2.8592		2.83815		40.2287		14.0027
	2.7221	2.6917		2.7069		30.0616		12.1485
	2.9768	2.9323		2.95455		22.7792		15.7972
	3.0483	3.0094		3.02885		27.5816		17.0192
	3.1684	3.2403		3.20435		37.4732		20.1524
	3.4118	3.4627		3.43725		44.2478		24.8736
	3.6445	3.73		3.68725		46.3045		30.7053
	3.3573	3.4408		3.39905		48.7416		24.0535
	3.25	3.2874		3.2687		49.1303		21.391
	2.7384	2.6868		2.7126		48.7649		12.2254
	2.9546	2.9587		2.95665		53.6827		15.8309
	2.6486	2.654		2.6513		54.4786		11.4152
	2.9581	2.8802		2.91915		41.596		15.2362
	3.0329	2.9849		3.0089		49.9249		16.6851
	3.1596	3.1726		3.1661		50.3392		19.4393
	3.6034	3.6075		3.60545		46.5893		28.7068
	3.6183	3.6366		3.62745		54.9857		29.2355
	3.9281	3.5637		3.7459		42.5288		32.194
	4.7987	4.8429		4.8208		53.7315		68.622
	4.2528	4.3095		4.28115		53.6608		48.0604
	4.4559	4.4865		4.4712		48.9005		54.7493
	4.673	4.7223		4.69765		66.2297		63.4962
	5.5474	5.557		5.5522		57.6852		104.834
	3.7856	3.8544		3.82		72.0612		34.1426
	3.4236	3.3882		3.4059		58.7734		24.1992
	4.3565	4.4015		4.379		63.4712		51.4317
	4.4791	4.3257		4.4024		75.4672		52.2606
	3.9677	3.9455		3.9566		75.6708		37.9378
	4.6247	4.6578		4.64125		79.6558		61.2366
	4.2151	4.2712		4.24315		75.4238		46.792
	4.5301	4.5809		4.5555		61.6806		57.9048
	4.5258	4.586		4.5559		79.9125		57.92
	4.5779	4.6173		4.5976		63.0135		59.525
	5.6126	5.6312		5.6219		88.7532		108.832
	4.9691	4.9371		4.9531		59.1296		74.4282
	5.6619	5.6974		5.67965		95.7579		112.22
	5.3295	5.2482		5.28885		64.5138		90.6129
	5.0943	5.1006		5.09745		70.0659		81.1269
	4.3297	4.3639		4.3468		93.7646		50.3055
	5.322	5.4024		5.3622		92.6326		94.4355
	5.4748	5.5402		5.5075		82.5036		102.322
	6.0437	6.1141		6.0789		68.9375		137.588
	6.8499	6.898		6.87395		79.6582		198.941
	6.2412	6.3111		6.27615		81.3188		151.421
	6.1389	6.1795		6.1592		83.6584		143.113
	6.1897	6.2459		6.2178		78.9884		147.237
	6.6092	6.6465		6.62785		98.9952		178.33
	5.8788	5.8634		5.8711		80.7707		123.955
	5.1035	5.1576		5.13055		85.3382		82.7176
	6.7758	6.8203		6.79805		89.616		192.424
	5.8632	5.8979		5.88055		79.1568		124.555
	6.3306	6.3782		6.3544		94.1119		157.156
	6.2383	6.2588		6.24855		87.4193		149.432
	5.6985	5.7191		5.7088		84.3752		113.957
	6.431	6.421		6.426		78.649		162.528
	7.289	7.3317		7.31035		85.8196		239.288
	6.2382	6.3151		6.27665		69.3905		151.457
	7.4718	7.5528		7.5123		71.2879		259.672
	7.4041	7.5148		7.45945		80.7295		254.23
	7.3481	7.4016		7.37485		81.9347		245.678
	7.0571	7.1452		7.10115		84.6062		219.327
	6.2154	6.285		6.2502		91.3294		149.55
	6.3843	6.4317		6.408		87.9197		161.166
	6.4135	6.4944		6.45395		81.659		164.658
	7.075	7.1656		7.1203		78.9801		221.106
	6.6779	6.7631		6.7205		84.198		185.913
	6.456	6.5269		6.49145		87.411		167.545
	7.5302	7.6232		7.5767		85.4575		266.407
	6.5523	6.5926		6.57245		74.147		173.895
	7.4356	7.4994		7.4675		92.1169		255.054
	6.74	6.8184		6.7792		90.0164		190.828
	6.8424	6.9039		6.87315		78.0461		198.872
	7.6396	7.726		7.6828		81.2149		277.757
	7.4321	7.5178		7.47495		89.7618		255.818
	7.411	7.4903		7.45065		85.6922		253.331
	7.118	7.1741		7.14605		88.1422		223.514
	7.7289	7.7956		7.76225		89.5495		286.463
	8.2024	8.2512		8.2268		90.2899		341.035
	7.5027	7.5421		7.5224		94.1728		260.721
	7.3967	7.451		7.42385		94.7495		250.607
	8.2617	8.3314		8.29655		92.026		349.783
	8.1323	8.2009		8.1666		91.3621		333.603
	8.8808	8.9813		8.93105		91.63		436.329
	8.5843	8.6258		8.60505		94.2269		390.271
	8.1956	8.2237		8.20965		92.9658		338.907
	7.2296	7.2678		7.2487		93.3127		233.285
	7.2275	7.2891		7.2583		92.5637		234.213
	7.5763	7.6767		7.6265		91.3429		271.695
	6.6516	6.7185		6.68505		92.7933		182.987
	6.6439	6.7027		6.6733		91.7276		182.024
	5.8259	5.8428		5.83435		97.5216		121.642
	5.877	5.8884		5.8827		104.113		124.691
	6.1127	6.0966		6.10465		106.158		139.344
	5.5493	5.5223		5.5358		113.667		103.908
	5.949	5.9229		5.93595		114.64		128.108
	6.1386	6.1338		6.1362		112.749		141.516
	7.0643	7.0539		7.0591		103.401		215.454
	6.3747	6.3886		6.38165		99.7963		159.186
	5.7936	5.7849		5.78925		101.296		118.843
	5.4286	5.4024		5.4155		106.519		97.2796
	4.5987	4.5962		4.59745		106.575		59.5192
	4.6084	4.6059		4.60715		112.88		59.8967
	4.0083	4		4.00415		102.981		39.3221
	4.1277	4.1086		4.11815		107.506		42.7772
	3.6376	3.6315		3.63455		110.476		29.4075
	3.0654	3.0797		3.07255		106.538		17.7665
	2.8044	2.8127		2.80855		92.8273		13.5691
	2.2544	2.287		2.2707		65.9469		7.17109
	1.7488	1.7498		1.7493		62.761		3.27868
	1.4792	1.4977		1.48845		82.9856		2.0198
	1.765	1.754		1.7595		103.575		3.33637
	2.3396	2.3226		2.3311		122.259		7.7587
	2.7608	2.7462		2.7535		128.426		12.7868
	3.179	3.1618		3.1704		132.182		19.5186
	3.747	3.704		3.7255		127.874		31.6709
	3.745	3.7033		3.72415		126.693		31.6364
	3.5288	3.4674		3.4981		126.165		26.2182
	2.55	2.5164		2.5332		127.074		9.95668
	2.3037	2.271		2.28735		130.323		7.33
	2.5139	2.4956		2.50475		130.851		9.62497
	2.2713	2.2851		2.2782		132.008		7.24239
	1.376	1.3304		1.3532		122.831		1.51772
	0.7004	0.6927		0.69655		92.4527		0.206996
	1.1951	1.2067		1.2009		71.3789		1.06078
	0.9889	0.9787		0.9838		19.4995		0.583212
	1.4452	1.3956		1.4204		356.082		1.75525
	1.5942	1.5346		1.5644		358.642		2.34504
	1.6965	1.6966		1.69655		355.142		2.99093
	1.8967	1.9319		1.9143		347.816		4.29671
	2.1744	2.2203		2.19735		347.978		6.49836
	2.7869	2.8455		2.8162		350.721		13.6803
	2.9925	3.0739		3.0332		353.565		17.0926
	3.3824	3.1016		3.242		4.9664		20.8711
	3.6224	3.3688		3.4956		16.5597		26.162
	3.7203	3.6177		3.669		18.5409		30.2517
	3.8033	3.7373		3.7703		25.3787		32.8272
	3.8412	3.7478		3.7945		28.1722		33.4634
	4.1949	4.1032		4.14905		29.9818		43.7474
	3.9305	3.8668		3.89865		30.2144		36.2952
	3.7236	3.6037		3.66365		27.7137		30.1195
	3.7988	3.8346		3.8167		34.9314		34.0542
	3.8334	3.9284		3.8809		39.6257		35.8017
	4.0813	4.1845		4.1329		43.6123		43.2385
	4.0301	4.1332		4.08165		45.0082		41.6498
	3.8356	3.9262		3.8809		49.8605		35.8017
	3.7624	3.8553		3.80885		49.4182		33.8445
	3.6085	3.6845		3.6465		49.9283		29.6985
	3.7473	3.8467		3.797		47.8875		33.5296
	4.1492	4.248		4.1986		43.2162		45.3335
	4.2985	4.3933		4.3459		41.7152		50.2742
	3.8855	3.9719		3.9287		43.1958		37.1409
	3.8376	3.9149		3.87625		45.2507		35.6731
	2.989	3.0206		3.0048		38.917		16.617
	2.8585	2.7597		2.8091		37.6849		13.5771
	3.2916	3.1248		3.2082		30.2281		20.2251
	2.8166	2.6183		2.71745		30.4003		12.2911
	2.9103	2.6273		2.7688		36.7678		13.0011
	3.3246	3.2127		3.26865		46.7667		21.39
	3.8661	3.8967		3.8814		55.1647		35.8155
	4.3363	4.3229		4.3296		55.1699		49.7106
	5.4778	5.5626		5.5202		63.6907		103.032
	5.4721	5.5665		5.5193		64.169		102.981
	4.8306	4.8469		4.83875		82.0039		69.3914
	4.7292	4.7993		4.76425		84.7277		66.2353
	4.4826	4.532		4.5073		62.2826		56.0861
	5.0586	4.9699		5.01425		62.2674		77.219
	5.4162	5.4374		5.4268		83.2966		97.8898
	5.7158	5.7911		5.75345		77.8767		116.652
	5.631	5.682		5.6565		84.8009		110.854
	5.2647	5.319		5.29185		85.9782		90.7671
	4.935	4.9493		4.94215		70.3116		73.9356
	5.7867	5.6297		5.7082		52.9373		113.921
	4.9687	5.0022		4.98545		61.631		75.8961
	4.6792	4.7108		4.695		77.9172		63.3889
	4.2785	4.3359		4.3072		78.0127		48.9431
	4.6858	4.6803		4.68305		70.3992		62.9061
	6.0172	6.0858		6.0515		79.1757		135.736
	5.4812	5.4834		5.4823		72.3077		100.924
	4.8234	4.8612		4.8423		78.211		69.5442
	6	6.0084		6.0042		73.4126		132.578
	6.1129	6.19		6.15145		73.087		142.573
	5.6331	5.6852		5.65915		64.9824		111.009
	7.5258	7.6382		7.582		79.3151		266.967
	6.91	6.9312		6.9206		93.4006		203.019
	7.0187	7.0749		7.0468		81.2662		214.329
	7.6887	7.7449		7.7168		82.4634		281.461
	7.3602	7.5006		7.4304		77.1135		251.271
	6.7037	6.705		6.70435		83.6135		184.576
	7.0877	7.1993		7.1435		78.9988		223.275
	7.1132	7.2465		7.17985		68.8154		226.7
	7.4828	7.5584		7.5206		81.718		260.533
	8.6746	8.7019		8.68825		98.9557		401.701
	8.1236	8.1834		8.1535		92.0177		332
	7.3144	7.4224		7.3684		67.7906		245.034
	7.2978	7.46		7.3789		70.8964		246.083
	8.5353	8.5903		8.5628		99.008		384.551
	7.7758	7.7967		7.78625		91.6218		289.129
	7.5648	7.6537		7.60925		85.7165		269.856
	8.1465	8.3051		8.2258		74.8922		340.911
	7.7635	7.8588		7.81115		75.577		291.911
	8.2626	8.3482		8.3054		90.3046		350.904
	7.2324	7.3014		7.2669		83.9985		235.046
	7.6833	7.7373		7.7103		94.0026		280.75
	8.3232	8.3847		8.35395		89.0942		357.093
	8.2149	8.2987		8.2568		79.1048		344.779
	8.1668	8.2718		8.2193		75.6731		340.103
	7.8158	7.9289		7.87235		68.0007		298.827
	8.0758	8.1821		8.12895		77.0072		329.01
	7.5142	7.5879		7.55105		77.5891		263.711
	6.941	6.9918		6.9664		85.1155		207.077
	8.6709	8.7526		8.71175		83.6078		404.969
	7.1813	7.3134		7.24735		79.317		233.154
	7.5081	7.603		7.55555		77.9688		264.183
	7.6863	7.7458		7.71605		85.9379		281.379
	7.7693	7.817		7.79315		90.6937		289.898
	7.6413	7.7319		7.6866		89.0943		278.169
	7.558	7.594		7.576		85.8528		266.334
	7.5343	7.5854		7.55985		91.8662		264.634
	8.0312	8.1046		8.0679		94.0948		321.653
	8.3432	8.4091		8.37615		94.4512		359.948
	7.5308	7.589		7.5599		93.4784		264.639
	7.8808	7.9331		7.90695		90.7732		302.784
	7.8563	7.9485		7.9024		88.9665		302.262
	7.5072	7.5561		7.53165		89.8109		261.684
	7.4649	7.5311		7.498		89.1671		258.192
	7.6634	7.7467		7.70505		88.4501		280.177
	8.2083	8.3095		8.2589		89.0503		345.043
	8.1165	8.1788		8.14765		89.8826		331.286
	8.0782	8.1452		8.1117		91.8536		326.92
	7.3817	7.4375		7.4096		93.9892		249.167
	7.3851	7.4071		7.3961		94.5925		247.807
	7.414	7.4515		7.43275		93.5934		251.51
	7.0961	7.1596		7.12785		91.4012		221.81
	7.1019	7.1487		7.1253		89.861		221.572
	7.8214	7.8888		7.8551		89.9009		296.867
	7.2385	7.3122		7.27535		85.6053		235.867
	7.0582	7.1375		7.09785		81.5859		219.021
	6.9244	7.02		6.9722		80.1217		207.594
	6.4029	6.496		6.44945		78.6689		164.314
	6.1792	6.261		6.2201		79.0228		147.4
	5.948	6.0185		5.98325		76.9014		131.195
	6.3936	6.4635		6.42855		80.5164		162.722
	5.9788	6.0547		6.01675		81.7969		133.411
	5.6079	5.6686		5.63825		82.0454		109.784
	5.3232	5.3981		5.36065		81.3838		94.3536
	4.722	4.7656		4.7438		80.5858		65.3861
	4.5082	4.5895		4.54885		81.0811		57.6515
	4.1824	4.2496		4.216		79.7802		45.8995
	4.2591	4.3434		4.30125		81.6829		48.7405
	4.0459	4.0827		4.0643		79.0749		41.121
	3.5568	3.594		3.5754		74.2142		27.995
	4.0411	4.102		4.07155		74.1082		41.3414
	5.0218	5.072		5.0469		76.445		78.7372
	5.2664	5.3405		5.30345		74.0313		91.3654
	5.2333	5.3059		5.2696		75.4486		89.627
	5.5692	5.6636		5.6164		74.9648		108.513
	5.3663	5.4499		5.4081		72.8829		96.8814
	5.4069	5.5115		5.4592		65.9068		99.6536
	4.6547	4.7368		4.69575		64.0213		63.4192
	4.7923	4.8901		4.8412		67.9734		69.4969
	4.4133	4.4916		4.45245		65.7729		54.0634
	3.7716	3.8501		3.81085		57.5286		33.8978
	3.996	4.0781		4.03705		56.432		40.2994
	2.8125	2.8508		2.83165		44.8472		13.9067
	2.7938	2.8545		2.82415		41.134		13.7965
	3.0543	3.1273		3.0908		44.6495		18.085
	2.6866	2.7414		2.714		44.0643		12.2443
	2.6905	2.6856		2.68805		37.1811		11.8965
	2.9501	2.8623		2.9062		30.3023		15.0343
	2.9569	2.9623		2.9596		36.3638		15.8783
	2.9084	2.864		2.8862		29.5272		14.726
	2.7003	2.594		2.64715		28.2916		11.3617
	2.6491	2.591		2.62005		33.0699		11.0163
	2.812	2.82		2.816		36.8651		13.6774
	3.4387	3.4558		3.44725		33.5802		25.0914
	3.501	3.4452		3.4731		28.7047		25.6601
	4.3443	4.4038		4.37405		33.9367		51.2575
	4.6654	4.772		4.7187		38.379		64.3537
	4.694	4.8037		4.74885		41.8014		65.5951
	5.0153	5.1469		5.0811		43.3782		80.3488
	5.5407	5.6796		5.61015		43.9324		108.151
	5.7012	5.8409		5.77105		44.7879		117.726
	5.6267	5.7612		5.69395		43.4136		113.07
	5.4923	5.6094		5.55085		41.1759		104.757
	5.4016	5.5229		5.46225		42.1768		99.8207
	5.5679	5.7039		5.6359		45.4477		109.647
	5.4096	5.5415		5.47555		47.4498		100.552
	5.3264	5.4567		5.39155		49.9459		95.9946
	5.2442	5.3586		5.3014		55.0055		91.2594
	5.2059	5.3099		5.2579		57.9961		89.0314
	5.2577	5.361		5.30935		58.1918		91.6706
	5.0845	5.1919		5.1382		58.5838		83.0882
	5.0754	5.1832		5.1293		56.3367		82.6571
	4.9454	5.0523		4.99885		55.7994		76.5097
	5.2543	5.3676		5.31095		55.4391		91.7535
	5.4693	5.5845		5.5269		55.514		103.407
	5.2378	5.3378		5.2878		57.2988		90.5589
	4.6799	4.7616		4.72075		58.5577		64.4376
	4.4911	4.5884		4.53975		59.4876		57.3062
	4.3396	4.4241		4.38185		60.9822		51.5322
	4.1316	4.184		4.1578		64.459		44.0247
	3.8542	3.8781		3.86615		69.951		35.395
	4.4203	4.4935		4.4569		64.8305		54.2256
	4.1034	4.1329		4.11815		73.639		42.7772
	4.2071	4.2638		4.23545		68.3496		46.5377
	4.326	4.4017		4.36385		60.4864		50.8997
	4.1762	4.2386		4.2074		79.3992		45.6192
	4.6104	4.5516		4.581		52.812		58.8826
	4.2615	4.3133		4.2874		69.5759		48.2712
	3.4997	3.509		3.50435		61.4223		26.359
	4.6146	4.707		4.6608		55.5811		62.0137
	4.3587	4.4489		4.4038		67.1659		52.3105
	4.7045	4.7289		4.7167		69.0435		64.2719
	4.9371	4.877		4.90705		61.6415		72.3715
	4.1024	4.0993		4.10085		63.9942		42.2404
	4.4585	4.4659		4.4622		89.6682		54.4193
	4.9858	5.0685		5.02715		80.2421		77.8165
	5.1052	5.1608		5.133		74.9166		82.8361
	4.794	4.779		4.7865		69.4867		67.1677
	5.0963	5.1621		5.1292		77.9371		82.6523
	5.358	5.4209		5.38945		54.0264		95.8825
	5.4702	5.5412		5.5057		63.9239		102.222
	5.5614	5.5831		5.57225		85.2239		105.974
	6.1673	6.2315		6.1994		65.2597		145.934
	4.6725	4.6487		4.6606		82.2824		62.0057
	4.9163	5.0019		4.9591		62.8996		74.699
	5.9866	6.0423		6.01445		71.1654		133.258
	5.3222	5.3683		5.34525		82.5299		93.5428
	5.4312	5.4556		5.4434		86.6647		98.7909
	5.8447	5.9182		5.88145		72.8586		124.612
	4.9243	4.9833		4.9538		77.5838		74.4597
	5.5212	5.5307		5.52595		97.2118		103.354
	6.5234	6.6057		6.56455		81.7446		173.269
	6.0105	6.0136		6.01205		104.991		133.099
	6.2286	6.334		6.2813		88.2347		151.794
	5.813	5.8491		5.83105		100.84		121.436
	5.816	5.8069		5.81145		94.1284		120.215
	6.6625	6.7016		6.68205		92.7651		182.741
	6.5728	6.6286		6.6007		83.075		176.147
	5.8338	5.9051		5.86945		85.2703		123.851
	6.1424	6.2195		6.18095		83.5989		144.634
	6.4375	6.4821		6.4598		89.5378		165.106
	5.5432	5.6166		5.5799		75.2265		106.411
	6.7311	6.8107		6.7709		80.3824		190.128
	6.401	6.4551		6.42805		85.648		162.684
	5.9409	6.0182		5.97955		80.2112		130.952
	6.157	6.168		6.1625		91.925		143.343
	6.5822	6.6436		6.6129		89.6421		177.126
	7.1459	7.2042		7.17505		87.3154		226.246
	7.2004	7.2398		7.2201		96.9793		230.534
	7.7033	7.7505		7.7269		97.6236		282.567
	6.8353	6.8474		6.84135		100.87		196.124
	7.0226	7.0505		7.03655		101.585		213.396
	7.0246	7.0424		7.0335		94.4755		213.118
	7.2128	7.2216		7.2172		95.9259		230.257
	7.5943	7.6125		7.6034		100.417		269.234
	7.0934	7.1498		7.1216		88.564		221.227
	6.8843	6.9236		6.90395		92.8956		201.558
	7.5268	7.5688		7.5478		96.6026		263.371
	7.6525	7.6754		7.66395		98.173		275.717
	7.4519	7.5409		7.4964		88.0321		258.027
	7.5842	7.6552		7.6197		89.4464		270.969
	7.0205	7.0699		7.0452		90.9989		214.184
	6.9146	6.9748		6.9447		88.496		205.148
	6.9276	6.9888		6.9582		90.1872		206.346
	7.3342	7.3973		7.36575		84.4118		244.769
	7.0746	7.1834		7.129		84.7349		221.918
	7.0379	7.1225		7.0802		86.1596		217.392
	7.5615	7.655		7.60825		86.5019		269.749
	7.4255	7.4739		7.4497		87.8097		253.234
	6.8897	6.9273		6.9085		89.9408		201.956
	6.0195	6.0736		6.04655		90.4869		135.403
	5.8885	5.9179		5.9032		92.3454		125.999
	6.3033	6.3411		6.3222		92.7483		154.779
	6.1878	6.216		6.2019		92.1858		146.11
	6.0271	6.0728		6.04995		91.5275		135.632
	5.6925	5.7318		5.71215		92.15		114.158
	5.7581	5.7974		5.77775		86.1363		118.136
	6.0914	6.1607		6.12605		85.7182		140.815
	6.0774	6.1297		6.10355		84.9101		139.269
	6.2038	6.282		6.2429		84.3079		149.027
	5.338	5.4147		5.37635		82.0646		95.185
	5.353	5.4059		5.37945		84.3719		95.3498
	5.2169	5.2844		5.25065		77.1227		88.6636
	5.252	5.3101		5.28105		75.6698		90.2125
	5.7464	5.8159		5.78115		76.436		118.345
	5.9623	6.0511		6.0067		77.3538		132.744
	5.7031	5.8008		5.75195		77.4301		116.56
	6.2159	6.3025		6.2592		76.9571		150.197
	6.9969	7.0942		7.04555		78.0611		214.215
	5.5445	5.6465		5.5955		72.1688		107.306
	5.922	5.9903		5.95615		72.1084		129.42
	6.5022	6.5853		6.54375		72.623		171.627
	6.6312	6.7171		6.67415		74.4554		182.093
	5.9351	6.0059		5.9705		75.6035		130.358
	5.8482	5.9611		5.90465		72.0536		126.092
	6.0274	6.1286		6.078		69.3574		137.527
	6.3273	6.4408		6.38405		68.0818		159.366
	6.2685	6.387		6.32775		66.9698		155.187
	5.9367	6.0536		5.99515		62.7133		131.979
	5.9867	6.1062		6.04645		58.2215		135.397
	5.9593	6.0801		6.0197		59.9795		133.607
	5.7394	5.8434		5.7914		58.3166		118.975
	5.259	5.3705		5.31475		57.1986		91.9506
	5.3868	5.508		5.4474		57.2982		99.0088
	5.0939	5.1892		5.14155		57.3907		83.2508
	4.9956	5.0967		5.04615		58.7665		78.7021
	4.5468	4.6435		4.59515		56.485		59.4299
	4.1895	4.2835		4.2365		54.75		46.5723
	4.0476	4.1503		4.09895		54.85		42.1817
	3.711	3.7795		3.74525		56.6318		32.1772
	4.0261	4.1059		4.066		57.6766		41.1726
	4.1212	4.1821		4.15165		52.8671		43.8297
	3.5103	3.5762		3.54325		45.199		27.2465
	3.5469	3.5594		3.55315		37.5201		27.4756
	3.5523	3.5489		3.5506		33.9717		27.4165
	3.8265	3.8886		3.85755		41.6513		35.1593
	4.1401	4.2354		4.18775		47.1798		44.983
	4.158	4.2651		4.21155		49.9339		45.7543
	3.9781	4.0753		4.0267		45.4677		39.9902
	4.1892	4.287		4.2381		41.25		46.6251
	4.4741	4.5643		4.5192		40.7649		56.5315
	5.492	5.6126		5.5523		51.8896		104.839
	5.1453	5.2589		5.2021		54.9642		86.2268
	5.1487	5.2559		5.2023		56.0086		86.2367
	5.0926	5.2067		5.14965		51.8212		83.6449
	5.0189	5.1382		5.07855		43.4524		80.2279
	5.1968	5.3178		5.2573		42.4143		89.0009
	5.1428	5.264		5.2034		42.4178		86.2914
	5.2303	5.3476		5.28895		40.8335		90.618
	5.0325	5.1394		5.08595		37.6841		80.5791
	4.9895	5.1019		5.0457		36.5789		78.6811
	4.85	4.9047		4.87735		33.6896		71.0653
	4.8746	4.8325		4.85355		31.7372		70.0301
	5.1015	4.9153		5.0084		30.8255		76.949
	4.7037	4.5204		4.61205		24.0431		60.0881
	4.671	4.5363		4.60365		23.8099		59.7603
	4.9558	4.7293		4.84255		28.4796		69.555
	4.7523	4.5676		4.65995		25.1723		61.9798
	4.7376	4.6256		4.6816		22.3012		62.8476
	4.7552	4.4202		4.5877		28.8373		59.1413
	3.5645	3.2136		3.38905		29.3436		23.8419
	4.1235	3.9253		4.0244		27.2553		39.9217
	3.6605	3.3443		3.5024		32.0626		26.315
	3.7904	3.4709		3.63065		34.3426		29.3129
	4.1147	3.9691		4.0419		37.5397		40.4448
	4.1478	3.7559		3.95185		25.2452		37.8014
	4.8601	4.7673		4.8137		38.177		68.3193
	5.2683	5.231		5.24965		41.6857		88.6129
	5.3965	4.7766		5.08655		29.1027		80.6076
	5.3711	5.4065		5.3888		45.459		95.8478
	4.8198	4.8019		4.81085		44.6019		68.198
	5.222	4.7744		4.9982		36.0597		76.4798
	4.6307	4.1959		4.4133		35.9744		52.6498
	4.2848	4.1761		4.23045		43.2434		46.3731
	4.1013	3.8952		3.99825		44.7098		39.1486
	4.8366	4.6457		4.74115		51.2811		65.2765
	4.5837	4.376		4.47985		41.822		55.0676
	4.7646	4.7194		4.742		41.9248		65.3117
	5.3789	5.415		5.39695		74.9835		96.2834
	5.8886	5.9654		5.927		72.8814		127.53
	4.9709	5.028		4.99945		65.9253		76.5372
	5.6188	5.6637		5.64125		76.2154		109.959
	5.7412	5.8097		5.77545		79.7291		117.995
	5.2652	5.2401		5.25265		54.1048		88.7649
	6.2108	6.3098		6.2603		60.6246		150.277
	3.9878	3.8641		3.92595		67.3471		37.063
	5.749	5.6718		5.7104		44.2838		114.053
	4.623	4.4615		4.54225		55.8089		57.401
	5.3924	5.4854		5.4389		58.0354		98.5461
	5.6192	5.6494		5.6343		51.0696		109.553
	4.7453	4.7362		4.74075		49.0966		65.26
	6.4433	6.5076		6.47545		71.4593		166.309
	6.0006	6.064		6.0323		93.5915		134.448
	7.1572	7.2309		7.19405		85.7505		228.048
	7.0155	7.0797		7.0476		88.5619		214.402
	6.6779	6.6831		6.6805		70.4359		182.614
	7.7575	7.8846		7.82105		74.3021		293.023
	7.4892	7.5946		7.5419		77.7927		262.753
	7.4557	7.5786		7.51715		80.7204		260.175
	7.5467	7.6359		7.5913		91.8338		267.95
	7.341	7.4329		7.38695		85.3767		246.889
	6.2815	6.3621		6.3218		77.0499		154.749
	7.2573	7.36		7.30865		62.299		239.121
	7.9905	8.101		8.04575		70.9186		319.011
	6.5435	6.6216		6.58255		73.7722		174.698
	8.3831	8.5395		8.4613		66.1984		371.037
	6.993	7.1025		7.04775		79.1043		214.416
	7.8684	7.9721		7.92025		83.7118		304.315
	7.9064	8.043		7.9747		75.3054		310.634
	7.5237	7.6079		7.5658		83.7265		265.259
	8.4544	8.5053		8.47985		95.686		373.483
	8.2561	8.3707		8.3134		79.2865		351.919
	7.3389	7.4329		7.3859		85.8527		246.784
	6.7712	6.8357		6.80345		80.5418		192.883
	7.6028	7.6876		7.6452		86.3251		273.699
	7.1866	7.2376		7.2121		86.4875		229.769
	8.3138	8.3424		8.3281		86.6853		353.789
	7.3888	7.4675		7.42815		84.6599		251.043
	7.9239	8.0022		7.96305		88.6156		309.275
	8.2013	8.2833		8.2423		86.9594		342.966
	8.4891	8.6096		8.54935		82.6491		382.741
	8.2924	8.3575		8.32495		88.2986		353.387
	7.7639	7.8367		7.8003		90.1191		290.697
	8.0842	8.1563		8.12025		86.5522		327.955
	7.6851	7.7468		7.71595		88.401		281.368
	7.5475	7.5974		7.57245		90.8271		265.959
	7.8186	7.8916		7.8551		87.8378		296.867
	7.7271	7.8532		7.79015		89.3644		289.563
	7.9018	7.9774		7.9396		91.3933		306.55
	7.6019	7.6674		7.63465		90.7535		272.567
	7.5332	7.6285		7.58085		91.2355		266.845
	7.5773	7.6379		7.6076		91.9677		269.68
	6.9661	6.9963		6.9812		94.5511		208.399
	6.4438	6.4635		6.45365		97.9949		164.635
	6.7465	6.7973		6.7719		97.1436		190.212
	8.2191	8.2355		8.2273		96.129		341.097
	7.4725	7.4977		7.4851		98.15		256.861
	6.0354	6.0757		6.05555		92.8416		136.009
	7.0151	7.0683		7.0417		91.3733		213.864
	6.979	7.0081		6.99355		92.814		209.507
	6.6873	6.6931		6.6902		93.0751		183.41
	6.5406	6.6172		6.5789		91.2324		174.408
	7.1037	7.154		7.12885		94.429		221.904
	6.6725	6.722		6.69725		94.9842		183.991
	6.7646	6.7865		6.77555		98.0704		190.52
	6.431	6.4351		6.43305		97.5208		163.064
	5.9207	5.9535		5.9371		95.6688		128.183
	5.4771	5.5183		5.4977		93.8299		101.777
	5.3193	5.356		5.33765		90.829		93.1443
	5.3219	5.3856		5.35375		90.7111		93.9897
	5.4885	5.5268		5.50765		93.2689		102.33
	5.4839	5.5198		5.50185		91.3524		102.008
	5.7403	5.8005		5.7704		88.6345		117.686
	5.3273	5.3995		5.3634		81.8831		94.4989
	5.3767	5.4568		5.41675		77.3759		97.347
	4.7638	4.8559		4.80985		73.5425		68.1555
	4.5191	4.6195		4.5693		69.458		58.4326
	4.5148	4.5903		4.55255		66.1833		57.7923
	4.0772	4.1672		4.1222		63.7569		42.9036
	3.9038	3.9521		3.92795		63.9104		37.1197
	4.0253	4.0838		4.05455		64.5497		40.8257
	4.0351	4.1146		4.07485		60.2122		41.442
	4.0126	4.0928		4.0527		59.3106		40.7699
	3.9999	4.0986		4.04925		59.6937		40.6659
	3.958	4.0171		3.98755		64.1191		38.8351
	3.7369	3.8319		3.7844		63.8601		33.1969
	3.703	3.7515		3.72725		64.6729		31.7155
	3.4655	3.5227		3.4941		69.0355		26.1284
	3.2168	3.2961		3.25645		66.1337		21.1514
	3.7632	3.8282		3.7957		69.4259		33.4951
	4.2289	4.2864		4.25765		68.7922		47.2733
	3.7027	3.7933		3.748		63.4474		32.2482
	3.3535	3.3853		3.3694		58.1242		23.4295
	3.3931	3.4729		3.433		57.0812		24.7815
	3.2987	3.3561		3.3274		56.4992		22.5643
	3.5654	3.6448		3.6051		71.7409		28.6984
	3.5285	3.5995		3.564		73.2283		27.728
	3.4903	3.5506		3.52045		71.3398		26.7239
	2.9273	2.9903		2.9588		71.1855		15.8655
	3.3892	3.4415		3.41535		73.7309		24.4012
	4.1112	4.1938		4.1525		71.4015		43.8566
	4.6006	4.6764		4.6385		66.3972		61.1278
	4.4023	4.4757		4.439		62.0381		53.5749
	4.4302	4.5088		4.4695		63.1224		54.6869
	4.056	4.1493		4.10265		60.9447		42.296
	4.8115	4.8848		4.84815		59.4863		69.7966
	4.8457	4.9347		4.8902		60.3372		71.6285
	4.7284	4.8082		4.7683		56.7411		66.4044
	4.5985	4.6888		4.64365		57.5602		61.3316
	4.7034	4.8078		4.7556		58.4974		65.8752
	5.028	5.1143		5.07115		56.4695		79.8777
	4.2884	4.3691		4.32875		53.9346		49.6814
	4.1118	4.1928		4.1523		50.4929		43.8503
	3.9746	4.0761		4.02535		46.6461		39.95
	3.8396	3.9114		3.8755		49.078		35.6524
	3.4854	3.5603		3.52285		45.7333		26.7786
	3.4942	3.55		3.5221		37.1509		26.7615
	3.4259	3.3914		3.40865		31.0112		24.2579
	3.537	3.4871		3.51205		32.302		26.5331
	3.8079	3.7513		3.7796		32.879		33.0707
	3.7309	3.668		3.69945		32.8265		31.0111
	3.8588	3.7776		3.8182		34.0669		34.0943
	4.3339	4.4244		4.37915		36.6007		51.437
	3.8343	3.6622		3.74825		32.8495		32.2546
	4.0861	3.9328		4.00945		31.3804		39.4785
	3.4965	3.0192		3.25785		27.8059		21.1787
	3.6054	3.1965		3.40095		31.8949		24.0939
	4.0767	3.8405		3.9586		35.0488		37.9954
	4.3716	4.2797		4.32565		46.4739		49.5747
	4.0752	4.1678		4.1215		60.1097		42.8817
	4.1197	4.1795		4.1496		58.0372		43.7648
	4.1971	4.1955		4.1963		59.4429		45.2591
	4.2196	4.2925		4.25605		63.7139		47.22
	4.0984	4.1205		4.10945		49.0095		42.5067
	4.1523	4.2095		4.1809		53.1474		44.7626
	3.9131	3.9509		3.932		51.7891		37.2346
	3.6205	3.6333		3.6269		44.7082		29.2222
	2.748	2.5049		2.62645		39.6143		11.0972
	3.8702	3.8887		3.87945		49.1627		35.7616
	2.9978	2.8232		2.9105		48.1332		15.1011
	3.0562	3.089		3.0726		48.807		17.7674
	3.2997	3.2994		3.29955		69.5897		22.0024
	3.3781	3.3353		3.3567		58.4151		23.1656
	4.1309	4.2037		4.1673		66.6192		44.3272
	3.1024	3.1498		3.1261		82.408		18.7118
	3.6796	3.6896		3.6846		73.0822		30.6392
	4.0595	4.13		4.09475		80.2687		42.0522
	3.8136	3.8586		3.8361		69.6705		34.5761
	3.1059	3.0195		3.0627		52.9757		17.5962
	4.4787	4.3495		4.4141		50.5305		52.6784
	4.0672	4.1068		4.087		88.2744		41.8138
	3.7316	3.7968		3.7642		68.4032		32.6681
	4.37	4.415		4.3925		66.8102		51.9088
	4.1489	4.0915		4.1202		66.2469		42.8411
	4.8194	4.8527		4.83605		85.7812		69.2753
	4.8779	4.9282		4.90305		83.2377		72.1947
	5.7299	5.7952		5.76255		75.5141		117.206
	5.5969	5.6435		5.6202		82.8257		108.733
	5.5461	5.6358		5.59095		78.8173		107.044
	6.2342	6.2902		6.2622		62.9407		150.414
	5.7631	5.7676		5.76535		90.2043		117.377
	6.2252	6.1636		6.1944		75.191		145.581
	5.4283	5.4828		5.45555		88.1552		99.4539
	6.4155	6.4249		6.4202		86.3719		162.088
	7.0579	7.1664		7.11215		64.9377		220.348
	7.7627	7.921		7.84185		74.9035		295.367
	6.122	6.0907		6.10635		76.4612		139.46
	6.6194	6.7411		6.68025		73.9993		182.593
	6.3234	6.4403		6.38185		67.6285		159.201
	7.3163	7.418		7.36715		79.97		244.909
	5.5589	5.5566		5.55775		72.3521		105.149
	6.6614	6.7288		6.6951		84.2957		183.813
	7.3253	7.3808		7.35305		84.0995		243.505
	6.85	6.9559		6.90295		80.4993		201.47
	7.6077	7.6971		7.6524		86.1271		274.473
	6.9646	6.9843		6.97445		95.8001		207.795
	7.496	7.5147		7.50535		107.271		258.952
	6.8829	6.9497		6.9163		87.951		202.641
	6.7559	6.8153		6.7856		96.4165		191.369
	7.8108	7.8235		7.81715		100.653		292.585
	7.327	7.3468		7.3369		91.5971		241.904
	7.5838	7.602		7.5929		105.49		268.12
	7.9795	7.9729		7.9762		100.615		310.809
	7.6514	7.6734		7.6624		107.216		275.55
	7.3147	7.3479		7.3313		98.6873		241.351
	6.9262	6.9169		6.92155		101.321		203.103
	7.7048	7.6998		7.7023		98.1196		279.877
	8.1912	8.225		8.2081		94.6694		338.715
	8.2257	8.2642		8.24495		94.7517		343.297
	8.6964	8.7321		8.71425		95.4533		405.318
	8.7065	8.7618		8.73415		96.9821		408.101
	7.5277	7.5199		7.5238		102.216		260.866
	8.4672	8.4424		8.4548		106.112		370.183
	7.9199	7.9047		7.9123		106.653		303.399
	7.8397	7.838		7.83885		105.349		295.028
	7.8151	7.7861		7.8006		104.924		290.73
	7.1273	7.0953		7.1113		105.783		220.269
	6.7605	6.7262		6.74335		106.071		187.816
	6.0761	6.0195		6.0478		108.154		135.487
	6.2183	6.1778		6.19805		108.156		145.838
	5.5257	5.5406		5.53315		105.641		103.758
	5.973	5.9677		5.97035		103.484		130.348
	6.9002	6.8726		6.8864		103.491		200.024
	6.5464	6.5648		6.5556		99.1582		172.561
	6.3777	6.3647		6.3712		95.782		158.405
	6.6054	6.6717		6.63855		94.6685		179.195
	6.7319	6.7969		6.7644		93.5097		189.581
	6.15	6.1897		6.16985		91.0955		143.857
	6.095	6.1602		6.1276		88.8206		140.922
	5.6901	5.7344		5.71225		86.7077		114.164
	5.9324	5.9874		5.9599		89.2097		129.665
	5.3928	5.4501		5.42145		86.0004		97.6006
	5.872	5.9403		5.90615		94.0775		126.188
	5.2333	5.2766		5.25495		88.9723		88.8816
	5.6201	5.6851		5.6526		84.1507		110.624
	5.622	5.6972		5.6596		81.4228		111.036
	4.4827	4.5645		4.5236		74.208		56.6968
	6.4997	6.577		6.53835		83.5846		171.203
	6.016	6.0875		6.05175		88.6902		135.753
	5.035	5.0807		5.05785		87.5944		79.2509
	4.7487	4.7702		4.75945		95.0562		66.0353
	4.8793	4.8969		4.8881		99.5022		71.5363
	4.4647	4.4936		4.47915		96.2092		55.0418
	4.5704	4.5688		4.5696		94.0407		58.4441
	4.1837	4.2343		4.209		93.5505		45.6712
	3.9451	3.978		3.96155		90.1284		38.0804
	3.917	3.9431		3.93005		93.0564		37.1792
	3.9628	4.0049		3.98385		98.1468		38.7271
	3.6256	3.6318		3.6287		100.294		29.2657
	3.8531	3.8551		3.8541		101.965		35.0651
	4.1385	4.1466		4.14255		102.969		43.5421
	4.3778	4.3199		4.34885		105.708		50.3767
	4.5216	4.5722		4.5469		108.835		57.5774
	4.9417	4.9287		4.9352		102.76		73.6242
	5.1133	5.1183		5.1158		105.879		82.0062
	4.3737	4.3659		4.3698		100.923		51.1082
	4.1847	4.186		4.18535		97.6556		44.9057
	4.1454	4.1305		4.13795		100.734		43.3972
	3.6425	3.7129		3.6777		91.0779		30.4674
	3.5075	3.5694		3.53845		87.0222		27.136
	3.2189	3.2617		3.2403		75.4036		20.8383
	3.176	3.2219		3.19895		63.1578		20.0506
	3.2386	3.2921		3.26535		61.9124		21.3253
	3.5651	3.6422		3.60365		65.2355		28.6638
	3.7084	3.7708		3.7396		61.8816		32.0318
	3.6659	3.7513		3.7086		64.2172		31.2418
	3.0787	3.148		3.11335		53.6641		18.4837
	3.1863	3.1666		3.17645		43.1166		19.6305
	3.6991	3.5731		3.6361		39.314		29.4451
	4.0409	4.037		4.03895		40.8724		40.3563
	3.26	3.137		3.1985		35.7787		20.0422
	2.5713	2.4038		2.48755		40.3024		9.42804
	2.2581	2.0121		2.1351		34.1628		5.96157
	2.8628	2.7601		2.81145		29.2902		13.6112
	2.5066	2.3707		2.43865		27.396		8.88289
	3.2961	3.2581		3.2771		32.6024		21.5563
	3.3436	3.1508		3.2472		29.7031		20.9717
	3.2252	3.1228		3.174		32.8638		19.5851
	3.399	3.2724		3.3357		26.8694		22.7335
	3.5581	3.3373		3.4477		21.443		25.1012
	3.4705	3.2191		3.3448		16.6767		22.9201
	3.2852	3.0299		3.15755		18.4045		19.2822
	3.3834	3.2353		3.30935		22.0003		22.199
	2.7201	2.469		2.59455		21.5579		10.6977
	2.5252	2.4645		2.49485		34.9685		9.51129
	2.4654	2.2684		2.3669		38.2416		8.12168
	2.744	2.612		2.678		34.3318		11.7635
	2.528	2.2923		2.41015		28.3029		8.57508
	2.9777	2.7219		2.8498		34.1509		14.1759
	2.8051	2.8116		2.80835		55.7389		13.5662
	3.2039	3.1778		3.19085		49.4777		19.8987
	3.6845	3.7031		3.6938		45.2984		30.8693
	3.062	3.0087		3.03535		48.8651		17.129
	3.7546	3.7402		3.7474		49.0218		32.2327
	3.5045	3.491		3.49775		44.819		26.2103
	3.3275	3.2762		3.30185		44.9373		22.0485
	3.1362	3.1808		3.1585		44.1929		19.2996
	2.501	2.23		2.3655		41.0551		8.10728
	3.5048	3.4141		3.45945		51.4621		25.3587
	4.0775	4.1489		4.1132		51.5636		42.6232
	3.0544	2.9651		3.00975		49.9167		16.6993
	4.0035	3.9957		3.9996		60.4343		39.1882
	4.2801	4.2217		4.2509		51.0943		47.0488
	4.2717	4.1772		4.22445		54.4229		46.176
	3.6852	3.6777		3.68145		46.1067		30.5607
	4.0952	3.9207		4.00795		52.7036		39.4342
	4.7412	4.6766		4.7089		54.3802		63.9535
	4.4856	4.4871		4.48635		62.1682		55.3077
	4.3025	4.0713		4.1869		54.2903		44.9556
	4.1514	3.8815		4.01645		58.5999		39.6856
	4.3247	4.3519		4.3383		63.5034		50.0109
	4.7413	4.8212		4.78125		63.8706		66.9469
	4.3202	4.1907		4.25545		63.2131		47.2001
	4.6319	4.6256		4.62875		65.5041		60.7431
	4.157	4.0852		4.1211		50.6041		42.8692
	3.8035	3.6442		3.72385		57.352		31.6288
	4.2549	4.287		4.27095		76.3137		47.7177
	4.2939	4.2161		4.255		54.8093		47.1851
	4.8056	4.6099		4.70775		42.0053		63.9067
	6.1043	6.1922		6.14825		59.7553		142.351
	5.3264	5.3407		5.33355		77.1335		92.9298
	5.4023	5.4689		5.4356		77.872		98.3668
	5.671	5.6894		5.6802		60.1907		112.253
	5.5357	5.553		5.54435		58.4659		104.39
	5.9683	6.0229		5.9956		75.4687		132.009
	6.4188	6.5147		6.46675		69.097		165.64
	5.7407	5.8272		5.78395		91.023		118.517
	5.4898	5.534		5.5119		74.1977		102.568
	5.7731	5.835		5.80405		85.9086		119.757
	5.6301	5.6674		5.64875		82.9971		110.398
	5.2803	5.3376		5.30895		64.3575		91.6499
	6.1206	6.2316		6.1761		64.0156		144.294
	5.8466	5.9471		5.89685		59.7522		125.593
	5.748	5.8409		5.79445		74.4376		119.163
	6.1815	6.2811		6.2313		71.7966		148.198
	6.9478	7.0294		6.9886		73.0825		209.063
	6.7363	6.7925		6.7644		85.6083		189.581
	6.3912	6.44		6.4156		80.9797		161.74
	6.7116	6.778		6.7448		75.2486		187.937
	6.6619	6.7224		6.69215		85.6549		183.571
	7.034	7.0664		7.0502		97.8353		214.64
	6.4625	6.472		6.46725		97.5132		165.678
	6.805	6.8591		6.83205		95.6992		195.326
	7.1145	7.1812		7.14785		90.7325		223.683
	7.3064	7.2925		7.29945		103.772		238.219
	7.8559	7.8579		7.8569		99.4075		297.071
	7.5941	7.6079		7.601		96.3387		268.979
	7.8441	7.8688		7.85645		95.862		297.02
	8.7491	8.7635		8.7563		99.724		411.214
	8.6702	8.6667		8.66845		103.634		398.961
	8.0578	8.0454		8.0516		108.979		319.707
	9.1343	9.1386		9.13645		103.566		467.131
	9.2303	9.212		9.22115		107.485		480.243
	8.7	8.6988		8.6994		104.954		403.25
	8.6029	8.5646		8.58375		106.243		387.38
	8.4146	8.4294		8.422		106.692		365.891
	8.1596	8.1461		8.15285		104.799		331.921
	7.4098	7.3699		7.38985		107.475		247.18
	6.5389	6.5233		6.5311		111.123		170.634
	7.4311	7.3898		7.41045		111.062		249.253
	7.9059	7.8839		7.8949		112.192		301.402
	9.0137	8.9633		8.9885		110.167		444.803
	8.5209	8.518		8.51945		108.386		378.74
	8.3376	8.311		8.3243		110.052		353.305
	7.9809	7.9777		7.9793		109.585		311.172
	7.6109	7.5997		7.6053		107.617		269.436
	7.5018	7.4687		7.48525		105.476		256.877
	7.0838	7.0517		7.06775		105.224		216.247
	6.7459	6.7083		6.7271		105.389		186.462
	6.4739	6.4551		6.4645		105.183		165.467
	5.7309	5.7699		5.7504		100.886		116.466
	6.8286	6.8476		6.8381		102.414		195.845
	6.1022	6.1061		6.10415		104.288		139.31
	5.7143	5.7253		5.7198		103.833		114.617
	4.3941	4.3771		4.3856		105.6		51.6646
	4.1443	4.1384		4.14135		103.884		43.5043
	5.8919	5.9124		5.90215		104.206		125.932
	5.9879	5.9675		5.9777		107.596		130.83
	5.4221	5.397		5.40955		106.531		96.9593
	4.5752	4.5867		4.58095		100.407		58.8807
	3.5994	3.6369		3.61815		90.7761		29.0112
	3.8384	3.8346		3.8365		93.0992		34.5869
	3.8734	3.8999		3.88665		93.2425		35.9611
	3.8487	3.8818		3.86525		86.5299		35.3703
	4.0618	4.1059		4.08385		81.7236		41.7172
	4.0164	4.0897		4.05305		78.0388		40.7804
	3.6762	3.7534		3.7148		77.6978		31.3988
	3.6895	3.7327		3.7111		75.8436		31.305
	3.423	3.4565		3.43975		68.2505		24.928
	3.5428	3.5783		3.56055		65.0714		27.6476
	3.394	3.374		3.384		77.8653		23.7354
	3.6964	3.78		3.7382		60.731		31.9959
	3.7276	3.7697		3.74865		60.8766		32.2649
	4.0517	4.1417		4.0967		61.6896		42.1123
	3.8628	3.9288		3.8958		65.8373		36.2156
	4.1489	4.2226		4.18575		63.9627		44.9186
	3.5851	3.6009		3.593		66.9687		28.4104
	3.3911	3.4409		3.416		70.5468		24.4152
	3.53	3.6133		3.57165		69.5886		27.907
	3.5908	3.665		3.6279		65.6302		29.2464
	2.9563	3.0224		2.98935		65.6919		16.362
	2.3748	2.4116		2.3932		78.0063		8.39543
	2.5343	2.5646		2.54945		91.9873		10.1495
	3.0649	3.153		3.10895		85.9169		18.4055
	2.5264	2.5708		2.5486		78.0874		10.1394
	2.1873	2.2231		2.2052		76.6866		6.56826
	2.8694	2.9		2.8847		82.4308		14.7031
	3.8705	3.9082		3.88935		81.4203		36.036
	3.3634	3.3974		3.3804		77.7196		23.6598
	3.1433	3.2105		3.1769		78.199		19.6389
	3.0762	3.1357		3.10595		84.9926		18.3523
	2.5767	2.5925		2.5846		79.107		10.5751
	2.0115	2.062		2.03675		67.1516		5.17511
	1.6862	1.7139		1.70005		77.7516		3.00948
	1.7775	1.7774		1.77745		85.4234		3.43952
	1.5711	1.5946		1.58285		76.4918		2.42899
	1.498	1.493		1.4955		63.7209		2.04864
	1.3878	1.3809		1.38435		62.2275		1.62496
	1.5899	1.5884		1.58915		62.1887		2.45811
	1.5516	1.4964		1.524		42.062		2.16801
	1.7386	1.7797		1.75915		55.3413		3.33438
	2.1165	2.1323		2.1244		83.0521		5.87239
	2.3988	2.4184		2.4086		89.0166		8.55855
	2.4905	2.5021		2.4963		84.6118		9.52788
	2.3835	2.3772		2.38035		79.5119		8.26092
	2.1585	2.1903		2.1744		79.4898		6.29687
	2.5861	2.621		2.60355		71.0507		10.8095
	1.7431	1.7835		1.7633		70.0408		3.35803
	2.3861	2.4016		2.39385		69.8719		8.40228
	2.567	2.621		2.594		73.7563		10.6909
	2.9371	2.9734		2.95525		65.5769		15.8084
	2.5221	2.5653		2.5437		64.5541		10.081
	2.8955	2.9274		2.91145		70.5625		15.1159
	2.434	2.4803		2.45715		71.2778		9.08659
	2.0061	2.0274		2.01675		70.7415		5.02415
	2.1538	2.1592		2.1565		69.4284		6.14263
	1.8191	1.8023		1.8107		65.4353		3.63618
	1.9585	2.0277		1.9931		71.2574		4.84946
	1.8786	1.903		1.8908		62.7753		4.14041
	3.2184	3.1586		3.1885		82.2909		19.8548
	2.4544	2.4702		2.4623		101.751		9.14385
	3.5483	3.5519		3.5501		100.99		27.4049
	3.263	3.2581		3.26055		104.775		21.2314
	3.1482	3.1125		3.13035		118.688		18.7882
	2.2391	2.2844		2.26175		99.8667		7.08663
	1.5223	1.4618		1.49205		116.095		2.03449
	3.1279	3.084		3.10595		126.691		18.3523
	3.7687	3.7604		3.76455		120.763		32.6772
	2.8236	2.8592		2.8414		97.9577		14.0509
	2.3214	2.3531		2.33725		129.776		7.82027
	3.496	3.5037		3.49985		117.845		26.2576
	4.1113	4.0706		4.09095		91.2991		41.9352
	3.4729	3.4883		3.4806		85.8942		25.8267
	4.1947	4.2354		4.21505		108.302		45.8685
	2.774	2.7396		2.7568		105.772		12.8328
	4.6845	4.6307		4.6576		111.775		61.886
	3.5001	3.4806		3.49035		89.9031		26.0443
	3.9644	3.931		3.9477		115.019		37.6824
	3.7713	3.7885		3.7799		84.6509		33.0786
	5.3089	5.34		5.32445		95.9533		92.455
	4.8306	4.8702		4.8504		102.504		69.8938
	4.3261	4.3995		4.3628		88.7513		50.863
	3.9897	4.0055		3.9976		89.9023		39.1295
	4.5245	4.446		4.48525		105.962		55.267
	4.5518	4.5251		4.53845		116.442		57.257
	5.7226	5.63		5.6763		127.833		112.022
	3.7774	3.7725		3.77495		131.505		32.9488
	6.3123	6.313		6.31265		108.33		154.078
	4.1795	4.1909		4.1852		113.209		44.9009
	4.8758	4.853		4.8644		109.576		70.5008
	5.484	5.5108		5.4974		101.95		101.76
	5.1682	5.1648		5.1665		103.219		84.4686
	4.6479	4.636		4.64195		117.412		61.2643
	5.8083	5.8239		5.8161		121.439		120.504
	4.7159	4.6909		4.7034		114.562		63.7297
	4.425	4.3867		4.40585		123.333		52.3836
	4.8021	4.7932		4.79765		99.1648		67.6382
	4.6804	4.7016		4.691		90.3996		63.227
	5.0647	5.1208		5.09275		100.876		80.9027
	4.3991	4.4281		4.4136		101.838		52.6605
	4.9316	4.9149		4.92325		105.492		73.0906
	6.4349	6.431		6.43295		97.4591		163.056
	5.0684	5.1734		5.1209		79.8595		82.2517
	4.92	4.9312		4.9256		112.055		73.1954
	3.4245	3.4012		3.41285		101.198		24.3477
	5.82	5.8361		5.82805		100.87		121.248
	5.1485	5.1694		5.15895		97.1729		84.0988
	5.254	5.288		5.271		95.9251		89.6985
	5.8328	5.871		5.8519		80.6195		122.743
	6.4095	6.4678		6.43865		91.6702		163.49
	5.3041	5.3003		5.3022		102.949		91.3008
	6.8871	6.8667		6.8769		108.788		199.198
	6.3299	6.2667		6.2983		119.833		153.03
	6.5112	6.4664		6.4888		114.402		167.34
	7.3945	7.3293		7.3619		119.488		244.386
	7.2392	7.1379		7.18855		123.636		227.525
	7.0444	6.9843		7.01435		127.785		211.382
	7.6633	7.5673		7.6153		127.747		270.5
	8.0705	7.981		8.02575		131.452		316.638
	8.4107	8.2896		8.35015		132.366		356.606
	7.4844	7.3969		7.44065		130.812		252.312
	8.045	7.9059		7.97545		137.949		310.722
	7.6217	7.4803		7.551		138.826		263.706
	7.5943	7.4541		7.5242		138.122		260.908
	7.7251	7.5851		7.6551		138.76		274.763
	6.8999	6.7487		6.8243		140.878		194.662
	6.4628	6.3676		6.4152		140.242		161.71
	6.4996	6.409		6.4543		135.125		164.685
	6.2395	6.1135		6.1765		138.18		144.322
	6.5075	6.3942		6.45085		136.771		164.421
	6.362	6.2612		6.3116		136.958		154.001
	5.8137	5.7174		5.76555		132.209		117.389
	5.9253	5.8694		5.89735		128.35		125.625
	5.8911	5.8275		5.8593		128.892		123.209
	5.7942	5.7397		5.76695		127.896		117.475
	5.2961	5.2545		5.2753		124.403		89.9182
	5.76	5.6786		5.7193		123.312		114.587
	5.6619	5.5875		5.6247		126.287		108.994
	5.7843	5.7154		5.74985		126.904		116.433
	5.5204	5.447		5.4837		127.423		101.001
	5.3083	5.2398		5.27405		129.678		89.8543
	4.8724	4.7979		4.83515		128.303		69.2366
	6.6498	6.5568		6.6033		128.013		176.356
	6.3339	6.261		6.29745		126.321		152.968
	5.1932	5.1462		5.1697		122.501		84.6257
	4.646	4.6105		4.62825		114.286		60.7235
	4.3177	4.2955		4.3066		113.376		48.9226
	4.0739	4.0409		4.0574		117.09		40.9119
	3.6808	3.653		3.6669		114.214		30.1997
	3.7234	3.6941		3.70875		117.23		31.2456
	3.9729	3.949		3.96095		122.331		38.0631
	3.9317	3.9316		3.93165		125.259		37.2247
	3.1334	3.1129		3.12315		115.041		18.6588
	3.622	3.5954		3.6087		110.263		28.7845
	3.7641	3.7898		3.77695		101.699		33.0012
	3.7748	3.7699		3.77235		95.795		32.8808
	3.8431	3.8709		3.857		92.6415		35.1443
	2.9754	3.0147		2.99505		79.5825		16.4558
	2.9656	2.9998		2.9827		85.5766		16.253
	2.9609	2.9948		2.97785		81.696		16.1739
	2.6772	2.7141		2.69565		63.96		11.9977
	2.8607	2.9115		2.8861		56.0851		14.7245
	3.0395	3.0844		3.06195		68.4353		17.5833
	2.781	2.8367		2.80885		49.5561		13.5735
	2.9492	3.0118		2.9805		43.7529		16.2171
	2.5378	2.5776		2.5577		52.1585		10.2484
	2.4876	2.5309		2.50925		61.7498		9.67694
	2.1856	2.2173		2.20145		62.6737		6.5348
	2.8081	2.8331		2.8206		77.4745		13.7446
	2.724	2.7476		2.7358		77.7593		12.5418
	2.9277	2.9598		2.94375		79.4226		15.6246
	2.8341	2.864		2.84905		86.1045		14.1647
	2.8504	2.8722		2.8613		80.4143		14.3482
	2.9143	2.9557		2.935		70.8286		15.4857
	2.2807	2.3252		2.30295		66.8823		7.481
	1.9964	2.0148		2.0056		68.4544		4.94128
	2.3668	2.3943		2.38055		88.3657		8.26301
	2.59	2.5917		2.59085		101.965		10.652
	3.1856	3.1987		3.19215		108.635		19.9231
	2.8168	2.7893		2.80305		123.411		13.4896
	2.8117	2.7961		2.8039		122.034		13.5019
	2.658	2.628		2.643		124.128		11.3083
	1.6135	1.5937		1.6036		126.042		2.52577
	1.1453	1.1339		1.1396		135.939		0.906491
	0.9603	0.9822		0.97125		121.716		0.561176
	0.8004	0.7983		0.79935		126.957		0.312836
	0.0914	0.0698		0.0806		140.675		0.000320709
	0.4362	0.4463		0.44125		350.817		0.0526211
	0.7499	0.719		0.73445		0.1842		0.242657
	0.4897	0.536		0.51285		350.228		0.0826185
	0.7089	0.7162		0.71255		327.157		0.221591
	0.9824	0.9155		0.94895		343.766		0.523403
	0.83	0.8115		0.82075		26.0576		0.33864
	1.1369	1.1538		1.14535		57.7165		0.920282
	1.4763	1.4408		1.45855		51.5062		1.90051
	1.4953	1.5331		1.5142		60.4849		2.12645
	1.6895	1.6468		1.66815		46.0849		2.84323
	2.0124	1.7614		1.8869		41.4812		4.11484
	2.1867	2.1764		2.18155		38.5296		6.35919
	2.6064	2.4554		2.5309		38.5345		9.92958
	2.7338	2.5682		2.651		38.6385		11.4113
	2.8669	2.8284		2.84765		47.0886		14.1438
	2.8004	2.679		2.7397		33.8064		12.5955
	2.4919	2.5297		2.5108		50.8238		9.69488
	2.3181	2.1144		2.21625		29.6287		6.66749
	3.0581	2.6991		2.8786		43.9547		14.61
	2.1895	2.176		2.18275		70.2315		6.36969
	2.1827	2.1577		2.1702		63.5792		6.26045
	2.1244	2.1156		2.12		65.7609		5.83598
	2.0059	1.987		1.99645		82.9336		4.87395
	1.7246	1.7585		1.74155		74.9427		3.2353
	2.4922	2.4932		2.4927		74.5242		9.48672
	2.5393	2.5389		2.5391		70.2584		10.0264
	1.6368	1.579		1.6079		80.6078		2.54615
	2.0266	1.9156		1.9711		105.162		4.69064
	2.2509	2.2513		2.2511		88.9362		6.987
	2.7757	2.7478		2.76175		90.6338		12.9021
	2.2814	2.2486		2.265		106.844		7.11723
	2.818	2.6455		2.73175		61.1334		12.4862
	2.9942	2.9663		2.98025		80.8461		16.213
	2.6397	2.6552		2.64745		78.2389		11.3655
	2.2003	2.1335		2.1669		31.2633		6.23193
	2.8952	2.853		2.8741		60.5874		14.5416
	3.7038	3.4941		3.59895		46.5643		28.5518
	3.0275	3.1223		3.0749		76.9037		17.8073
	2.7713	2.7357		2.7535		41.2851		12.7868
	2.6876	2.695		2.6913		69.4087		11.9397
	2.7449	2.8096		2.77725		97.8789		13.1205
	4.0152	4.02		4.0176		84.3913		39.7197
	3.2145	3.1762		3.19535		113.672		19.983
	2.4427	2.4056		2.42415		73.825		8.72538
	3.6469	3.419		3.53295		77.2976		27.0096
	4.6374	4.7084		4.6729		63.9992		62.4979
	4.0249	4.1306		4.07775		84.9691		41.5306
	4.1647	4.1971		4.1809		96.2408		44.7626
	4.5721	4.5419		4.557		51.7268		57.962
	4.4562	4.3965		4.42635		53.0273		53.1182
	4.3661	4.427		4.39655		70.6033		52.0526
	3.5353	3.5857		3.5605		90.4082		27.6464
	3.6527	3.5874		3.62005		70.7425		29.0569
	5.1835	5.2479		5.2157		80.9583		86.9048
	4.3829	4.3858		4.38435		99.7626		51.6204
	4.3864	4.4059		4.39615		106.306		52.0384
	5.5672	5.5705		5.56885		107.428		105.78
	6.1514	6.1452		6.1483		112.503		142.355
	8.0665	8.0139		8.0402		120.512		318.351
	7.4927	7.4567		7.4747		110.65		255.792
	6.4373	6.4782		6.45775		113.2		164.949
	6.0561	6.0659		6.061		110.882		136.376
	7.7098	7.7011		7.70545		115.723		280.221
	6.9621	6.8901		6.9261		120.923		203.504
	6.2863	6.2404		6.26335		106.619		150.496
	7.2542	7.1412		7.1977		130.167		228.395
	7.2481	7.207		7.22755		112.417		231.249
	7.3118	7.2666		7.2892		117.368		237.217
	8.1642	8.0862		8.1252		117.93		328.555
	8.3995	8.3172		8.35835		118.429		357.658
	9.3617	9.2434		9.30255		127.548		493.074
	7.9521	7.9256		7.93885		125.893		306.464
	8.1362	8.0996		8.1179		127.184		327.67
	8.0664	7.9955		8.03095		129.978		317.254
	9.0032	8.8662		8.9347		132.372		436.864
	9.0372	8.8666		8.9519		136.712		439.392
	9.3359	9.2068		9.27135		130.659		488.129
	9.6954	9.5501		9.62275		131.626		545.763
	8.9889	8.8284		8.90865		134.513		433.054
	8.4987	8.3551		8.4269		135.637		366.53
	9.6455	9.4669		9.5562		135.789		534.517
	8.7316	8.59		8.6608		138.484		397.906
	8.9912	8.7985		8.89485		132.702		431.044
	8.389	8.2386		8.3138		132.44		351.969
	8.758	8.5862		8.6721		137.075		399.465
	7.8328	7.7144		7.7736		136.006		287.722
	6.8424	6.7614		6.8019		130.71		192.751
	6.555	6.4371		6.49605		135.863		167.901
	6.573	6.461		6.517		134.506		169.531
	7.3604	7.2599		7.31015		129.04		239.268
	7.0403	6.9445		6.9924		128.443		209.404
	5.8384	5.771		5.8047		134.614		119.797
	6.9818	6.8661		6.92395		130.119		203.314
	6.2983	6.2109		6.2546		131.338		149.867
	5.9006	5.7935		5.84705		132.52		122.438
	4.7763	4.6927		4.7345		134.198		65.0023
	4.7019	4.6127		4.6573		135.384		61.8741
	4.9674	4.8863		4.92685		132.226		73.2511
	4.4769	4.3781		4.4275		136.688		53.1596
	3.8422	3.765		3.8036		140.817		33.7047
	3.7989	3.7306		3.76475		143.939		32.6824
	3.8558	3.7757		3.81575		147.025		34.0287
	4.3931	4.288		4.34055		152.425		50.0888
	4.7198	4.5979		4.65885		155.577		61.9359
	3.7732	3.6904		3.7318		163.438		31.8318
	4.4933	4.3722		4.43275		164.028		53.3489
	4.82	4.6927		4.75635		163.987		65.9064
	4.5831	4.4611		4.5221		162.427		56.6404
	3.7235	3.6363		3.6799		174.975		30.5221
	3.8635	3.8526		3.85805		180.531		35.173
	3.2077	3.8483		3.528		195.812		26.8963
	3.2962	3.663		3.4796		192.291		25.8044
	3.9711	4.0904		4.03075		187.715		40.111
	3.7859	3.8952		3.84055		187.653		34.6966
	3.8543	3.8008		3.82755		184.065		34.3454
	3.7897	3.763		3.77635		184.827		32.9855
	3.2719	3.4405		3.3562		188.933		23.1553
	3.0642	3.1121		3.08815		186.967		18.0385
	3.0545	3.1705		3.1125		190.399		18.4686
	3.4838	3.4688		3.4763		185.016		25.7311
	3.7427	3.6471		3.6949		181.547		30.8968
	3.5819	3.4913		3.5366		179.657		27.0934
	3.0291	3.16		3.09455		190.147		18.1509
	3.1973	3.202		3.19965		187.398		20.0638
	3.1645	3.097		3.13075		182.154		18.7954
	2.9378	2.8634		2.9006		181.522		14.9475
	2.6801	2.6248		2.65245		179.114		11.43
	2.5779	2.5151		2.5465		178.058		10.1143
	2.0872	2.0941		2.09065		185.674		5.59693
	1.9292	2.0643		1.99675		190.029		4.87615
	1.3488	1.5892		1.469		200.756		1.94165
	1.3356	1.328		1.3318		172.587		1.44685
	1.23	1.2061		1.21805		156.47		1.10688
	1.0426	1.0287		1.03565		178.249		0.68037
	1.1702	1.3167		1.24345		195.767		1.17758
	1.188	1.1722		1.1801		211.482		1.00661
	1.3374	1.3436		1.3405		241.818		1.47539
	1.0049	0.9893		0.9971		266.455		0.607187
	0.9052	0.9061		0.90565		285.92		0.454975
	1.4255	1.4334		1.42945		296.437		1.78901
	1.7279	1.7308		1.72935		295.972		3.16778
	1.7128	1.7179		1.71535		298.488		3.09146
	1.7114	1.7225		1.71695		296.249		3.10012
	1.6489	1.6438		1.64635		284.163		2.73321
	1.6154	1.5946		1.605		273.598		2.53239
	1.4983	1.4799		1.4891		258.023		2.02245
	1.1926	1.1845		1.18855		260.837		1.02839
	0.9288	0.9084		0.9186		232.736		0.474772
	0.5714	0.582		0.5767		278.027		0.117478
	0.2508	0.3027		0.27675		259.567		0.0129828
	0.2825	0.2567		0.2696		42.3764		0.0120023
	0.4408	0.4459		0.44335		157.079		0.053376
	1.0535	1.0646		1.05905		153.932		0.727538
	0.9549	0.9417		0.9483		161.757		0.522328
	1.805	1.8003		1.80265		175.01		3.5879
	1.7846	1.7838		1.7842		175.54		3.47886
	1.8229	1.9545		1.8887		187.277		4.12663
	2.1016	2.0384		2.07		175.891		5.43272
	2.0494	2.1056		2.0775		186.172		5.49198
	2.206	2.2014		2.2037		221.077		6.55486
	2.2687	2.2415		2.2551		229.862		7.02431
	1.6645	1.8435		1.754		224.89		3.30518
	2.0605	2.0824		2.07145		196.168		5.44414
	2.0334	2.028		2.0307		218.912		5.12913
	2.0262	1.954		1.9901		255.838		4.82759
	1.8124	1.7992		1.8058		241.387		3.60674
	1.677	1.621		1.649		246.99		2.74643
	1.1533	1.2278		1.19055		244.478		1.03359
	1.8193	1.8016		1.81045		162.855		3.63468
	1.959	1.895		1.927		150.222		4.3828
	1.5721	1.7183		1.6452		191.06		2.72748
	2.4249	2.3652		2.39505		141.75		8.41492
	0.6529	0.5876		0.62025		194.463		0.146153
	1.7021	1.6706		1.68635		115.337		2.93731
	1.5967	1.5087		1.5527		105.287		2.29281
	2.3404	2.3606		2.3505		88.7965		7.95402
	2.0385	2.3479		2.1932		186.551		6.46161
	2.2651	2.1578		2.21145		183.951		6.62426
	0.8848	0.8716		0.8782		192.262		0.414846
	2.0634	2.0579		2.06065		233.61		5.35943
	2.0011	2.0217		2.0114		117.202		4.98427
	2.3402	2.2954		2.3178		104.055		7.62665
	2.1779	2.1854		2.18165		43.8529		6.36006
	1.8231	1.8256		1.82435		17.248		3.71904
	1.9565	2.0137		1.9851		69.8827		4.7913
	2.0256	1.9316		1.9786		130.338		4.74439
	2.7687	2.6905		2.7296		60.9425		12.4567
	2.7694	2.7031		2.73625		67.6004		12.548
	2.591	2.6383		2.61465		157.405		10.9483
	2.072	2.125		2.0985		195.865		5.66022
	4.774	4.8053		4.78965		102.771		67.3004
	2.2107	2.2375		2.2241		105.923		6.73859
	3.2018	3.1025		3.15215		100.666		19.1835
	3.2945	3.3417		3.3181		88.447		22.3756
	3.0699	3.0637		3.0668		102.661		17.667
	4.7973	4.8185		4.8079		103.299		68.0726
	5.1412	5.1702		5.1557		96.7374		83.94
	3.9493	4.0153		3.9823		89.0877		38.6819
	3.1707	3.16		3.16535		64.8702		19.4255
	4.6898	4.7079		4.69885		107.871		63.5449
	4.974	5.0225		4.99825		68.873		76.4821
	4.5589	4.58		4.56945		92.4024		58.4383
	6.1331	6.1684		6.15075		89.5485		142.525
	6.0741	6.1338		6.10395		89.8437		139.296
	4.3145	4.3545		4.3345		72.1011		49.8796
	5.9106	5.9655		5.93805		81.3099		128.244
	5.187	5.2297		5.20835		85.8033		86.5379
	4.4483	4.4756		4.46195		88.6126		54.4102
	3.5762	3.5494		3.5628		112.403		27.7
	4.6582	4.7169		4.68755		88.1048		63.0876
	4.8468	4.8875		4.86715		81.3868		70.6204
	4.1186	4.1759		4.14725		76.7324		43.6905
	3.0363	3.0378		3.03705		104.278		17.1578
	4.6553	4.6317		4.6435		123.06		61.3257
	5.041	4.9688		5.0049		125.452		76.7878
	7.583	7.5155		7.54925		122.595		263.522
	7.1435	7.0705		7.107		123.176		219.87
	7.0128	6.9634		6.9881		122.498		209.018
	6.9941	6.898		6.94605		123.64		205.267
	6.9471	6.8931		6.9201		120.233		202.975
	6.9292	6.8686		6.8989		129		201.116
	7.6529	7.5154		7.58415		136.269		267.194
	7.2871	7.177		7.23205		139.462		231.681
	7.925	7.7764		7.8507		140.451		296.368
	7.3134	7.1659		7.23965		151.318		232.412
	7.9468	7.7582		7.8525		147.446		296.572
	8.691	8.5004		8.5957		145.744		389
	8.1346	7.9606		8.0476		144.274		319.231
	8.346	8.1812		8.2636		143.912		345.632
	7.8421	7.6684		7.75525		142.292		285.689
	7.0374	6.9048		6.9711		141.065		207.496
	6.7818	6.6373		6.70955		143.791		185.006
	5.8293	5.7464		5.78785		143.592		118.757
	5.4502	5.3464		5.3983		138.773		96.3556
	6.003	5.8914		5.9472		141.623		128.838
	6.3843	6.274		6.32915		142.249		155.29
	6.4818	6.3566		6.4192		147.482		162.013
	6.4875	6.3658		6.42665		146.87		162.577
	6.0895	5.9553		6.0224		143.055		133.787
	5.9186	5.7948		5.8567		145.787		123.045
	6.2216	6.0913		6.15645		144.827		142.921
	4.9984	4.907		4.9527		142.743		74.4101
	5.1357	5.0279		5.0818		146.772		80.382
	5.5024	5.372		5.4372		151.167		98.4537
	4.7833	4.6593		4.7213		151.064		64.4601
	4.3903	4.2736		4.33195		152.739		49.7916
	4.3084	4.2117		4.26005		155.108		47.3533
	4.2881	4.1697		4.2289		163.479		46.3221
	4.6056	4.4734		4.5395		163.852		57.2968
	4.65	4.5279		4.58895		166.471		59.1897
	4.9671	4.8385		4.9028		173.653		72.1836
	5.2743	5.1492		5.21175		176.037		86.7075
	6.4161	6.2535		6.3348		166.964		155.706
	4.9371	4.8275		4.8823		170.309		71.2819
	4.7777	4.6582		4.71795		168.744		64.323
	4.4608	4.3505		4.40565		171.519		52.3765
	5.1773	5.043		5.11015		174.235		81.7348
	5.2726	5.1331		5.20285		169.899		86.2641
	5.0673	4.953		5.01015		167.079		77.0297
	4.9021	4.7879		4.845		170.06		69.6606
	4.6533	4.5552		4.60425		173.25		59.7837
	4.5388	4.4395		4.48915		173.641		55.4113
	4.9123	4.8021		4.8572		177.658		70.1882
	5.0647	4.9462		5.00545		178.245		76.8131
	4.7946	4.684		4.7393		178.296		65.2002
	4.6084	4.6155		4.61195		186.015		60.0841
	4.7232	4.7511		4.73715		187.879		65.1115
	4.0592	4.1366		4.0979		189.574		42.1493
	3.247	4.1873		3.71715		194.192		31.4584
	2.768	3.9445		3.35625		195.28		23.1563
	3.8923	4.0893		3.9908		203.295		38.9301
	3.9642	4.0186		3.9914		205.768		38.9477
	4.3449	4.3916		4.36825		205.318		51.0539
	4.248	4.5363		4.39215		201.183		51.8964
	4.3158	4.3431		4.32945		204.738		49.7055
	4.5971	4.5547		4.5759		208.407		58.6862
	4.3382	4.2321		4.28515		213.695		48.1952
	4.3923	4.3189		4.3556		210.913		50.6116
	4.0221	4.2596		4.14085		198.925		43.4885
	4.4784	4.3737		4.42605		189.64		53.1074
	4.3869	4.3204		4.35365		184.522		50.5437
	4.4079	4.3488		4.37835		184.859		51.4088
	4.0653	4.1112		4.08825		187.569		41.8522
	4.187	4.1991		4.19305		185.975		45.154
	4.4407	4.45		4.44535		185.902		53.8052
	4.5554	4.4978		4.5266		184.519		56.8097
	4.5183	4.434		4.47615		182.844		54.9313
	4.4299	4.4088		4.41935		185.306		52.8666
	4.7849	4.7575		4.7712		184.898		66.5256
	5.0938	4.9732		5.0335		181.056		78.1117
	5.1821	5.0567		5.1194		179.941		82.1795
	4.8273	4.7052		4.76625		177.503		66.3188
	4.1154	4.0061		4.06075		173.927		41.0133
	3.8276	3.7342		3.7809		176.155		33.1049
	3.6949	3.6973		3.6961		182.855		30.927
	2.5441	2.6613		2.6027		181.905		10.7989
	3.4155	3.3419		3.3787		176.707		23.6241
	2.8125	2.7517		2.7821		173.407		13.1894
	2.9592	2.9557		2.95745		184.481		15.8438
	2.8274	2.8191		2.82325		183.891		13.7833
	2.8964	2.8322		2.8643		178.845		14.3933
	2.7687	2.8079		2.7883		175.969		13.2778
	2.7085	2.62		2.66425		177.647		11.5833
	2.517	2.578		2.5475		186.349		10.1263
	2.2012	2.1713		2.18625		176.309		6.40038
	2.0101	2.1445		2.0773		205.071		5.4904
	1.9585	1.9683		1.9634		206.902		4.63588
	1.4859	1.4741		1.48		182.338		1.9856
	2.076	2.0489		2.06245		229.615		5.37349
	1.9701	1.9829		1.9765		225.099		4.7293
	2.4236	2.5262		2.4749		185.895		9.28494
	2.6991	2.7921		2.7456		194.017		12.677
	1.6795	1.657		1.66825		232.075		2.84374
	2.874	2.9018		2.8879		168.392		14.7521
	3.1638	3.122		3.1429		175.329		19.0151
	2.1679	2.2025		2.1852		182.302		6.39116
	2.7399	2.8563		2.7981		180.275		13.4182
	2.6597	2.5845		2.6221		155.25		11.0422
	2.634	2.6953		2.66465		185.182		11.5885
	2.1768	2.0996		2.1382		158.72		5.98758
	2.864	2.8904		2.8772		136.101		14.5887
	3.4632	3.4444		3.4538		137.635		25.2347
	3.746	3.6223		3.68415		144.483		30.628
	1.6514	1.6074		1.6294		103.164		2.64965
	1.5821	1.5545		1.5683		96.9545		2.36262
	3.165	3.1185		3.14175		120.196		18.9942
	2.3702	2.2729		2.32155		76.2587		7.66373
	2.3375	2.4116		2.37455		196.081		8.20068
	2.3317	2.3555		2.3436		224.498		7.88418
	3.8378	3.8336		3.8357		131.07		34.5653
	4.3004	4.3353		4.31785		165.691		49.307
	3.4757	3.3878		3.43175		165.198		24.7544
	2.2044	2.1527		2.17855		172.763		6.33299
	4.7356	4.6629		4.69925		131.84		63.5611
	3.8991	3.9328		3.91595		100.298		36.7805
	3.8755	3.9176		3.89655		101.786		36.2366
	4.4103	4.3782		4.39425		142.922		51.9709
	4.2431	4.1843		4.2137		152.411		45.8244
	4.0795	4.0888		4.08415		111.649		41.7264
	4.1108	4.0193		4.06505		107.451		41.1437
	4.4565	4.3915		4.424		126.421		53.0336
	5.1514	5.1352		5.1433		105.232		83.3358
	2.5142	2.4726		2.4934		126.923		9.49472
	4.1404	4.0648		4.1026		115.457		42.2945
	4.5036	4.4446		4.4741		127.412		54.8559
	3.5113	3.5148		3.51305		144.329		26.5558
	3.9202	3.8463		3.88325		141.339		35.8668
	2.8862	2.8733		2.87975		90.8528		14.6275
	4.4523	4.4633		4.4578		83.8676		54.2585
	5.2761	5.3023		5.2892		98.1935		90.6309
	4.8352	4.8791		4.85715		106.907		70.186
	5.2064	5.1623		5.18435		110.88		85.3472
	4.2224	4.2086		4.2155		122.688		45.8832
	5.7367	5.737		5.73685		113.912		115.645
	4.665	4.5874		4.6262		128.537		60.6428
	5.0406	5.0336		5.0371		125.628		78.2795
	7.8046	7.762		7.7833		122.518		288.8
	7.5509	7.4298		7.49035		132.981		257.402
	8.4968	8.3358		8.4163		134.738		365.149
	8.1773	8.0527		8.115		131.175		327.319
	8.0853	7.9403		8.0128		132.53		315.108
	7.5658	7.4372		7.5015		134.442		258.554
	7.9942	7.864		7.9291		133.365		305.336
	8.0581	7.9149		7.9865		131.786		312.015
	7.5367	7.3717		7.4542		136.544		253.693
	7.8498	7.705		7.7774		135.778		288.144
	7.3071	7.2044		7.25575		138.44		233.966
	6.8998	6.7501		6.82495		142.278		194.717
	6.8689	6.7396		6.80425		145.325		192.951
	6.7769	6.6513		6.7141		145.45		185.383
	7.1089	6.9561		7.0325		143.3		213.027
	6.7806	6.6337		6.70715		144.793		184.808
	6.8481	6.7072		6.77765		148.916		190.697
	5.9349	5.8351		5.885		144.095		124.838
	6.2034	6.0765		6.13995		144.212		141.775
	6.6348	6.4922		6.5635		143.529		173.186
	6.7799	6.648		6.71395		143.939		185.37
	6.6839	6.546		6.61495		145.662		177.291
	6.7393	6.5879		6.6636		148.215		181.231
	6.9075	6.7417		6.8246		152.593		194.687
	6.6611	6.4916		6.57635		155.974		174.205
	6.3334	6.1661		6.24975		159.618		149.518
	5.9507	5.7885		5.8696		165.862		123.86
	5.9663	5.8042		5.88525		168.864		124.854
	6.3003	6.1263		6.2133		166.272		146.917
	6.4229	6.2528		6.33785		163.012		155.931
	6.4062	6.2325		6.31935		162.616		154.569
	6.7618	6.5948		6.6783		164.875		182.433
	6.8744	6.6793		6.77685		160.654		190.629
	6.5039	6.3535		6.4287		153.974		162.733
	6.2708	6.1156		6.1932		154.315		145.496
	6.2144	6.053		6.1337		155.535		141.343
	6.3735	6.209		6.29125		159.121		152.517
	6.4892	6.3212		6.4052		162.741		160.955
	6.4121	6.2398		6.32595		167.077		155.054
	6.2307	6.0709		6.1508		171.682		142.528
	6.2264	6.0613		6.14385		169.738		142.046
	6.3923	6.2287		6.3105		172.304		153.921
	6.4477	6.2716		6.35965		168.86		157.545
	6.5075	6.3419		6.4247		173.654		162.429
	6.3642	6.2109		6.28755		177.693		152.248
	6.3517	6.2107		6.2812		182.076		151.787
	6.0853	5.9797		6.0325		182.237		134.462
	6.088	5.9462		6.0171		178.491		133.434
	6.2968	6.1378		6.2173		175.688		147.201
	6.5806	6.4209		6.50075		177.509		168.266
	6.405	6.2564		6.3307		179.456		155.404
	6.1777	6.0199		6.0988		173.943		138.944
	5.9362	5.7868		5.8615		172.995		123.348
	5.6231	5.4942		5.55865		178.553		105.2
	4.9677	4.8411		4.9044		175.791		72.2543
	4.8979	4.781		4.83945		177.433		69.4215
	4.6389	4.5182		4.57855		176.1		58.7882
	4.9916	4.8696		4.9306		178.496		73.4185
	4.8616	4.7566		4.8091		178.356		68.1236
	4.9291	4.8107		4.8699		170.362		70.7402
	4.2295	4.1118		4.17065		165.465		44.4342
	3.657	3.6106		3.6338		170.867		29.3893
	3.153	3.1129		3.13295		176.624		18.835
	2.4972	2.4549		2.47605		166.025		9.29789
	2.2854	2.2184		2.2519		163.595		6.99445
	2.7867	2.709		2.74785		174.723		12.7082
	2.6507	2.5848		2.61775		174.311		10.9873
	2.3987	2.3411		2.3699		172.384		8.1526
	1.7896	1.7674		1.7785		162.106		3.44562
	1.2771	1.2578		1.26745		147.068		1.24709
	1.4271	1.3979		1.4125		159.141		1.72612
	1.4579	1.4291		1.4435		149.256		1.84228
	1.3947	1.382		1.38835		116.062		1.63909
	1.7145	1.7213		1.7179		85.932		3.10527
	2.5257	2.5467		2.5362		83.4881		9.9921
	2.0976	2.1101		2.10385		95.2008		5.70362
	2.0211	2.0109		2.016		113.129		5.01854
	1.64	1.626		1.633		121.372		2.66726
	1.6617	1.6623		1.662		105.652		2.8119
	2.2054	2.2031		2.20425		100.079		6.55977
	3.0631	3.0476		3.05535		105.408		17.4698
	2.9753	2.9547		2.965		117.441		15.9654
	2.7104	2.6628		2.6866		139.814		11.8772
	1.72	1.7171		1.71855		131.618		3.1088
	2.2062	2.1762		2.1912		122.055		6.44395
	2.4112	2.3951		2.40315		121.731		8.50058
	2.5429	2.5526		2.54775		124.445		10.1292
	3.3167	3.2612		3.28895		129.012		21.791
	3.4336	3.4124		3.423		133.249		24.5656
	3.6757	3.5972		3.63645		136.941		29.4536
	3.7443	3.671		3.70765		147.401		31.2178
	4.7725	4.649		4.71075		145.824		64.0289
	4.9063	4.7867		4.8465		153.985		69.7254
	4.1757	4.0758		4.12575		147.142		43.0145
	4.2412	4.1716		4.2064		150.873		45.5867
	4.0234	4.0142		4.0188		160.382		39.7553
	3.9794	3.9152		3.9473		152.969		37.6709
	4.1487	4.0586		4.10365		163.834		42.327
	4.2093	4.3018		4.25555		171.519		47.2034
	4.3718	4.2782		4.325		159.286		49.5524
	4.1724	4.1104		4.1414		161.474		43.5058
	3.5189	3.4592		3.48905		175.204		26.0152
	3.0686	3.0965		3.08255		155.141		17.9406
	4.0947	4.0155		4.0551		174.518		40.8424
	3.3742	3.4822		3.4282		185.026		24.6777
	3.5061	3.592		3.54905		178.77		27.3806
	3.9779	4.0152		3.99655		165.662		39.0987
	3.5001	3.6491		3.5746		192.559		27.9762
	3.8081	3.8061		3.8071		176.668		33.7978
	4.3449	4.4042		4.37455		167.697		51.2751
	5.1361	5.0267		5.0814		151.724		80.363
	2.9696	2.9353		2.95245		141.397		15.7635
	3.2403	3.152		3.19615		175.595		19.998
	4.5788	4.4795		4.52915		161.073		56.9058
	5.3189	5.2619		5.2904		152.381		90.6926
	5.7487	5.7334		5.74105		128.033		115.899
	4.9473	4.9362		4.94175		124.554		73.9177
	7.6506	7.533		7.5918		128.882		268.003
	4.6172	4.5744		4.5958		123.868		59.4551
	6.105	5.9838		6.0444		145.226		135.259
	4.5105	4.4143		4.4624		126.382		54.4266
	5.3441	5.2841		5.3141		125.1		91.9169
	7.2516	7.2327		7.24215		124.289		232.653
	6.0682	6.0635		6.06585		125.892		136.704
	7.8482	7.8213		7.83475		110.92		294.565
	5.0022	5.027		5.0146		106.749		77.2351
	7.5805	7.5506		7.56555		113.866		265.233
	5.1616	5.0654		5.1135		124.373		81.8957
	6.2053	6.1797		6.1925		128.637		145.447
	8.3657	8.2279		8.2968		137.356		349.815
	6.4053	6.3808		6.39305		100.68		160.041
	6.7082	6.6671		6.68765		114.686		183.201
	6.2321	6.2429		6.2375		134.062		148.641
	7.741	7.7115		7.72625		115.866		282.496
	7.5961	7.4632		7.52965		127.237		261.475
	6.7484	6.7295		6.73895		119.603		187.449
	5.3135	5.2744		5.29395		119.157		90.8752
	7.1319	7.0328		7.08235		126.04		217.59
	5.3916	5.3644		5.378		115.563		95.2727
	5.418	5.3429		5.38045		135.976		95.403
	6.4489	6.4057		6.4273		120.349		162.627
	6.8496	6.8084		6.829		119.694		195.064
	6.3556	6.3264		6.341		120.973		156.163
	7.0454	6.9768		7.0111		126.811		211.089
	7.2037	7.1313		7.1675		127.746		225.533
	6.8386	6.7493		6.79395		124.759		192.076
	6.6625	6.6024		6.63245		126.706		178.701
	7.6266	7.5365		7.58155		123.268		266.919
	7.404	7.3098		7.3569		125.239		243.888
	7.7222	7.6157		7.66895		125.379		276.257
	7.5544	7.4776		7.516		125.984		260.056
	7.9339	7.8367		7.8853		127.49		300.304
	7.9649	7.8278		7.89635		127.268		301.568
	7.9681	7.8485		7.9083		128.891		302.939
	8.063	7.9167		7.98985		131.428		312.408
	7.7573	7.6287		7.693		133.61		278.865
	7.7928	7.7487		7.77075		132.788		287.405
	8.233	8.0941		8.16355		132.917		333.229
	8.3093	8.1894		8.24935		132.498		343.847
	8.5472	8.4053		8.47625		131.138		373.007
	8.256	8.1471		8.20155		130.133		337.904
	8.4531	8.3162		8.38465		131.325		361.045
	8.4561	8.3247		8.3904		130.157		361.788
	8.3004	8.1791		8.23975		130.931		342.648
	7.9793	7.8569		7.9181		132.165		304.067
	8.1268	7.9991		8.06295		132.588		321.061
	8.3336	8.2048		8.2692		132.44		346.335
	7.7317	7.5993		7.6655		133.387		275.885
	8.1686	8.0686		8.1186		133.335		327.755
	8.2862	8.1555		8.22085		133.466		340.296
	8.4479	8.2961		8.372		135.098		359.413
	8.2078	8.0844		8.1461		134.867		331.097
	7.7853	7.6715		7.7284		132.551		282.732
	7.1459	7.0367		7.0913		128.829		218.416
	6.8579	6.7552		6.80655		127.166		193.147
	6.8442	6.7552		6.7997		126.452		192.564
	6.7023	6.6096		6.65595		124.77		180.608
	5.992	5.9123		5.95215		124.023		129.16
	5.7264	5.6542		5.6903		127.44		112.853
	5.6225	5.5185		5.5705		130.175		105.874
	4.8692	4.8012		4.8352		132.284		69.2388
	3.591	3.5281		3.55955		135.102		27.6243
	3.2269	3.1658		3.19635		138.577		20.0018
	3.6874	3.5846		3.636		139.592		29.4427
	3.6151	3.5633		3.5892		139.384		28.3204
	3.1291	3.1015		3.1153		138.125		18.5185
	2.7423	2.7038		2.72305		137.135		12.3672
	2.9169	2.8997		2.9083		128.58		15.0669
	3.1297	3.1137		3.1217		121.743		18.6329
	3.645	3.6112		3.6281		122.313		29.2512
	3.4982	3.4584		3.4783		120.77		25.7755
	3.1248	3.079		3.1019		120.952		18.2806
	3.0503	3.0244		3.03735		116.584		17.1629
	2.4937	2.4761		2.4849		111.634		9.39794
	2.9394	2.8957		2.91755		109.115		15.2111
	2.7181	2.7225		2.7203		107.419		12.3298
	2.6743	2.683		2.67865		98.1672		11.7721
	2.8753	2.8648		2.87005		105.309		14.4802
	2.6194	2.6184		2.6189		104.412		11.0018
	1.9947	2.0096		2.00215		106.392		4.91582
	1.9415	1.9661		1.9538		92.3698		4.56821
	1.8895	1.8677		1.8786		91.1532		4.06078
	1.7887	1.8054		1.79705		90.909		3.55457
	1.8035	1.8174		1.81045		96.3166		3.63468
	1.7627	1.7657		1.7642		94.2681		3.36318
	2.0511	2.0584		2.05475		101.019		5.31353
	2.0304	2.0457		2.03805		88.593		5.18502
	2.1379	2.1619		2.1499		90.3839		6.08641
	2.1103	2.1263		2.1183		97.0035		5.82195
	1.9945	2.0146		2.00455		89.6463		4.93352
	1.9598	1.9743		1.96705		94.4739		4.66179
	1.267	1.2588		1.2629		91.6246		1.23371
	1.4179	1.4409		1.4294		51.006		1.78882
	1.7658	1.7957		1.78075		51.5612		3.45872
	1.642	1.6686		1.6553		59.3772		2.77803
	2.3043	2.3308		2.31755		62.2819		7.62419
	2.342	2.3668		2.3544		73.9475		7.99368
	1.6287	1.6373		1.633		71.9678		2.66726
	1.4726	1.4896		1.4811		68.8475		1.99003
	1.3256	1.3369		1.33125		82.0395		1.44506
	1.2246	1.243		1.2338		68.6477		1.15038
	0.8627	0.8717		0.8672		77.1998		0.399451
	0.6396	0.6417		0.64065		101.821		0.161053
	1.0541	1.071		1.06255		79.9178		0.734775
	1.334	1.3493		1.34165		75.3067		1.47919
	1.4964	1.508		1.5022		92.442		2.0763
	1.321	1.3007		1.31085		109.385		1.37964
	1.1914	1.1261		1.15875		99.9555		0.952961
	1.2058	1.2239		1.21485		85.2792		1.09818
	1.1097	1.1711		1.1404		77.5253		0.908401
	1.0862	1.0695		1.07785		79.4119		0.766975
	0.6102	0.5937		0.60195		4.148		0.133594
	1.5869	1.463		1.52495		132.34		2.17207
	1.6291	1.6043		1.6167		130.592		2.58818
	1.5446	1.5278		1.5362		112.05		2.22049
	1.9904	1.9541		1.97225		140.149		4.69885
	2.6525	2.6141		2.6333		117.76		11.1843
	2.4996	2.4591		2.47935		129.24		9.33511
	2.6671	2.5949		2.631		118.734		11.155
	1.4459	1.4602		1.45305		96.9581		1.87909
	1.9022	1.8407		1.87145		111.143		4.01459
	1.1323	1.0437		1.088		55.2222		0.788847
	3.0618	3.0776		3.0697		122.197		17.7172
	1.515	1.5388		1.5269		121.233		2.18041
	1.5643	1.5178		1.54105		99.5821		2.24159
	2.0959	2.0551		2.0755		152.417		5.47614
	2.9824	3.0382		3.0103		85.0534		16.7084
	2.5494	2.512		2.5307		82.9979		9.92723
	3.8814	3.8737		3.87755		107.572		35.7091
	2.7221	2.688		2.70505		103.499		12.1236
	3.6333	3.5327		3.583		148.439		28.1739
	2.8254	2.7863		2.80585		164.266		13.5301
	2.8367	2.7797		2.8082		146.252		13.5641
	2.0708	2.0684		2.0696		125.545		5.42957
	2.9443	2.8867		2.9155		138.185		15.1791
	4.0993	4.0919		4.0956		128.33		42.0783
	2.7351	2.739		2.73705		173.156		12.559
	3.9941	3.9485		3.9713		132.003		38.3623
	2.9771	2.9174		2.94725		163.031		15.6804
	3.2978	3.216		3.2569		137.728		21.1602
	4.1486	4.0918		4.1202		151.278		42.8411
	3.0938	3.1117		3.10275		154.38		18.2956
[truncated: 107,062 more rows]
